# Supplementary material for: Ubiquitin-proteasome system regulates pro-crossover protein dynamics during meiosis in Caenorhabditis elegans
Source: PLoS Biol. 2026 Jun 16;24(6):e3003868. doi: 10.1371/journal.pbio.3003868 (PMC13293516; doi:10.1371/journal.pbio.3003868)
Supplement: S1 Data — (XLSX) [file pbio.3003868.s010.xlsx]

## Sheet: Fig 1G
Fig 1G dataset
Relative level of COSA-1 intensity
	ctrl RNAi	rpn-6 RNAi	uba-1 RNAi
	1	8.47459	12.7212
	1	7.35275	9.66277
	1	8.50096	8.01616
		10.1217	12.2228
		9.30485	8.7054
Mean	1	8.751	10.27
SD	0	1.034	2.105
SEM	0	0.4626	0.9412

## Sheet: Fig 1I
Fig 1I dataset
Relative level of ZHP-3 intensity
	ctrl RNAi	rpn-6 RNAi	uba-1 RNAi
	1	4.48615	4.75409
	1	4.16676	6.55777
	1	3.38434	7.2778
		4.77658	5.0064
		4.75534	5.04016
			6.13479
Mean	1	4.314	5.795
SD	0	0.5754	1.017
SEM	0	0.2573	0.4152

## Sheet: Fig 1K
Fig 1K dataset
Relative level of COSA-1 intensity
	ctrl RNAi	rpn-6 RNAi	uba-1 RNAi
	1	3.01337	4.62616
	1	3.6629	4.88285
	1	2.55951	5.62332
			5.93534
Mean	1	3.079	5.267
SD	0	0.5546	0.6142
SEM	0	0.3202	0.3071

## Sheet: Fig 2F
Fig 2F dataset
	the number of COSA-1 foci in late pachytene nuclei
	ctrl RNAi (n=70)	rpn-6 RNAi (n=53)	uba-1 RNAi (n=80)		% of nuclei with indicated number of COSA-1 foci
	6	6	6			5	6	7	8	9
	6	6	6		ctrl RNAi (n=70)	0.0429	0.9571	0	0	0
	6	6	6		rpn-6 RNAi (n=53)	0.0385	0.6731	0.25	0.0192	0.0192
	6	6	6		uba-1 RNAi (n=80)	0.0625	0.4125	0.275	0.175	0.075
	6	6	8
	6	6	6
	6	6	6
	6	6	7
	6	6	6
	6	6	5
	6	7	9
	6	7	6
	6	6	6
	6	6	6
	6	6	6
	6	6	6
	6	6	7
	6	6	6
	6	6	7
	6	6	8
	6	7	5
	6	7	6
	6	7	6
	6	7	6
	5	7	8
	6	5	6
	6	5	8
	6	6	7
	6	6	7
	6	6	6
	6	6	6
	6	6	7
	6	6	9
	6	6	8
	6	6	7
	6	6	9
	6	6	7
	5	6	7
	6	6	9
	6	6	7
	6	6	6
	6	6	7
	6	6	7
	6	6	8
	6	7	7
	6	7	6
	6	7	5
	6	7	9
	6	7	8
	6	7	7
	6	7	6
	6	8	8
	6	9	8
	6		7
	6		6
	6		6
	6		8
	6		6
	6		6
	6		6
	6		6
	6		6
	6		6
	6		9
	6		7
	6		8
	6		5
	6		7
	6		6
	5		7
			8
			7
			5
			7
			7
			6
			8
			6
			7
			8
Mean	5.957	6.321	6.788
SD	0.204	0.6729	1.052
SEM	0.02438	0.09243	0.1176

## Sheet: Fig 3D
Fig 3D dataset
the number of diakinesis nuclei with COSA-1::3xHA foci
	-1 oocytes	-2 oocytes	-3 oocytes
ctrl RNAi（n=13）	0	0	0
rpn-6 RNAi（n=18）	2	8	12
pbs-6 RNAi（n=11）	0	0	1
rpn-6-pbs-6 RNAi（n=17）	2	6	14
uba-1 RNAi（n=19）	19	19	19
% of diakinesis nuclei with COSA-1::3xHA foci
	-1 oocytes	-2 oocytes	-3 oocytes
ctrl RNAi（n=13）	0	0	0
rpn-6 RNAi（n=18）	0.1111	0.4444	0.6667
pbs-6 RNAi（n=11）	0	0	0.0909
rpn-6-pbs-6 RNAi（n=17）	0.1176	0.3529	0.8235
uba-1 RNAi（n=19）	1	1	1

## Sheet: Fig 4C
Fig 4C dataset
	the number of diakinesis nuclei with COSA-1::3xHA foci
	-1 oocytes	-2 oocytes	-3 oocytes
ctrl RNAi (n=20)	0	0	0
cdc-48 RNAi (n=23)	3	5	10
npl-4 RNAi (n=18)	4	13	18
	% of diakinesis nuclei with COSA-1::3xHA foci
	-1 oocytes	-2 oocytes	-3 oocytes
ctrl RNAi (n=20)	0	0	0
cdc-48 RNAi (n=23)	0.13	0.217	0.434
npl-4 RNAi (n=18)	0.222	0.722	1

## Sheet: Fig 4E
Fig 4E dataset
	the number of diakinesis nuclei with COSA-1::3xHA foci
	-1 oocytes	-2 oocytes	-3 oocytes
ctrl RNAi (n=15)	0	0	0
npl-4 RNAi (n=12)	3	9	12
rpn-6+npl-4 RNAi (n=12)	5	8	12
	% of diakinesis nuclei with COSA-1::3xHA foci
	-1 oocytes	-2 oocytes	-3 oocytes
ctrl RNAi (n=15)	0	0	0
npl-4 RNAi (n=12)	0.25	0.75	1
rpn-6+npl-4 RNAi (n=12)	0.42	0.67	1

## Sheet: Fig 5D-5G
Fig 5D-5G dataset
Fig 5D
	％ of nuclei
Number of DAPI-stained bodies	cosa-1PD+ctrl RNAi（n=29）	cosa-1PD+rpn-6RNAi（n=12）	cosa-1PD+20%uba-1 RNAi（n=15）	cosa-1PD+npl-4 RNAi（n=18）
5	0	0	0	0.0556
6	0.0769	0.6667	0.6	0.3889
7	0.0769	0.1667	0.3333	0.3889
8	0.1923	0.1667	0.0667	0.1111
9	0.5385	0	0	0.0556
10	0.1154	0	0	0
Fig 5E
Brood size
genotype
ollas::cosa-1::3xFLAG	group1(n=4)	group2(n=4)	group3(n=4)
12h	198	200	206
24h	281	332	288
36h	264	260	282
48h	215	236	214
60h	54	81	75
72h	19	32	29	Mean	272.2
SUM	1031	1141	1094	SD	13.8
AVERAGE	257.75	285.25	273.5	SEM	7.967
ollas::cosa-1PD::3xFLAG	group1(n=4)	group2(n=4)	group3(n=4)
12h	160	203	197
24h	292	331	298
36h	231	235	280
48h	305	341	328
60h	89	98	99
72h	0	0	0	Mean	290.6
SUM	1077	1208	1202	SD	18.49
AVERAGE	269.25	302	300.5	SEM	10.68
Fig 5F
ollas::cosa-1::3xFLAG	group1(n=4)	group2(n=4)	group3(n=4)
12h	198/198	200/200	206/206
24h	281/281	332/332	288/288
36h	264/264	260/260	282/282
48h	215/215	236/236	214/214
60h	54/54	81/81	75/75	Mean	100
72h	19/19	32/32	29/29	SD	0
Progeny viability (%)	1	1	1	SEM	0
ollas::cosa-1PD::3xFLAG	group1(n=4)	group2(n=4)	group3(n=4)
12h	27/160	36/203	24/197
24h	41/292	56/331	50/298
36h	51/231	60/235	70/280
48h	89/305	115/341	105/328
60h	37/89	45/98	40/99	Mean	24.73
72h	0	0	0	SD	0.9607
Progeny viability (%)	245/1077=22.75%	312/1208=25.83%	289/1202=24.04%	SEM	0.5547
Fig 5G
ollas::cosa-1::3xFLAG	group1(n=4)	group2(n=4)	group3(n=4)
12h	0	0	0
24h	0	0	0
36h	0	0	0
48h	0	0	0
60h	0	0	0	Mean	0
72h	0	0	0	SD	0
Male (%)	0	0	0	SEM	0
ollas::cosa-1PD::3xFLAG	group1(n=4)	group2(n=4)	group3(n=4)
12h	10/27	12/36	6/24
24h	15/41	15/56	15/50
36h	14/51	19/60	17/70
48h	32/89	32/115	23/105	Mean	28.45
60h	8/37	10/45	11/40	SD	3.671
Male (%)	79/245=32.24%	88/312=28.21%	72/289=24.91%	SEM	2.119

## Sheet: Fig 5I
Fig 5I dataset
	the number of COSA-1 foci in late pachytene nuclei
	N2			PD				% of nuclei with indicated number of COSA-1 foci
	ctrl RNAi（n=75）	rpn-6 RNAi(n=83)	uba-1 RNAi(n=109)	ctrl RNAi（n=109）	rpn-6 RNAi(n=77)	uba-1 RNAi(n=124)				0-3	4-6	7-9	10-12
	6	4	5	3	3	7		N2	ctrl RNAi (n=75)	0	1	0	0
	6	5	5	2	3	8			rpn-6 RNAi(n=83)	0	0.7711	0.2289	0
	6	5	6	4	3	8			uba-1 RNAi(n=109)	0	0.6055	0.3945	0
	6	5	6	0	3	6		PD	ctrl RNAi (n=109)	0.9358	0.0642	0	0
	6	6	6	3	3	6			rpn-6 RNAi (n=77)	0.0779	0.5325	0.3636	0.026
	6	6	6	0	3	8			uba-1 RNAi (n=124)	0.0081	0.2581	0.5968	0.1371
	6	6	6	0	4	9
	6	6	6	5	4	7
	6	6	6	2	4	9
	6	6	6	1	4	7
	6	6	6	2	4	11
	6	6	6	2	5	9
	6	6	6	3	5	6
	6	6	6	4	5	7
	6	6	6	1	5	9
	6	6	6	1	5	8
	6	6	6	2	5	5
	6	6	6	2	5	7
	6	6	6	3	5	10
	6	6	6	3	5	5
	6	6	6	0	5	7
	6	6	6	0	5	7
	6	6	6	2	5	7
	6	6	6	0	5	6
	6	6	6	0	5	7
	6	6	6	0	5	6
	6	6	6	3	5	10
	6	6	6	1	5	10
	6	6	6	0	5	11
	6	6	6	0	5	7
	6	6	6	0	5	9
	6	6	6	1	5	8
	6	6	6	0	5	7
	6	6	6	1	6	9
	6	6	6	0	6	10
	6	6	6	4	6	9
	6	6	6	1	6	9
	6	6	6	2	6	10
	6	6	6	0	6	7
	6	6	6	3	6	7
	6	6	6	0	6	5
	6	6	6	0	6	6
	6	6	6	0	6	9
	6	6	6	0	6	8
	6	6	6	0	6	11
	6	6	6	0	6	6
	6	6	6	0	6	6
	6	6	6	0	7	6
	6	6	6	0	7	6
	6	6	6	0	7	9
	6	6	6	0	7	7
	6	6	6	3	7	6
	6	6	6	1	7	7
	6	6	6	3	7	7
	6	6	6	1	7	7
	6	6	6	2	7	7
	6	6	6	0	7	7
	6	6	6	0	7	5
	6	6	6	0	7	10
	6	6	6	0	7	6
	6	6	6	2	7	4
	6	6	6	2	7	8
	6	6	6	4	7	8
	6	6	6	3	8	9
	6	7	6	0	8	5
	6	7	6	0	8	6
	6	7	7	0	8	10
	6	7	7	0	8	7
	6	7	7	0	8	7
	6	7	7	0	9	6
	6	7	7	0	9	8
	6	7	7	1	9	8
	6	7	7	1	9	8
	6	7	7	1	9	3
	6	7	7	2	9	9
		7	7	2	10	8
		7	7	1	10	10
		8	7	1		8
		8	7	0		8
		9	7	0		10
		9	7	0		8
		9	7	1		11
		9	7	4		10
			7	0		8
			7	1		10
			7	2		7
			7	4		8
			7	0		7
			7	0		8
			7	3		6
			7	0		12
			7	3		5
			7	1		9
			7	0		7
			7	0		7
			7	2		6
			8	0		7
			8	0		9
			8	0		7
			8	0		6
			8	0		5
			8	2		7
			8	2		7
			8	0		6
			9	1		7
			9	1		7
			9	0		8
			9	0		10
			9	0		7
						9
						7
						5
						6
						9
						6
						7
						7
						7
						6
						6
						8
						5
						9
						8
Mean	6	6.289	6.541	1.083	6.052	7.524
SD	0	0.8342	0.8447	1.32	1.708	1.65
SEM	0	0.09156	0.08091	0.1265	0.1947	0.1482

## Sheet: S1B Fig
S1B Fig dataset
Top 10 biological processes in which upregulated proteins by germline uba-1 RNAi are enriched.
ID	Description	GeneRatio	BgRatio	RichFactor	FoldEnrichment	zScore	pvalue	p.adjust	qvalue	GeneName	Count	URL
GO:0007049	cell cycle	80/422	314/11736	0.254777	7.08546	21.1094	1.55046e-46	9.51205e-44	6.79753e-44	A0A1B4Z3W9/B2MZC6/B6EU63/C6KRL6/C7IVS4/D0Z5M9/D3NQA7/E2JKZ0/G5EBX0/G5EC44/G5EC81/G5ECT7/G5ED39/G5ED58/G5EDN3/G5EE37/G5EEN6/G5EF82/G5EG38/G5EGA3/G5EGG8/H1ZUV7/H2KZ16/O01493/O02053/O17666/O17838/O18068/O18209/O44552/O44992/O45926/O45935/O61847/O62218/O62479/P34331/P34341/P34556/P34638/P34647/P91153/P91155/Q09994/Q10654/Q19206/Q19294/Q19325/Q19520/Q20129/Q20818/Q20845/Q20849/Q21489/Q21776/Q22059/Q22…	80	http://amigo.geneontology.org/amigo/term/GO:0007049
GO:0006974	DNA damage response	65/422	226/11736	0.287611	7.99857	20.5171	2.81961e-41	8.64916e-39	6.18088e-39	A0A0K3AUS7/A0FLQ6/B6VQ60/D3NQA7/G5EC44/G5EDN3/G5EEN6/G5EEW5/G5EF82/G5EFV7/G5EFY1/G5EG17/G5EGA3/G5EGG8/H2KZ16/O01493/O16297/O17838/O62218/O62245/O62291/P34409/P34556/P34647/P53016/P90829/P91153/P91494/Q09525/Q10002/Q18547/Q18606/Q19196/Q19325/Q19520/Q19537/Q20129/Q21302/Q21730/Q21902/Q22059/Q22258/Q22418/Q22557/Q22795/Q7JMR0/Q867X0/Q8MNV7/Q8T3E0/Q93575/Q95XQ8/Q95Y97/Q9N3T8/Q9N3Z3/Q9N4C3/Q9N4H4/Q9T…	65	http://amigo.geneontology.org/amigo/term/GO:0006974
GO:0006260	DNA replication	39/422	93/11736	0.419355	11.6624	19.9368	3.5044e-32	5.37488e-30	3.84101e-30	A0FLQ6/C7IVS4/G5EC81/G5ED63/G5EDN3/G5EGG8/H1ZUV7/H2KZ16/O02334/O16297/O62218/P34471/P34647/P53016/P90829/P91155/Q18547/Q19196/Q19366/Q19520/Q19537/Q20129/Q21037/Q21625/Q21730/Q21902/Q7JMR0/Q86S68/Q8MNV7/Q93575/Q95XQ8/Q95Y97/Q9NAC5/Q9TXI0/Q9U2C2/Q9U6P6/Q9XVE6/Q9XVR7/Q9XX16	39	http://amigo.geneontology.org/amigo/term/GO:0006260
GO:0051276	chromosome organization	37/422	143/11736	0.258741	7.1957	14.3963	5.84634e-22	5.97788e-20	4.27193e-20	C6KRL6/G5ED58/G5EFV7/G5EG17/G5EG38/G5EGG8/O02053/O16297/O17687/O44992/P34341/P34647/Q19206/Q19294/Q19325/Q20818/Q20849/Q21302/Q21484/Q21489/Q21776/Q21902/Q22258/Q22664/Q8MQ03/Q8T3E0/Q93575/Q95Q00/Q95XP9/Q95XQ8/Q95Y84/Q9NGT3/Q9U2H4/Q9XUB3/Q9XUS9/Q9XVR0/Q9XVR7	37	http://amigo.geneontology.org/amigo/term/GO:0051276
GO:0006950	response to stress	85/422	902/11736	0.094235	2.62072	9.78376	5.60881e-17	3.12819e-15	2.23547e-15	A0A0K3AUS7/A0A679L8U9/A0A8S4Q9N7/A0FLQ6/B6VQ60/D3NQA7/D5L4M4/E0R7K6/G5EC44/G5EDN3/G5EDX9/G5EEN6/G5EEW5/G5EF82/G5EFV7/G5EFY1/G5EG17/G5EGA3/G5EGG8/H2KYM7/H2KZ16/H2L004/O01493/O02075/O16297/O17838/O17849/O45933/O62218/O62245/O62291/P02513/P06581/P06582/P34409/P34556/P34647/P34696/P53016/P90829/P91153/P91494/Q09525/Q10002/Q18547/Q18606/Q19196/Q19325/Q19520/Q19537/Q20129/Q20616/Q20798/Q21302/Q21730/Q2…	85	http://amigo.geneontology.org/amigo/term/GO:0006950
GO:0051321	meiotic cell cycle	19/422	70/11736	0.271429	7.54854	10.6126	2.84966e-12	8.96546e-11	6.40692e-11	B2MZC6/C6KRL6/D3NQA7/G5EC81/G5ED39/G5EE37/G5EEN6/G5EF82/G5EGA3/G5EGG8/O17666/O18068/O18209/O44552/P34341/P91153/Q95Y84/Q9BL45/Q9U2H4	19	http://amigo.geneontology.org/amigo/term/GO:0051321
GO:0008152	metabolic process	303/422	6579/11736	0.0460556	1.28083	6.63605	8.69503e-12	2.54019e-10	1.81528e-10	A0A061ACK4/A0A061AKZ2/A0A078BQN7/A0A0K3AQV8/A0A0K3AUS7/A0A0K3AVB2/A0A131MBA2/A0A1B4Z3W9/A0A1T5HUG1/A0A1X7RBT1/A0A679L8U9/A0A7R9SW82/A0A8S4SQT8/A0FLQ6/A0SQM0/A5JYX9/A8DJA6/B6VQ60/B7WNA2/C6KRL6/C7IVS4/D0Z5M9/D3NQA7/E1B6Q6/E7EM29/E9P886/G5EBQ3/G5EBX5/G5EC37/G5EC44/G5EC81/G5ECD6/G5ECT7/G5ECY4/G5ED39/G5ED63/G5EDA5/G5EDD8/G5EDL3/G5EDN3/G5EDP9/G5EDY3/G5EE01/G5EE88/G5EED4/G5EEG9/G5EEN6/G5EET2/G5EEW5/G5EF…	303	http://amigo.geneontology.org/amigo/term/GO:0008152
GO:0016043	cellular component organization	99/422	1652/11736	0.0599274	1.66661	5.64478	9.77888e-08	1.44562e-06	1.03308e-06	A0A061AD30/B2MZC6/C6KRL6/D3NQA7/E2JKZ0/E9P886/G5EBH1/G5EBX0/G5EC81/G5ECT7/G5ED39/G5ED58/G5EDQ4/G5EE37/G5EEN6/G5EF82/G5EFB5/G5EFV7/G5EG17/G5EG38/G5EGA3/G5EGG8/O01683/O02053/O02096/O02217/O16297/O16366/O16612/O17666/O17687/O18068/O18182/O44748/O44992/O45318/O45935/O62479/P34331/P34341/P34647/P34808/P54816/P91153/P91349/Q09589/Q09601/Q09647/Q09994/Q17353/Q18355/Q18859/Q19206/Q19294/Q19325/Q19326/Q19…	99	http://amigo.geneontology.org/amigo/term/GO:0016043
GO:0051603	proteolysis involved in protein catabolic process	31/422	301/11736	0.10299	2.8642	6.32771	1.2653e-07	1.80525e-06	1.29007e-06	A0A1T5HUG1/A0A679L8U9/A0A7R9SW82/A0A8S4SQT8/G5ECY4/G5EDD8/G5EDY3/G5EE88/G5EED4/G5EFA9/G5EG38/G5EG39/G5EGD5/G5EGN7/H2L2B8/O17719/Q09397/Q19294/Q20798/Q22059/Q2AAC0/Q8WQB0/Q8WSN2/Q93794/Q95Q00/Q965N7/Q9GUP2/Q9N3U9/Q9N4T5/Q9NA71/U4PBY0	31	http://amigo.geneontology.org/amigo/term/GO:0051603
GO:0048519	negative regulation of biological process	43/422	513/11736	0.0838207	2.33109	5.95389	1.86323e-07	2.54021e-06	1.81529e-06	A0SQM0/A5JYX9/G5EBQ3/G5EC44/G5EDN3/G5EE01/G5EFA8/H2KZ16/O01493/O02053/O17838/O18209/P34556/P41954/P91153/P91155/Q09614/Q17620/Q18224/Q19174/Q20129/Q20849/Q20870/Q20898/Q21412/Q21484/Q21740/Q21776/Q22059/Q22258/Q86S68/Q93575/Q95XP9/Q95Y41/Q966M4/Q9N3Z3/Q9NGT3/Q9TXI0/Q9U2H4/Q9XWQ6/Q9XWR1/U4PRH5/W6RQZ3	43	http://amigo.geneontology.org/amigo/term/GO:0048519

[truncated: 8 more sheets: S2C Fig, S3B-S3E Fig, S4C-D Fig, S5B-C Fig, S5E and S5G Fig, S6C Fig, S8D Fig, S8H Fig]
