# Supplementary material for: Ubiquitin-proteasome system regulates pro-crossover protein dynamics during meiosis in Caenorhabditis elegans
Source: PLoS Biol. 2026 Jun 16;24(6):e3003868. doi: 10.1371/journal.pbio.3003868 (PMC13293516; doi:10.1371/journal.pbio.3003868)
Supplement: S1 Table — (XLSX) [file pbio.3003868.s011.xlsx]

## Sheet: upregulated
Spreadsheet of all the upregulated proteins resulted from uba-1 RNAi as identified by DIA proteomics
Accession	Gene Symbol	Protein name	Description	Protein.Group	Coverage [%]	Unique peptides	Peptides	Protein.Length	Isoelectric.Point	Molecular.Weight	Protein.Ids	Protein.Names	Genes	First.Protein.Description	U1_1	U2_1	U3_1	C1_1	C2_1	C3_1	P.value	FC	Log2FC	Mean.CTRL	SD.CTRL	SE.CTRL	CV.CTRL	Mean.UBA-1	SD.UBA-1	SE.UBA-1	CV.UBA-1	FDR	NLP	Significant	GO_ID	Biological_process	Cellular_component	Molecular_function	KEGG_Anntation	KEGG_Pathway
C6KRL6	zhp-3	Zip homologous protein 3	Zip homologous protein 3 OS=Caenorhabditis elegans OX=6239 GN=zhp-3 PE=1 SV=1	C6KRL6	13	5	5	389	9.9073	43623.3	C6KRL6	ZHP3_CAEEL	zhp-3	Zip homologous protein 3	22884.5	22845.6	22937.9	288.107	288.107	288.107	1.17869e-11	79.4473	6.31193	288.107	0	0	0	22889.3	46.3453	26.7574	0.202475	1.07449e-07	10.9286	Up	GO:0000795:synaptonemal complex|GO:0019789:SUMO transferase activity|GO:0007129:homologous chromosome pairing at meiosis|GO:0016925:protein sumoylation|GO:0007131:reciprocal meiotic recombination	GO:0007129:homologous chromosome pairing at meiosis|GO:0016925:protein sumoylation|GO:0007131:reciprocal meiotic recombination	GO:0000795:synaptonemal complex	GO:0019789:SUMO transferase activity	K25662	---
P34647	mcm-6	DNA replication licensing factor mcm-6	DNA replication licensing factor mcm-6 OS=Caenorhabditis elegans OX=6239 GN=mcm-6 PE=1 SV=1	P34647	46	43	43	810	4.9504	91130.3	P34647	MCM6_CAEEL	mcm-6	DNA replication licensing factor mcm-6	956393	951049	942278	436968	427385	421621	1.10938e-07	2.216	1.14796	428658	7752.36	4475.83	1.80852	949907	7126.43	4114.45	0.750224	0.0003642	6.95492	Up	GO:0005634:nucleus|GO:0003677:DNA binding|GO:0006268:DNA unwinding involved in DNA replication|GO:0005524:ATP binding|GO:0006260:DNA replication|GO:0003678:DNA helicase activity|GO:1990518:single-stranded 3'-5' DNA helicase activity|GO:0042555:MCM complex|GO:1902969:mitotic DNA replication|GO:0000727:double-strand break repair via break-induced replication|GO:0006270:DNA replication initiation|GO…	GO:0006268:DNA unwinding involved in DNA replication|GO:0006260:DNA replication|GO:1902969:mitotic DNA replication|GO:0000727:double-strand break repair via break-induced replication|GO:0006270:DNA replication initiation|GO:0032508:DNA duplex unwinding	GO:0005634:nucleus|GO:0042555:MCM complex	GO:0003677:DNA binding|GO:0005524:ATP binding|GO:0003678:DNA helicase activity|GO:1990518:single-stranded 3'-5' DNA helicase activity|GO:0003697:single-stranded DNA binding|GO:0017116:single-stranded DNA helicase activity	K02542	ko03030|DNA replication
Q09967	egg-1	LDL receptor repeat-containing protein egg-1	LDL receptor repeat-containing protein egg-1 OS=Caenorhabditis elegans OX=6239 GN=egg-1 PE=1 SV=2	Q09967	14	11	11	551	5.2178	59693.5	Q09967	EGG1_CAEEL	egg-1	LDL receptor repeat-containing protein egg-1	1.01157e+06	1.02597e+06	1.04116e+06	302511	294973	294932	1.33771e-07	3.44983	1.78653	297472	4364.18	2519.66	1.46709	1.02623e+06	14797.7	8543.44	1.44195	0.0003642	6.87364	Up	GO:0005886:plasma membrane|GO:0042562:hormone binding|GO:0043235:receptor complex|GO:0016324:apical plasma membrane|GO:0006898:receptor-mediated endocytosis|GO:0005515:protein binding	GO:0006898:receptor-mediated endocytosis	GO:0005886:plasma membrane|GO:0043235:receptor complex|GO:0016324:apical plasma membrane	GO:0042562:hormone binding|GO:0005515:protein binding	---	---
Q20402	egg-3	Protein tyrosine phosphatase-like protein egg-3	Protein tyrosine phosphatase-like protein egg-3 OS=Caenorhabditis elegans OX=6239 GN=egg-3 PE=1 SV=1	Q20402	42	27	27	555	7.3138	64151.4	Q20402	EGG3_CAEEL	egg-3	Protein tyrosine phosphatase-like protein egg-3	278826	281688	280118	55935.8	47095.2	47925.5	1.59807e-07	5.5687	2.47734	50318.8	4882.15	2818.71	9.70242	280210	1433.27	827.499	0.511498	0.0003642	6.7964	Up	GO:0006470:protein dephosphorylation|GO:0004725:protein tyrosine phosphatase activity	GO:0006470:protein dephosphorylation		GO:0004725:protein tyrosine phosphatase activity	---	---
Q23256	wdr-5.3	WD repeat-containing protein wdr-5.3	WD repeat-containing protein wdr-5.3 OS=Caenorhabditis elegans OX=6239 GN=wdr-5.3 PE=3 SV=1	Q23256	11	5	5	501	8.8699	54473.7	Q23256	WDR53_CAEEL	wdr-5.3	WD repeat-containing protein wdr-5.3	174858	176383	179123	75605	73349.3	75553.9	2.4691e-07	2.36234	1.24022	74836.1	1287.83	743.529	1.72087	176788	2161.35	1247.86	1.22257	0.000450166	6.60746	Up	GO:0005515:protein binding|GO:0048188:Set1C/COMPASS complex|GO:0051568:histone H3-K4 methylation|GO:0042393:histone binding	GO:0051568:histone H3-K4 methylation	GO:0048188:Set1C/COMPASS complex	GO:0005515:protein binding|GO:0042393:histone binding	K14963	---
P21541	zyg-11	Early embryogenesis protein zyg-11	Early embryogenesis protein zyg-11 OS=Caenorhabditis elegans OX=6239 GN=zyg-11 PE=1 SV=1	P21541	52	36	36	799	6.8178	90780.1	P21541	ZYG11_CAEEL	zyg-11	Early embryogenesis protein zyg-11	354280	349696	367518	40324.4	42328.8	43466.4	5.24678e-07	8.49586	3.08676	42039.9	1590.78	918.437	3.78398	357165	9254.86	5343.3	2.5912	0.000509918	6.28011	Up	GO:0031462:Cul2-RING ubiquitin ligase complex		GO:0031462:Cul2-RING ubiquitin ligase complex		K10350	---
P90898	mip-2	HTH OST-type domain-containing protein	HTH OST-type domain-containing protein OS=Caenorhabditis elegans OX=6239 GN=mip-2 PE=1 SV=1	P90898	31	19	19	666	10.5183	73521.8	P90898	P90898_CAEEL	mip-2	HTH OST-type domain-containing protein	105128	106118	108953	29167.8	29683.7	31417.5	5.47689e-07	3.54716	1.82666	30089.7	1178.55	680.433	3.91678	106733	1985.11	1146.1	1.85989	0.000509918	6.26147	Up	---	---	---	---	---	---
Q19788	CELE_F25H8.2	H/ACA ribonucleoprotein complex non-core subunit NAF1	H/ACA ribonucleoprotein complex non-core subunit NAF1 OS=Caenorhabditis elegans OX=6239 GN=CELE_F25H8.2 PE=1 SV=1	Q19788	17	7	7	390	4.691	43584.7	Q19788	Q19788_CAEEL	CELE_F25H8.2	H/ACA ribonucleoprotein complex non-core subunit NAF1	150621	149746	147173	83162.8	82235.3	81268	5.59021e-07	1.81436	0.85946	82222	947.479	547.027	1.15234	149180	1792.2	1034.73	1.20137	0.000509918	6.25257	Up	GO:0000493:box H/ACA snoRNP assembly|GO:0001522:pseudouridine synthesis|GO:0005732:sno(s)RNA-containing ribonucleoprotein complex|GO:0003723:RNA binding|GO:0042254:ribosome biogenesis	GO:0000493:box H/ACA snoRNP assembly|GO:0001522:pseudouridine synthesis|GO:0042254:ribosome biogenesis	GO:0005732:sno(s)RNA-containing ribonucleoprotein complex	GO:0003723:RNA binding	K14763	---
P34556	cdk-1	Cyclin-dependent kinase 1	Cyclin-dependent kinase 1 OS=Caenorhabditis elegans OX=6239 GN=cdk-1 PE=1 SV=1	P34556	55	21	21	332	6.1815	38295.2	P34556	CDK1_CAEEL	cdk-1	Cyclin-dependent kinase 1	969169	966339	947662	368689	347833	375016	6.00597e-07	2.64138	1.40129	363846	14224.1	8212.28	3.90937	961057	11685.8	6746.83	1.21594	0.000509918	6.22142	Up	GO:0004674:protein serine/threonine kinase activity|GO:0004672:protein kinase activity|GO:0007095:mitotic G2 DNA damage checkpoint signaling|GO:0005634:nucleus|GO:0004693:cyclin-dependent protein serine/threonine kinase activity|GO:0006468:protein phosphorylation|GO:0005524:ATP binding|GO:0000086:G2/M transition of mitotic cell cycle	GO:0007095:mitotic G2 DNA damage checkpoint signaling|GO:0006468:protein phosphorylation|GO:0000086:G2/M transition of mitotic cell cycle	GO:0005634:nucleus	GO:0004674:protein serine/threonine kinase activity|GO:0004672:protein kinase activity|GO:0004693:cyclin-dependent protein serine/threonine kinase activity|GO:0005524:ATP binding	K02087	---
G5EF02	spn-4	PIP-1	PIP-1 OS=Caenorhabditis elegans OX=6239 GN=spn-4 PE=1 SV=1	G5EF02	52	22	22	351	7.9405	39212.9	G5EF02	G5EF02_CAEEL	spn-4	PIP-1	576695	555698	570239	93781.6	77314.1	73970.3	6.2136e-07	6.94765	2.79652	81688.7	10605.4	6123.01	12.9827	567544	10754.7	6209.25	1.89496	0.000509918	6.20666	Up	GO:0003729:mRNA binding|GO:0007399:nervous system development|GO:0000381:regulation of alternative mRNA splicing, via spliceosome|GO:0005737:cytoplasm|GO:0003723:RNA binding|GO:0005634:nucleus|GO:0003676:nucleic acid binding	GO:0007399:nervous system development|GO:0000381:regulation of alternative mRNA splicing, via spliceosome	GO:0005737:cytoplasm|GO:0005634:nucleus	GO:0003729:mRNA binding|GO:0003723:RNA binding|GO:0003676:nucleic acid binding	K14946	---
O45593	btb-20	BTB domain-containing protein	BTB domain-containing protein OS=Caenorhabditis elegans OX=6239 GN=btb-20 PE=4 SV=2	O45593	27	4	7	300	6.6432	34685.9	O45593	O45593_CAEEL	btb-20	BTB domain-containing protein	82346.3	83068.6	79927.8	29073.2	28384.6	28806.4	6.72217e-07	2.84409	1.50796	28754.7	347.233	200.475	1.20757	81780.9	1645	949.744	2.01148	0.000509918	6.17249	Up	GO:0005515:protein binding			GO:0005515:protein binding	---	---
Q9N3T8	msh-6	DNA mismatch repair protein	DNA mismatch repair protein OS=Caenorhabditis elegans OX=6239 GN=msh-6 PE=1 SV=2	Q9N3T8	41	55	55	1186	6.2824	133627	Q9N3T8	Q9N3T8_CAEEL	msh-6	DNA mismatch repair protein	718997	734655	719633	385111	397333	390004	7.27175e-07	1.85363	0.890353	390816	6151.19	3551.39	1.57393	724428	8862.07	5116.52	1.22332	0.000509918	6.13836	Up	GO:0003690:double-stranded DNA binding|GO:0006298:mismatch repair|GO:0032301:MutSalpha complex|GO:0005524:ATP binding|GO:0140664:ATP-dependent DNA damage sensor activity|GO:0030983:mismatched DNA binding|GO:0005634:nucleus	GO:0006298:mismatch repair	GO:0032301:MutSalpha complex|GO:0005634:nucleus	GO:0003690:double-stranded DNA binding|GO:0005524:ATP binding|GO:0140664:ATP-dependent DNA damage sensor activity|GO:0030983:mismatched DNA binding	K08737	ko03430|Mismatch repair
Q18649	dsb-3	Double-Strand Break factor	Double-Strand Break factor OS=Caenorhabditis elegans OX=6239 GN=dsb-3 PE=4 SV=2	Q18649	6	2	2	345	7.6987	40102.1	Q18649	Q18649_CAEEL	dsb-3	Double-Strand Break factor	22634.4	21278.3	22382.9	288.107	288.107	288.107	7.95946e-07	76.7025	6.2612	288.107	0	0	0	22098.5	721.392	416.496	3.26444	0.000518274	6.09912	Up	---	---	---	---	---	---
Q9XUB2	mex-5	Zinc finger protein mex-5	Zinc finger protein mex-5 OS=Caenorhabditis elegans OX=6239 GN=mex-5 PE=1 SV=1	Q9XUB2	39	16	16	468	8.3488	52820.2	Q9XUB2	MEX5_CAEEL	mex-5	Zinc finger protein mex-5	463413	474660	460346	113320	100632	94065.5	8.87341e-07	4.54007	2.18271	102672	9788.14	5651.19	9.53337	466140	7536.63	4351.27	1.61682	0.000539267	6.05191	Up	GO:0003730:mRNA 3'-UTR binding|GO:0003729:mRNA binding|GO:0046872:metal ion binding|GO:0005829:cytosol		GO:0005829:cytosol	GO:0003730:mRNA 3'-UTR binding|GO:0003729:mRNA binding|GO:0046872:metal ion binding	---	---
P54816	lex-1	Tat-binding homolog 7	Tat-binding homolog 7 OS=Caenorhabditis elegans OX=6239 GN=lex-1 PE=1 SV=3	P54816	31	34	34	1291	5.1639	146421	P54816	TBP7_CAEEL	lex-1	Tat-binding homolog 7	397577	406369	404081	249251	254346	253312	1.02366e-06	1.596	0.674459	252303	2693.13	1554.88	1.06742	402676	4561.26	2633.44	1.13274	0.000583229	5.98984	Up	GO:0006334:nucleosome assembly|GO:0006337:nucleosome disassembly|GO:0005634:nucleus|GO:0005515:protein binding|GO:0045815:transcription initiation-coupled chromatin remodeling|GO:0042393:histone binding|GO:0016887:ATP hydrolysis activity|GO:0005524:ATP binding|GO:0003682:chromatin binding	GO:0006334:nucleosome assembly|GO:0006337:nucleosome disassembly|GO:0045815:transcription initiation-coupled chromatin remodeling	GO:0005634:nucleus	GO:0005515:protein binding|GO:0042393:histone binding|GO:0016887:ATP hydrolysis activity|GO:0005524:ATP binding|GO:0003682:chromatin binding	K22531	---
Q17961	C14B1.2	Conserved plasma membrane protein	Conserved plasma membrane protein OS=Caenorhabditis elegans OX=6239 GN=C14B1.2 PE=1 SV=1	Q17961	56	11	11	198	4.8096	22428.5	Q17961	Q17961_CAEEL	C14B1.2	Conserved plasma membrane protein	287255	283293	285767	53488	45098.9	36658.1	1.11488e-06	6.33158	2.66257	45081.7	8414.95	4858.37	18.666	285438	2001.2	1155.39	0.701096	0.000597836	5.95277	Up	---	---	---	---	---	---
O44740	mei-2	Meiotic spindle formation protein 2	Meiotic spindle formation protein 2 OS=Caenorhabditis elegans OX=6239 GN=mei-2 PE=1 SV=1	O44740	31	8	9	280	10.5182	31457.8	O44740	MEI2_CAEEL	mei-2	Meiotic spindle formation protein 2	291312	292856	288076	63009.3	57612.4	46153.1	1.39249e-06	5.23007	2.38683	55591.6	8607.91	4969.78	15.4842	290748	2439.71	1408.57	0.839116	0.000705216	5.85621	Up	---	---	---	---	---	---
H2L0A7	CELE_H05C05.2	SPK domain-containing protein	SPK domain-containing protein OS=Caenorhabditis elegans OX=6239 GN=CELE_H05C05.2 PE=1 SV=1	H2L0A7	12	6	6	436	5.5345	49962.3	H2L0A7;Q8ITW5	H2L0A7_CAEEL	CELE_H05C05.2	SPK domain-containing protein	134085	135075	137569	52058.4	46595.3	51026.1	1.6719e-06	2.71732	1.44219	49893.3	2902.39	1675.69	5.81719	135576	1795.24	1036.48	1.32415	0.000731792	5.77679	Up	---	---	---	---	---	---
O17682	C49F5.3	Uncharacterized protein	Uncharacterized protein OS=Caenorhabditis elegans OX=6239 GN=C49F5.3 PE=4 SV=2	O17682	15	3	3	208	6.2393	24472.5	O17682	O17682_CAEEL	C49F5.3	Uncharacterized protein	191046	181453	181828	32571.6	27471.2	32313	1.68579e-06	6.00208	2.58546	30785.2	2872.98	1658.72	9.33234	184776	5433.3	3136.92	2.94048	0.000731792	5.7732	Up	---	---	---	---	---	---
Q22109	mct-5	Major facilitator superfamily (MFS) profile domain-containing protein	Major facilitator superfamily (MFS) profile domain-containing protein OS=Caenorhabditis elegans OX=6239 GN=mct-5 PE=4 SV=2	Q22109	10	6	6	591	5.1289	64447.6	Q22109	Q22109_CAEEL	mct-5	Major facilitator superfamily (MFS) profile domain-containing protein	650860	668780	656247	314862	334597	322332	1.78857e-06	2.03324	1.02378	323930	9963.97	5752.7	3.07596	658629	9194.62	5308.52	1.39602	0.000741116	5.7475	Up	GO:0055085:transmembrane transport|GO:0008028:monocarboxylic acid transmembrane transporter activity|GO:0022857:transmembrane transporter activity|GO:0015718:monocarboxylic acid transport	GO:0055085:transmembrane transport|GO:0015718:monocarboxylic acid transport		GO:0008028:monocarboxylic acid transmembrane transporter activity|GO:0022857:transmembrane transporter activity	---	---
Q23244	CELE_ZC155.4	GP-PDE domain-containing protein	GP-PDE domain-containing protein OS=Caenorhabditis elegans OX=6239 GN=CELE_ZC155.4 PE=1 SV=3	Q23244	22	7	8	375	6.302	42386.2	Q23244	Q23244_CAEEL	CELE_ZC155.4	GP-PDE domain-containing protein	246916	239267	250233	45803.4	39570.9	51994.4	2.05909e-06	5.36088	2.42247	45789.6	6211.75	3586.36	13.5659	245472	5623.74	3246.87	2.29099	0.000799243	5.68632	Up	GO:0008889:glycerophosphodiester phosphodiesterase activity|GO:0008081:phosphoric diester hydrolase activity|GO:0006644:phospholipid metabolic process|GO:0006629:lipid metabolic process|GO:0005886:plasma membrane|GO:0070291:N-acylethanolamine metabolic process|GO:0006580:ethanolamine metabolic process	GO:0006644:phospholipid metabolic process|GO:0006629:lipid metabolic process|GO:0070291:N-acylethanolamine metabolic process|GO:0006580:ethanolamine metabolic process	GO:0005886:plasma membrane	GO:0008889:glycerophosphodiester phosphodiesterase activity|GO:0008081:phosphoric diester hydrolase activity	K19179	---
E1B6V7	CELE_T02G6.5	F-box domain-containing protein	F-box domain-containing protein OS=Caenorhabditis elegans OX=6239 GN=CELE_T02G6.5 PE=4 SV=1	E1B6V7;E1B6V8;E1B6V9;O62358	2	1	1	449	8.0713	52972.3	E1B6V7;E1B6V8;E1B6V9;O62358	E1B6V7_CAEEL;E1B6V8_CAEEL;E1B6V9_CAEEL;O62358_CAEEL	CELE_T02G6.5	F-box domain-containing protein	28569.4	31062.9	29782.6	288.107	288.107	288.107	2.11465e-06	103.451	6.6928	288.107	0	0	0	29805	1246.9	719.9	4.18354	0.000799243	5.67476	Up	GO:0009790:embryo development|GO:0005515:protein binding	GO:0009790:embryo development		GO:0005515:protein binding	---	---
Q18143	cht-3	Chitinase-like protein C25A8.4	Chitinase-like protein C25A8.4 OS=Caenorhabditis elegans OX=6239 GN=cht-3 PE=1 SV=3	Q18143	51	64	64	1067	7.8819	120199	Q18143	CHITL_CAEEL	cht-3	Chitinase-like protein C25A8.4	1.30121e+06	1.37507e+06	1.34496e+06	436659	438384	418365	2.19187e-06	3.10903	1.63646	431136	11093.6	6404.9	2.57311	1.34041e+06	37136.4	21440.7	2.77052	0.000799243	5.65919	Up	GO:0006032:chitin catabolic process|GO:0008061:chitin binding|GO:0004568:chitinase activity|GO:0005576:extracellular region|GO:0005975:carbohydrate metabolic process	GO:0006032:chitin catabolic process|GO:0005975:carbohydrate metabolic process	GO:0005576:extracellular region	GO:0008061:chitin binding|GO:0004568:chitinase activity	---	---
G5EE37	icp-1	Incenp-like protein ICP-1	Incenp-like protein ICP-1 OS=Caenorhabditis elegans OX=6239 GN=icp-1 PE=1 SV=1	G5EE37	38	22	22	622	10.0776	69920.5	G5EE37	G5EE37_CAEEL	icp-1	Incenp-like protein ICP-1	184535	181877	183151	77210.9	81675.4	72507.6	2.72309e-06	2.37501	1.24793	77131.3	4584.41	2646.81	5.94365	183187	1329.22	767.424	0.725606	0.000872234	5.56494	Up	GO:0051257:meiotic spindle midzone assembly|GO:0000776:kinetochore|GO:0051310:metaphase plate congression|GO:0030496:midbody|GO:0032133:chromosome passenger complex|GO:1990385:meiotic spindle midzone|GO:0000281:mitotic cytokinesis|GO:0005634:nucleus	GO:0051257:meiotic spindle midzone assembly|GO:0051310:metaphase plate congression|GO:0000281:mitotic cytokinesis	GO:0000776:kinetochore|GO:0030496:midbody|GO:0032133:chromosome passenger complex|GO:1990385:meiotic spindle midzone|GO:0005634:nucleus		K11515	---
Q19520	ctf-4	Minichromosome loss protein Mcl1 middle region domain-containing protein	Minichromosome loss protein Mcl1 middle region domain-containing protein OS=Caenorhabditis elegans OX=6239 GN=ctf-4 PE=1 SV=1	Q19520	40	40	40	1101	4.8335	122916	Q19520	Q19520_CAEEL	ctf-4	Minichromosome loss protein Mcl1 middle region domain-containing protein	502754	504768	489977	232039	244906	227672	2.84439e-06	2.12527	1.08764	234872	8959.27	5172.64	3.81453	499166	8021.61	4631.28	1.607	0.000872234	5.54601	Up	GO:0005515:protein binding|GO:0000278:mitotic cell cycle|GO:0043596:nuclear replication fork|GO:0006261:DNA-templated DNA replication|GO:0006281:DNA repair|GO:0003682:chromatin binding	GO:0000278:mitotic cell cycle|GO:0006261:DNA-templated DNA replication|GO:0006281:DNA repair	GO:0043596:nuclear replication fork	GO:0005515:protein binding|GO:0003682:chromatin binding	K11274	---
O62218	pole-1	DNA polymerase epsilon catalytic subunit	DNA polymerase epsilon catalytic subunit OS=Caenorhabditis elegans OX=6239 GN=pole-1 PE=1 SV=1	O62218	20	40	40	2144	6.5536	244709	O62218	O62218_CAEEL	pole-1	DNA polymerase epsilon catalytic subunit	393201	390038	406297	197457	194029	188450	3.50971e-06	2.05115	1.03644	193312	4546.13	2624.71	2.35171	396512	8620.56	4977.08	2.1741	0.000915527	5.45473	Up	GO:0005634:nucleus|GO:0000166:nucleotide binding|GO:0006287:base-excision repair, gap-filling|GO:0000278:mitotic cell cycle|GO:0045004:DNA replication proofreading|GO:0003677:DNA binding|GO:0006281:DNA repair|GO:0006297:nucleotide-excision repair, DNA gap filling|GO:0006260:DNA replication|GO:0006272:leading strand elongation|GO:0008622:epsilon DNA polymerase complex|GO:0003887:DNA-directed DNA p…	GO:0006287:base-excision repair, gap-filling|GO:0000278:mitotic cell cycle|GO:0045004:DNA replication proofreading|GO:0006281:DNA repair|GO:0006297:nucleotide-excision repair, DNA gap filling|GO:0006260:DNA replication|GO:0006272:leading strand elongation	GO:0005634:nucleus|GO:0008622:epsilon DNA polymerase complex	GO:0000166:nucleotide binding|GO:0003677:DNA binding|GO:0003887:DNA-directed DNA polymerase activity|GO:0008310:single-stranded DNA 3'-5' DNA exonuclease activity|GO:0003676:nucleic acid binding|GO:0008270:zinc ion binding	K02324	ko03420|Nucleotide excision repair///ko03030|DNA replication///ko03410|Base excision repair
Q18594	C44B7.5	Uncharacterized protein C44B7.5	Uncharacterized protein C44B7.5 OS=Caenorhabditis elegans OX=6239 GN=C44B7.5 PE=1 SV=1	Q18594	47	25	25	236	8.2461	26301.3	Q18594	YC4B5_CAEEL	C44B7.5	Uncharacterized protein C44B7.5	1.81398e+06	1.8342e+06	1.86238e+06	921634	883053	844011	3.52269e-06	2.08048	1.05692	882899	38811.9	22408.1	4.39596	1.83685e+06	24308	14034.2	1.32335	0.000915527	5.45313	Up	---	---	---	---	---	---
Q22047	trcs-2	TRansport of membrane to Cell Surface	TRansport of membrane to Cell Surface OS=Caenorhabditis elegans OX=6239 GN=trcs-2 PE=1 SV=3	Q22047	22	17	17	779	6.4325	86634.8	Q22047	Q22047_CAEEL	trcs-2	TRansport of membrane to Cell Surface	225167	225653	222747	137875	135000	129874	3.54866e-06	1.67242	0.74194	134250	4052.91	2339.95	3.01893	224522	1556.79	898.813	0.693379	0.000915527	5.44994	Up	---	---	---	---	---	---
Q09397	skpt-1	F-box domain-containing protein	F-box domain-containing protein OS=Caenorhabditis elegans OX=6239 GN=skpt-1 PE=4 SV=2	Q09397;Q8MQ34	20	11	11	421	8.3001	47504.1	Q09397;Q8MQ34	Q09397_CAEEL;Q8MQ34_CAEEL	skpt-1	F-box domain-containing protein	172596	178327	186380	30288.8	25975.6	28489.2	3.54988e-06	6.3396	2.66439	28251.2	2166.46	1250.81	7.66856	179101	6924.71	3997.98	3.86636	0.000915527	5.44979	Up	GO:0005515:protein binding|GO:0019005:SCF ubiquitin ligase complex|GO:0031146:SCF-dependent proteasomal ubiquitin-dependent protein catabolic process	GO:0031146:SCF-dependent proteasomal ubiquitin-dependent protein catabolic process	GO:0019005:SCF ubiquitin ligase complex	GO:0005515:protein binding	K03875	ko04150|mTOR signaling pathway///ko04120|Ubiquitin mediated proteolysis///ko04068|FoxO signaling pathway
O18224	CELE_Y57G11B.5	DUF19 domain-containing protein	DUF19 domain-containing protein OS=Caenorhabditis elegans OX=6239 GN=CELE_Y57G11B.5 PE=1 SV=1	O18224	43	15	15	225	5.167	25336.1	O18224	O18224_CAEEL	CELE_Y57G11B.5	DUF19 domain-containing protein	1.54919e+06	1.58667e+06	1.65101e+06	502105	516676	494366	3.61551e-06	3.16352	1.66153	504382	11328.3	6540.4	2.24597	1.59562e+06	51497.5	29732.1	3.22743	0.000915527	5.44183	Up	---	---	---	---	---	---
O45926	cyb-2.1	G2/mitotic-specific cyclin-B	G2/mitotic-specific cyclin-B OS=Caenorhabditis elegans OX=6239 GN=cyb-2.1 PE=1 SV=2	O45926	11	1	4	317	7.1827	36030.9	O45926;Q9BLB5	O45926_CAEEL	cyb-2.1	G2/mitotic-specific cyclin-B	1.00558e+06	921191	967603	94083	87140	97583	3.77849e-06	10.3813	3.37592	92935.3	5315.23	3068.75	5.71927	964791	42263.4	24400.8	4.38057	0.000928529	5.42268	Up	GO:0016538:cyclin-dependent protein serine/threonine kinase regulator activity|GO:0044772:mitotic cell cycle phase transition	GO:0044772:mitotic cell cycle phase transition		GO:0016538:cyclin-dependent protein serine/threonine kinase regulator activity	K05868	---
Q9N4H4	parp-1	Poly [ADP-ribose] polymerase 1	Poly [ADP-ribose] polymerase 1 OS=Caenorhabditis elegans OX=6239 GN=parp-1 PE=1 SV=1	Q9N4H4	35	33	33	945	8.0052	108007	Q9N4H4;A0A0K3ARD5	PARP1_CAEEL	parp-1	Poly [ADP-ribose] polymerase 1	637875	660602	638366	325469	341643	330655	3.87057e-06	1.94118	0.956932	332589	8258.52	4768.06	2.4831	645614	12981.9	7495.08	2.01078	0.000928529	5.41223	Up	GO:1990404:NAD+-protein ADP-ribosyltransferase activity|GO:0008270:zinc ion binding|GO:0003677:DNA binding|GO:0005634:nucleus|GO:0005730:nucleolus|GO:0070212:protein poly-ADP-ribosylation|GO:0006302:double-strand break repair|GO:0003950:NAD+ ADP-ribosyltransferase activity|GO:0051287:NAD binding	GO:0070212:protein poly-ADP-ribosylation|GO:0006302:double-strand break repair	GO:0005634:nucleus|GO:0005730:nucleolus	GO:1990404:NAD+-protein ADP-ribosyltransferase activity|GO:0008270:zinc ion binding|GO:0003677:DNA binding|GO:0003950:NAD+ ADP-ribosyltransferase activity|GO:0051287:NAD binding	K24070	ko04212|Longevity regulating pathway - worm///ko03410|Base excision repair
O01960	let-391	C2H2-type domain-containing protein	C2H2-type domain-containing protein OS=Caenorhabditis elegans OX=6239 GN=let-391 PE=4 SV=3	O01960	8	2	2	453	6.536	51526.3	O01960	O01960_CAEEL	let-391	C2H2-type domain-containing protein	79913.9	82550.6	79205.5	34531.9	33103.7	31391.5	4.03858e-06	2.44044	1.28714	33009	1572.37	907.807	4.76345	80556.7	1762.76	1017.73	2.18822	0.000943993	5.39377	Up	GO:0006357:regulation of transcription by RNA polymerase II|GO:0000981:DNA-binding transcription factor activity, RNA polymerase II-specific|GO:0000978:RNA polymerase II cis-regulatory region sequence-specific DNA binding	GO:0006357:regulation of transcription by RNA polymerase II		GO:0000981:DNA-binding transcription factor activity, RNA polymerase II-specific|GO:0000978:RNA polymerase II cis-regulatory region sequence-specific DNA binding	---	---
G5EE01	daf-18	Phosphatidylinositol 3,4,5-trisphosphate 3-phosphatase and dual-specificity protein phosphatase daf-18	Phosphatidylinositol 3,4,5-trisphosphate 3-phosphatase and dual-specificity protein phosphatase daf-18 OS=Caenorhabditis elegans OX=6239 GN=daf-18 PE=1 SV=1	G5EE01	46	43	43	962	6.8213	110329	G5EE01	PTEN_CAEEL	daf-18	Phosphatidylinositol 3,4,5-trisphosphate 3-phosphatase and dual-specificity protein phosphatase daf-18	493100	487903	474693	288207	293363	289870	4.33435e-06	1.67045	0.740236	290480	2631.48	1519.29	0.905907	485232	9490.01	5479.06	1.95577	0.000986193	5.36308	Up	GO:0005886:plasma membrane|GO:0008285:negative regulation of cell population proliferation|GO:0016314:phosphatidylinositol-3,4,5-trisphosphate 3-phosphatase activity|GO:0004725:protein tyrosine phosphatase activity|GO:0042995:cell projection|GO:0016791:phosphatase activity|GO:0043491:protein kinase B signaling|GO:0006470:protein dephosphorylation|GO:0005634:nucleus|GO:0048870:cell motility|GO:004…	GO:0008285:negative regulation of cell population proliferation|GO:0043491:protein kinase B signaling|GO:0006470:protein dephosphorylation|GO:0048870:cell motility|GO:0046856:phosphatidylinositol dephosphorylation|GO:0016311:dephosphorylation|GO:0051896:regulation of protein kinase B signaling	GO:0005886:plasma membrane|GO:0042995:cell projection|GO:0005634:nucleus|GO:0005829:cytosol	GO:0016314:phosphatidylinositol-3,4,5-trisphosphate 3-phosphatase activity|GO:0004725:protein tyrosine phosphatase activity|GO:0016791:phosphatase activity	K01110	ko04361|Axon regeneration///ko04140|Autophagy - animal///ko04212|Longevity regulating pathway - worm///ko04150|mTOR signaling pathway///ko04070|Phosphatidylinositol signaling system///ko04068|FoxO signaling pathway///ko00562|Inositol phosphate metabolism///ko01100|Metabolic pathways
O17891	CELE_F55B11.2	DUF19 domain-containing protein	DUF19 domain-containing protein OS=Caenorhabditis elegans OX=6239 GN=CELE_F55B11.2 PE=1 SV=2	O17891	50	17	17	220	6.0097	25006.9	O17891	O17891_CAEEL	CELE_F55B11.2	DUF19 domain-containing protein	406380	389001	392595	145518	153265	161981	4.43549e-06	2.57828	1.36641	153588	8236.39	4755.28	5.36266	395992	9173.96	5296.59	2.3167	0.000986193	5.35306	Up	---	---	---	---	---	---
P91276	ima-2	Importin subunit alpha-2	Importin subunit alpha-2 OS=Caenorhabditis elegans OX=6239 GN=ima-2 PE=1 SV=1	P91276	40	32	32	531	4.7929	59175.7	P91276	IMA2_CAEEL	ima-2	Importin subunit alpha-2	2.20352e+06	2.17503e+06	2.21022e+06	977456	955874	857688	5.05019e-06	2.36071	1.23922	930339	63836.6	36856.1	6.86165	2.19626e+06	18685.9	10788.3	0.850807	0.00107064	5.29669	Up	GO:0005515:protein binding|GO:0006606:protein import into nucleus|GO:0005737:cytoplasm|GO:0061608:nuclear import signal receptor activity	GO:0006606:protein import into nucleus	GO:0005737:cytoplasm	GO:0005515:protein binding|GO:0061608:nuclear import signal receptor activity	K15043	ko03013|Nucleocytoplasmic transport
Q564X0	imp-1	IntraMembrane Protease (IMPAS) family	IntraMembrane Protease (IMPAS) family OS=Caenorhabditis elegans OX=6239 GN=imp-1 PE=1 SV=1	Q564X0;Q564X1;Q93346	17	11	11	662	7.2849	74693.9	Q564X0;Q564X1;Q93346	Q564X0_CAEEL;Q564X1_CAEEL;Q93346_CAEEL	imp-1	IntraMembrane Protease (IMPAS) family	196861	202965	205421	83317.1	73393.8	78149	5.53385e-06	2.57706	1.36573	78286.7	4963.07	2865.43	6.33961	201749	4407.46	2544.65	2.18462	0.00107868	5.25697	Up	GO:0098554:cytoplasmic side of endoplasmic reticulum membrane|GO:0030660:Golgi-associated vesicle membrane|GO:0098553:lumenal side of endoplasmic reticulum membrane|GO:0042500:aspartic endopeptidase activity, intramembrane cleaving|GO:0016020:membrane|GO:0033619:membrane protein proteolysis|GO:0005765:lysosomal membrane	GO:0033619:membrane protein proteolysis	GO:0098554:cytoplasmic side of endoplasmic reticulum membrane|GO:0030660:Golgi-associated vesicle membrane|GO:0098553:lumenal side of endoplasmic reticulum membrane|GO:0016020:membrane|GO:0005765:lysosomal membrane	GO:0042500:aspartic endopeptidase activity, intramembrane cleaving	K09597	---
A0A078BQN7	fkh-3	Forkhead box protein fkh-3	Forkhead box protein fkh-3 OS=Caenorhabditis elegans OX=6239 GN=fkh-3 PE=2 SV=1	A0A078BQN7;O17617	5	0	2	421	6.0653	48818.6	A0A078BQN7;O17617	FKH3_CAEEL;FKH4_CAEEL	fkh-3;fkh-4	Forkhead box protein fkh-3	46582	44741.3	41867.2	288.107	288.107	288.107	5.57901e-06	154.098	7.26771	288.107	0	0	0	44396.8	2376.21	1371.91	5.35222	0.00107868	5.25344	Up	GO:0009653:anatomical structure morphogenesis|GO:0000978:RNA polymerase II cis-regulatory region sequence-specific DNA binding|GO:0000981:DNA-binding transcription factor activity, RNA polymerase II-specific|GO:0006357:regulation of transcription by RNA polymerase II|GO:0003700:DNA-binding transcription factor activity|GO:0006355:regulation of DNA-templated transcription|GO:0030154:cell different…	GO:0009653:anatomical structure morphogenesis|GO:0006357:regulation of transcription by RNA polymerase II|GO:0006355:regulation of DNA-templated transcription|GO:0030154:cell differentiation		GO:0000978:RNA polymerase II cis-regulatory region sequence-specific DNA binding|GO:0000981:DNA-binding transcription factor activity, RNA polymerase II-specific|GO:0003700:DNA-binding transcription factor activity|GO:0043565:sequence-specific DNA binding	---	---
Q21776	bub-1	Mitotic checkpoint serine/threonine-protein kinase bub-1	Mitotic checkpoint serine/threonine-protein kinase bub-1 OS=Caenorhabditis elegans OX=6239 GN=bub-1 PE=1 SV=1	Q21776	28	26	26	987	5.3329	112034	Q21776	BUB1_CAEEL	bub-1	Mitotic checkpoint serine/threonine-protein kinase bub-1	411293	422016	410718	196055	183115	173878	6.37361e-06	2.2494	1.16954	184349	11140	6431.71	6.04289	414675	6363.58	3674.01	1.53459	0.00111734	5.19561	Up	GO:0051754:meiotic sister chromatid cohesion, centromeric|GO:0005524:ATP binding|GO:0006468:protein phosphorylation|GO:0004672:protein kinase activity|GO:0007094:mitotic spindle assembly checkpoint signaling|GO:0005634:nucleus	GO:0051754:meiotic sister chromatid cohesion, centromeric|GO:0006468:protein phosphorylation|GO:0007094:mitotic spindle assembly checkpoint signaling	GO:0005634:nucleus	GO:0005524:ATP binding|GO:0004672:protein kinase activity	K02178	---
Q21770	wago-1	Argonaute protein wago-1	Argonaute protein wago-1 OS=Caenorhabditis elegans OX=6239 GN=wago-1 PE=1 SV=1	Q21770	49	55	68	945	8.5832	105437	Q21770	WAGO1_CAEEL	wago-1	Argonaute protein wago-1	1.36865e+06	1.36213e+06	1.34809e+06	865280	833496	810349	6.69959e-06	1.62561	0.700985	836375	27578.2	15922.3	3.29735	1.35962e+06	10509.1	6067.42	0.77294	0.00111855	5.17395	Up	GO:0005515:protein binding|GO:0003723:RNA binding|GO:0003676:nucleic acid binding			GO:0005515:protein binding|GO:0003723:RNA binding|GO:0003676:nucleic acid binding	---	---
Q22055	CELE_T01C3.3	RING-type domain-containing protein	RING-type domain-containing protein OS=Caenorhabditis elegans OX=6239 GN=CELE_T01C3.3 PE=4 SV=2	Q22055	28	7	7	230	9.8707	26320.5	Q22055	Q22055_CAEEL	CELE_T01C3.3	RING-type domain-containing protein	209884	197868	206522	17694	13367.6	288.107	6.74859e-06	19.5942	4.29236	10449.9	9062.35	5232.15	86.7217	204758	6198.81	3578.88	3.02738	0.00111855	5.17079	Up	---	---	---	---	---	---
Q9GUP2	eel-1	HECT-type E3 ubiquitin transferase	HECT-type E3 ubiquitin transferase OS=Caenorhabditis elegans OX=6239 GN=eel-1 PE=1 SV=2	Q9GUP2;U4PRN6	40	164	164	4177	4.7119	465411	Q9GUP2;U4PBJ5;U4PBK1;U4PBX5;U4PBY0;U4PES6;U4PMD1;U4PRN6	Q9GUP2_CAEEL;U4PRN6_CAEEL	eel-1	HECT-type E3 ubiquitin transferase	1.0878e+06	1.09523e+06	1.13002e+06	616121	586868	582746	6.93834e-06	1.85529	0.891644	595245	18196.1	10505.5	3.05691	1.10435e+06	22540.4	13013.7	2.04106	0.00112915	5.15874	Up	GO:0005634:nucleus|GO:0006511:ubiquitin-dependent protein catabolic process|GO:0016567:protein ubiquitination|GO:0005515:protein binding|GO:0005737:cytoplasm|GO:0061630:ubiquitin protein ligase activity|GO:0004842:ubiquitin-protein transferase activity|GO:0000209:protein polyubiquitination	GO:0006511:ubiquitin-dependent protein catabolic process|GO:0016567:protein ubiquitination|GO:0000209:protein polyubiquitination	GO:0005634:nucleus|GO:0005737:cytoplasm	GO:0005515:protein binding|GO:0061630:ubiquitin protein ligase activity|GO:0004842:ubiquitin-protein transferase activity	K10592	ko04120|Ubiquitin mediated proteolysis///ko04137|Mitophagy - animal
O61789	egg-5	Inactive protein-tyrosine phosphatase egg-5	Inactive protein-tyrosine phosphatase egg-5 OS=Caenorhabditis elegans OX=6239 GN=egg-5 PE=1 SV=1	O61789	44	3	31	753	9.8902	85957.3	O01767;O61789	EGG5_CAEEL	egg-5	Inactive protein-tyrosine phosphatase egg-5	371792	356405	350708	70300.8	53671.6	43157.6	7.27501e-06	6.45548	2.69052	55710	13685.9	7901.58	24.5664	359635	10906.7	6296.98	3.03271	0.00112915	5.13817	Up	GO:0006470:protein dephosphorylation|GO:0004725:protein tyrosine phosphatase activity|GO:0016311:dephosphorylation	GO:0006470:protein dephosphorylation|GO:0016311:dephosphorylation		GO:0004725:protein tyrosine phosphatase activity	---	---
Q20616	skpo-1	Peroxidase skpo-1	Peroxidase skpo-1 OS=Caenorhabditis elegans OX=6239 GN=skpo-1 PE=2 SV=1	Q20616	48	31	31	655	8.4019	73496.5	Q20616	SKPO1_CAEEL	skpo-1	Peroxidase skpo-1	1.9876e+06	1.92005e+06	1.96235e+06	1.12046e+06	1.05821e+06	1.05194e+06	7.46491e-06	1.81699	0.861554	1.07687e+06	37879.5	21869.8	3.51756	1.95667e+06	34131.2	19705.6	1.74435	0.00112915	5.12698	Up	GO:0006979:response to oxidative stress|GO:0004601:peroxidase activity|GO:0005615:extracellular space|GO:0020037:heme binding	GO:0006979:response to oxidative stress	GO:0005615:extracellular space	GO:0004601:peroxidase activity|GO:0020037:heme binding	---	---
Q93794	sel-10	F-box/WD repeat-containing protein sel-10	F-box/WD repeat-containing protein sel-10 OS=Caenorhabditis elegans OX=6239 GN=sel-10 PE=1 SV=3	Q93794	39	17	17	587	6.3726	65311.6	Q93794	SEL10_CAEEL	sel-10	F-box/WD repeat-containing protein sel-10	120866	113720	115108	39993.3	35941.6	34994.9	7.55576e-06	3.15239	1.65645	36976.6	2655.07	1532.91	7.18041	116565	3788.83	2187.48	3.25041	0.00112915	5.12172	Up	GO:0005515:protein binding|GO:0005634:nucleus|GO:0005737:cytoplasm|GO:0010992:ubiquitin recycling|GO:0043130:ubiquitin binding|GO:0043161:proteasome-mediated ubiquitin-dependent protein catabolic process	GO:0010992:ubiquitin recycling|GO:0043161:proteasome-mediated ubiquitin-dependent protein catabolic process	GO:0005634:nucleus|GO:0005737:cytoplasm	GO:0005515:protein binding|GO:0043130:ubiquitin binding	K10260	ko04120|Ubiquitin mediated proteolysis
O62136	inx-14	Innexin-14	Innexin-14 OS=Caenorhabditis elegans OX=6239 GN=inx-14 PE=3 SV=1	O62136	20	9	9	434	8.15	50982.3	O62136	INX14_CAEEL	inx-14	Innexin-14	360140	359385	359658	174263	160217	151260	7.82649e-06	2.22173	1.15168	161913	11594.8	6694.29	7.16115	359728	382.271	220.704	0.106267	0.00115075	5.10643	Up	GO:0005921:gap junction|GO:0005243:gap junction channel activity|GO:0005886:plasma membrane		GO:0005921:gap junction|GO:0005886:plasma membrane	GO:0005243:gap junction channel activity	K22037	---
P91349	spd-5	Spindle-defective protein 5	Spindle-defective protein 5 OS=Caenorhabditis elegans OX=6239 GN=spd-5 PE=1 SV=2	P91349	47	63	63	1198	4.9478	135148	P91349	SPD5_CAEEL	spd-5	Spindle-defective protein 5	578618	596170	607116	327331	325451	312761	8.75839e-06	1.84549	0.884007	321848	7924.86	4575.42	2.4623	593968	14376.4	8300.2	2.42039	0.0012216	5.05758	Up	GO:0007274:neuromuscular synaptic transmission|GO:0048167:regulation of synaptic plasticity|GO:0098882:structural constituent of presynaptic active zone|GO:0048790:maintenance of presynaptic active zone structure|GO:0048788:cytoskeleton of presynaptic active zone	GO:0007274:neuromuscular synaptic transmission|GO:0048167:regulation of synaptic plasticity|GO:0048790:maintenance of presynaptic active zone structure	GO:0048788:cytoskeleton of presynaptic active zone	GO:0098882:structural constituent of presynaptic active zone	---	---
Q9XUS9	cyk-4	Rac GTPase-activating protein 1	Rac GTPase-activating protein 1 OS=Caenorhabditis elegans OX=6239 GN=cyk-4 PE=1 SV=1	Q9XUS9	33	20	20	681	9.6023	76315	Q9XUS9	Q9XUS9_CAEEL	cyk-4	Rac GTPase-activating protein 1	475639	473035	449973	125467	128772	99897.2	9.084e-06	3.94945	1.98165	118046	15803.6	9124.23	13.3877	466216	14126.6	8155.99	3.03006	0.0012216	5.04172	Up	GO:0005634:nucleus|GO:0051233:spindle midzone|GO:0097149:centralspindlin complex|GO:0007266:Rho protein signal transduction|GO:0000281:mitotic cytokinesis|GO:0030496:midbody|GO:0051256:mitotic spindle midzone assembly|GO:0007165:signal transduction|GO:0005096:GTPase activator activity|GO:0032154:cleavage furrow	GO:0007266:Rho protein signal transduction|GO:0000281:mitotic cytokinesis|GO:0051256:mitotic spindle midzone assembly|GO:0007165:signal transduction	GO:0005634:nucleus|GO:0051233:spindle midzone|GO:0097149:centralspindlin complex|GO:0030496:midbody|GO:0032154:cleavage furrow	GO:0005096:GTPase activator activity	K16733	---
Q9U2C2	mcm-10	Protein MCM10 homolog	Protein MCM10 homolog OS=Caenorhabditis elegans OX=6239 GN=mcm-10 PE=1 SV=1	Q9U2C2	26	16	16	691	9.8228	76052.9	Q9U2C2	Q9U2C2_CAEEL	mcm-10	Protein MCM10 homolog	50486.9	52590	51071.8	21647.4	24345.6	22733.6	9.18265e-06	2.24293	1.16538	22908.9	1357.61	783.814	5.92611	51382.9	1085.54	626.737	2.11265	0.0012216	5.03703	Up	GO:0006270:DNA replication initiation|GO:0003697:single-stranded DNA binding|GO:0006260:DNA replication|GO:0003690:double-stranded DNA binding|GO:0003688:DNA replication origin binding|GO:0005634:nucleus|GO:0043596:nuclear replication fork	GO:0006270:DNA replication initiation|GO:0006260:DNA replication	GO:0005634:nucleus|GO:0043596:nuclear replication fork	GO:0003697:single-stranded DNA binding|GO:0003690:double-stranded DNA binding|GO:0003688:DNA replication origin binding	K10736	---
Q22974	CELE_F45F2.10	ANK_REP_REGION domain-containing protein	ANK_REP_REGION domain-containing protein OS=Caenorhabditis elegans OX=6239 GN=CELE_F45F2.10 PE=1 SV=2	Q22974	31	23	23	980	8.7088	110313	Q22974	Q22974_CAEEL	CELE_F45F2.10	ANK_REP_REGION domain-containing protein	170630	167857	169325	109343	109846	103511	9.35718e-06	1.57364	0.654102	107567	3521.4	2033.08	3.27369	169271	1386.91	800.735	0.819346	0.0012216	5.02885	Up	GO:0005515:protein binding			GO:0005515:protein binding	---	---
Q19537	rpa-1	Probable replication factor A 73 kDa subunit	Probable replication factor A 73 kDa subunit OS=Caenorhabditis elegans OX=6239 GN=rpa-1 PE=1 SV=1	Q19537	53	45	45	655	5.8695	73202	Q19537	RFA1_CAEEL	rpa-1	Probable replication factor A 73 kDa subunit	3.2814e+06	3.24848e+06	3.19325e+06	1.88313e+06	1.81643e+06	1.73216e+06	9.3804e-06	1.79006	0.840011	1.81057e+06	75654.9	43679.4	4.1785	3.24104e+06	44542.9	25716.8	1.37434	0.0012216	5.02778	Up	GO:0003677:DNA binding|GO:0006281:DNA repair|GO:0006310:DNA recombination|GO:0005634:nucleus|GO:0006260:DNA replication	GO:0006281:DNA repair|GO:0006310:DNA recombination|GO:0006260:DNA replication	GO:0005634:nucleus	GO:0003677:DNA binding	K07466	ko03420|Nucleotide excision repair///ko03030|DNA replication///ko03460|Fanconi anemia pathway///ko03430|Mismatch repair///ko03440|Homologous recombination
A3QMD7	lsy-13	ING family member lsy-13	ING family member lsy-13 OS=Caenorhabditis elegans OX=6239 GN=lsy-13 PE=2 SV=1	A3QMD7	40	12	12	247	8.8104	28135.6	A3QMD7	LSY13_CAEEL	lsy-13	ING family member lsy-13	211668	206086	226735	45435.4	48014.3	44570.1	1.11902e-05	4.66955	2.22328	46006.6	1791.73	1034.45	3.8945	214830	10681.4	6166.93	4.97204	0.00131095	4.95116	Up	GO:0035267:NuA4 histone acetyltransferase complex		GO:0035267:NuA4 histone acetyltransferase complex		---	---
Q9TZK9	fbxa-170	F-box domain-containing protein	F-box domain-containing protein OS=Caenorhabditis elegans OX=6239 GN=fbxa-170 PE=4 SV=1	Q9TZK9	10	3	3	410	4.2897	47224	Q9TZK9	Q9TZK9_CAEEL	fbxa-170	F-box domain-containing protein	22776.9	24045.9	21170.5	288.107	288.107	288.107	1.13608e-05	78.6667	6.29768	288.107	0	0	0	22664.4	1440.99	831.957	6.35795	0.00131095	4.94459	Up	GO:0005515:protein binding			GO:0005515:protein binding	---	---
G5EF15	pos-1	RNA-binding protein pos-1	RNA-binding protein pos-1 OS=Caenorhabditis elegans OX=6239 GN=pos-1 PE=1 SV=1	G5EF15	34	9	9	264	8.1878	29830.1	G5EF15	POS1_CAEEL	pos-1	RNA-binding protein pos-1	431817	391854	421487	83732.2	73482.3	69554.4	1.1646e-05	5.49087	2.45703	75589.6	7320.07	4226.25	9.68397	415053	20743.6	11976.3	4.99783	0.00131669	4.93382	Up	GO:0005829:cytosol|GO:0046872:metal ion binding|GO:0003729:mRNA binding|GO:0003730:mRNA 3'-UTR binding		GO:0005829:cytosol	GO:0046872:metal ion binding|GO:0003729:mRNA binding|GO:0003730:mRNA 3'-UTR binding	---	---
P34278	knl-1	Kinetochore null protein 1	Kinetochore null protein 1 OS=Caenorhabditis elegans OX=6239 GN=knl-1 PE=1 SV=3	P34278	16	13	13	1010	4.6348	113231	P34278	KNL1_CAEEL	knl-1	Kinetochore null protein 1	122021	122961	121296	67390.4	71280.8	64402.1	1.19596e-05	1.80367	0.850937	67691.1	3449.22	1991.41	5.09553	122093	834.959	482.064	0.683874	0.00131669	4.92228	Up	---	---	---	---	---	---
O62418	ekl-5	E3 ubiquitin-protein ligase	E3 ubiquitin-protein ligase OS=Caenorhabditis elegans OX=6239 GN=ekl-5 PE=1 SV=2	O62418	29	12	12	453	5.8169	52365	A0A8S4QFJ4;O62418	O62418_CAEEL	ekl-5	E3 ubiquitin-protein ligase	205910	213778	200383	82365.8	90437.1	84703.9	1.21143e-05	2.40798	1.26782	85835.6	4152.97	2397.72	4.83828	206691	6731.36	3886.35	3.25673	0.00131669	4.9167	Up	---	---	---	---	---	---
A0A078BTL9	ntl-11	CCR4-NOT transcription complex subunit 11	CCR4-NOT transcription complex subunit 11 OS=Caenorhabditis elegans OX=6239 GN=ntl-11 PE=1 SV=1	A0A078BTL9;Q9NA34	23	16	16	616	4.6488	69271.4	A0A078BS59;A0A078BTL9;Q8I0Y8;Q9NA34	A0A078BTL9_CAEEL;Q9NA34_CAEEL	ntl-11	CCR4-NOT transcription complex subunit 11	286574	279230	290338	178725	170416	177434	1.22175e-05	1.62587	0.701208	175525	4471.58	2581.67	2.54754	285381	5649.31	3261.63	1.97957	0.00131669	4.91302	Up	GO:0030014:CCR4-NOT complex		GO:0030014:CCR4-NOT complex		---	---
O61847	cdk-2	Cyclin-dependent kinase 2	Cyclin-dependent kinase 2 OS=Caenorhabditis elegans OX=6239 GN=cdk-2 PE=1 SV=2	O61847	17	6	6	368	8.6372	42616.2	O61847	CDK2_CAEEL	cdk-2	Cyclin-dependent kinase 2	153275	150779	145256	43808.4	38643.2	31411.2	1.3064e-05	3.94607	1.98041	37954.3	6227.27	3595.32	16.4073	149770	4103.79	2369.32	2.74006	0.0013404	4.88392	Up	GO:0000082:G1/S transition of mitotic cell cycle|GO:0006468:protein phosphorylation|GO:0007165:signal transduction|GO:0010033:response to organic substance|GO:0004674:protein serine/threonine kinase activity|GO:0010389:regulation of G2/M transition of mitotic cell cycle|GO:0004672:protein kinase activity|GO:0000307:cyclin-dependent protein kinase holoenzyme complex|GO:0005524:ATP binding|GO:00303…	GO:0000082:G1/S transition of mitotic cell cycle|GO:0006468:protein phosphorylation|GO:0007165:signal transduction|GO:0010033:response to organic substance|GO:0010389:regulation of G2/M transition of mitotic cell cycle|GO:0010468:regulation of gene expression	GO:0000307:cyclin-dependent protein kinase holoenzyme complex|GO:0005634:nucleus|GO:0005737:cytoplasm	GO:0004674:protein serine/threonine kinase activity|GO:0004672:protein kinase activity|GO:0005524:ATP binding|GO:0030332:cyclin binding|GO:0004693:cyclin-dependent protein serine/threonine kinase activity	K04563	---
Q20849	rod-1	Kinetochore-associated protein rod-1	Kinetochore-associated protein rod-1 OS=Caenorhabditis elegans OX=6239 GN=rod-1 PE=1 SV=1	Q20849	35	73	73	2049	4.9842	233823	Q20849	KNTC1_CAEEL	rod-1	Kinetochore-associated protein rod-1	532768	535701	537172	324494	315166	295616	1.30755e-05	1.71676	0.779685	311759	14737.7	8508.81	4.72728	535214	2242.16	1294.51	0.418927	0.0013404	4.88354	Up	GO:0005828:kinetochore microtubule|GO:1990423:RZZ complex|GO:0031267:small GTPase binding|GO:0000070:mitotic sister chromatid segregation|GO:0005737:cytoplasm|GO:0007094:mitotic spindle assembly checkpoint signaling|GO:1903394:protein localization to kinetochore involved in kinetochore assembly	GO:0000070:mitotic sister chromatid segregation|GO:0007094:mitotic spindle assembly checkpoint signaling|GO:1903394:protein localization to kinetochore involved in kinetochore assembly	GO:0005828:kinetochore microtubule|GO:1990423:RZZ complex|GO:0005737:cytoplasm	GO:0031267:small GTPase binding	K11577	---
H2L031	tag-153	NOT2/NOT3/NOT5 C-terminal domain-containing protein	NOT2/NOT3/NOT5 C-terminal domain-containing protein OS=Caenorhabditis elegans OX=6239 GN=tag-153 PE=1 SV=1	H2L031	18	14	14	733	10.2024	80502.6	H2L031;Q27420	H2L031_CAEEL	tag-153	NOT2/NOT3/NOT5 C-terminal domain-containing protein	183427	183012	189570	80240.7	75553.3	67456.8	1.33413e-05	2.49051	1.31644	74416.9	6467.25	3733.87	8.69056	185336	3672.5	2120.32	1.98153	0.0013404	4.8748	Up	GO:0030015:CCR4-NOT core complex|GO:0006355:regulation of DNA-templated transcription	GO:0006355:regulation of DNA-templated transcription	GO:0030015:CCR4-NOT core complex		---	---
Q95R07	mex-3	K Homology domain-containing protein	K Homology domain-containing protein OS=Caenorhabditis elegans OX=6239 GN=mex-3 PE=1 SV=1	Q95R07	43	22	22	415	6.0582	45404.7	H2L067;Q95R07;Q94140	Q95R07_CAEEL	mex-3	K Homology domain-containing protein	316303	325804	336054	114712	102406	92282.3	1.33805e-05	3.16147	1.6606	103133	11232.4	6485.03	10.8911	326053	9877.99	5703.06	3.02956	0.0013404	4.87353	Up	GO:0003676:nucleic acid binding|GO:0003723:RNA binding			GO:0003676:nucleic acid binding|GO:0003723:RNA binding	K15686	---
O01836	glh-3	ATP-dependent RNA helicase glh-3	ATP-dependent RNA helicase glh-3 OS=Caenorhabditis elegans OX=6239 GN=glh-3 PE=1 SV=1	O01836	28	16	16	720	7.5827	79728.3	O01836	GLH3_CAEEL	glh-3	ATP-dependent RNA helicase glh-3	154709	151548	150429	90650.2	97028.6	92517.6	1.35474e-05	1.62988	0.704768	93398.8	3279.23	1893.26	3.511	152229	2219.68	1281.53	1.45812	0.00134237	4.86814	Up	GO:0003676:nucleic acid binding|GO:0008270:zinc ion binding|GO:0003724:RNA helicase activity|GO:0005524:ATP binding			GO:0003676:nucleic acid binding|GO:0008270:zinc ion binding|GO:0003724:RNA helicase activity|GO:0005524:ATP binding	K13982	---
Q95QT5	C28C12.12	DUF4806 domain-containing protein	DUF4806 domain-containing protein OS=Caenorhabditis elegans OX=6239 GN=C28C12.12 PE=1 SV=1	Q95QT5	30	15	15	349	7.4114	40500.3	Q95QT5	Q95QT5_CAEEL	C28C12.12	DUF4806 domain-containing protein	218693	221222	236382	76945.2	70950.9	77409.6	1.41082e-05	3.00168	1.58577	75101.9	3602.37	2079.83	4.79664	225432	9566.55	5523.25	4.24365	0.00137657	4.85053	Up	---	---	---	---	---	---
Q9N574	cyp-31a3	CYtochrome P450 family	CYtochrome P450 family OS=Caenorhabditis elegans OX=6239 GN=cyp-31a3 PE=3 SV=2	Q9N574	35	1	22	495	6.8124	56778.4	G5EGT6;Q9N574	Q9N574_CAEEL	cyp-31a3	CYtochrome P450 family	440722	476316	458841	195374	198046	194890	1.41945e-05	2.3387	1.22571	196103	1699.69	981.318	0.866734	458626	17797.7	10275.5	3.88066	0.00137657	4.84788	Up	GO:0016705:oxidoreductase activity, acting on paired donors, with incorporation or reduction of molecular oxygen|GO:0020037:heme binding|GO:0004497:monooxygenase activity|GO:0005506:iron ion binding			GO:0016705:oxidoreductase activity, acting on paired donors, with incorporation or reduction of molecular oxygen|GO:0020037:heme binding|GO:0004497:monooxygenase activity|GO:0005506:iron ion binding	K17953	---
Q23290	gck-2	Mitogen-activated protein kinase kinase kinase kinase	Mitogen-activated protein kinase kinase kinase kinase OS=Caenorhabditis elegans OX=6239 GN=gck-2 PE=3 SV=1	Q23290	12	9	9	829	7.8812	92377.7	Q23290	Q23290_CAEEL	gck-2	Mitogen-activated protein kinase kinase kinase kinase	60806.5	59106.8	59561.9	36970.5	39217.5	37216	1.47488e-05	1.58262	0.662313	37801.3	1232.54	711.61	3.26059	59825.1	879.91	508.016	1.47081	0.00141361	4.83124	Up	GO:0006468:protein phosphorylation|GO:0005524:ATP binding|GO:0008349:MAP kinase kinase kinase kinase activity|GO:0005737:cytoplasm|GO:0004674:protein serine/threonine kinase activity|GO:0004672:protein kinase activity|GO:0035556:intracellular signal transduction	GO:0006468:protein phosphorylation|GO:0035556:intracellular signal transduction	GO:0005737:cytoplasm	GO:0005524:ATP binding|GO:0008349:MAP kinase kinase kinase kinase activity|GO:0004674:protein serine/threonine kinase activity|GO:0004672:protein kinase activity	K08833	---
Q94420	mel-26	Protein maternal effect lethal 26	Protein maternal effect lethal 26 OS=Caenorhabditis elegans OX=6239 GN=mel-26 PE=1 SV=2	Q94420	18	6	6	395	5.458	44491.8	Q94420;K8F7T2	MEL26_CAEEL	mel-26	Protein maternal effect lethal 26	132590	124370	123635	50904.9	49034.3	52409	1.4971e-05	2.49819	1.32088	50782.7	1690.69	976.122	3.32927	126865	4971.65	2870.38	3.91886	0.00141361	4.82475	Up	GO:0005515:protein binding			GO:0005515:protein binding	K03876	ko04120|Ubiquitin mediated proteolysis
G5EBX5	pap-3	Poly(A) polymerase	Poly(A) polymerase OS=Caenorhabditis elegans OX=6239 GN=pap-3 PE=3 SV=1	G5EBX5	5	2	2	554	9.5648	62931.6	G5EBX5	G5EBX5_CAEEL	pap-3	Poly(A) polymerase	61712.9	70093.7	63082.6	288.107	288.107	288.107	1.54e-05	225.482	7.81687	288.107	0	0	0	64963.1	4495.74	2595.62	6.92046	0.00141361	4.81248	Up	GO:1990817:poly(A) RNA polymerase activity|GO:0005634:nucleus|GO:0003723:RNA binding|GO:0031123:RNA 3'-end processing|GO:0016779:nucleotidyltransferase activity|GO:0006378:mRNA polyadenylation	GO:0031123:RNA 3'-end processing|GO:0006378:mRNA polyadenylation	GO:0005634:nucleus	GO:1990817:poly(A) RNA polymerase activity|GO:0003723:RNA binding|GO:0016779:nucleotidyltransferase activity	K14376	ko03015|mRNA surveillance pathway
O16297	mcm-7	DNA replication licensing factor MCM7	DNA replication licensing factor MCM7 OS=Caenorhabditis elegans OX=6239 GN=mcm-7 PE=1 SV=1	O16297	56	52	52	730	6.3151	81617.4	O16297	O16297_CAEEL	mcm-7	DNA replication licensing factor MCM7	1.30645e+06	1.32311e+06	1.25582e+06	645677	614873	581500	1.56275e-05	2.10927	1.07675	614017	32096.9	18531.1	5.22736	1.29513e+06	35043.2	20232.2	2.70577	0.00141361	4.80611	Up	GO:0006260:DNA replication|GO:0003678:DNA helicase activity|GO:0005524:ATP binding|GO:0006268:DNA unwinding involved in DNA replication|GO:0003677:DNA binding|GO:0005634:nucleus|GO:0006271:DNA strand elongation involved in DNA replication|GO:0017116:single-stranded DNA helicase activity|GO:0003697:single-stranded DNA binding|GO:0032508:DNA duplex unwinding|GO:0016887:ATP hydrolysis activity|GO:00…	GO:0006260:DNA replication|GO:0006268:DNA unwinding involved in DNA replication|GO:0006271:DNA strand elongation involved in DNA replication|GO:0032508:DNA duplex unwinding|GO:0006270:DNA replication initiation|GO:0000727:double-strand break repair via break-induced replication	GO:0005634:nucleus|GO:0042555:MCM complex	GO:0003678:DNA helicase activity|GO:0005524:ATP binding|GO:0003677:DNA binding|GO:0017116:single-stranded DNA helicase activity|GO:0003697:single-stranded DNA binding|GO:0016887:ATP hydrolysis activity	K02210	ko03030|DNA replication
Q19122	CELE_F02E8.4	Non-specific serine/threonine protein kinase	Non-specific serine/threonine protein kinase OS=Caenorhabditis elegans OX=6239 GN=CELE_F02E8.4 PE=4 SV=2	Q19122	15	9	9	711	4.94	78969.8	Q19122	Q19122_CAEEL	CELE_F02E8.4	Non-specific serine/threonine protein kinase	74482.2	76213.4	77044.8	24025.5	21284.3	16818	1.58579e-05	3.66568	1.87408	20709.3	3638	2100.4	17.567	75913.5	1307.35	754.797	1.72215	0.00141608	4.79975	Up	---	---	---	---	---	---
G5EEW4	C27C12.3	Serine/threonine-protein kinase ATR	Serine/threonine-protein kinase ATR OS=Caenorhabditis elegans OX=6239 GN=C27C12.3 PE=4 SV=1	G5EEW4	15	4	7	400	9.5325	45152.6	G5EEW4	G5EEW4_CAEEL	C27C12.3	Serine/threonine-protein kinase ATR	81203.2	84562.8	81719.4	23375	25852.7	18364.8	1.62029e-05	3.66143	1.87241	22530.8	3814.62	2202.37	16.9306	82495.1	1809.14	1044.51	2.19303	0.00141608	4.79041	Up	---	---	---	---	---	---
G5EBH1	tat-5	Probable phospholipid-transporting ATPase tat-5	Probable phospholipid-transporting ATPase tat-5 OS=Caenorhabditis elegans OX=6239 GN=tat-5 PE=1 SV=1	G5EBH1	25	20	28	1074	7.7267	120345	G5EBH1;A0A7I9BBC6;P91203	TAT5_CAEEL	tat-5	Probable phospholipid-transporting ATPase tat-5	231325	240015	239335	156079	159694	153867	1.6209e-05	1.51323	0.597632	156547	2941.33	1698.18	1.87888	236892	4832.6	2790.1	2.04	0.00141608	4.79024	Up	GO:0005802:trans-Golgi network|GO:0000287:magnesium ion binding|GO:0016020:membrane|GO:0005215:transporter activity|GO:0016887:ATP hydrolysis activity|GO:0006897:endocytosis|GO:0006890:retrograde vesicle-mediated transport, Golgi to endoplasmic reticulum|GO:0000166:nucleotide binding|GO:0140326:ATPase-coupled intramembrane lipid transporter activity|GO:0045332:phospholipid translocation|GO:000576…	GO:0006897:endocytosis|GO:0006890:retrograde vesicle-mediated transport, Golgi to endoplasmic reticulum|GO:0045332:phospholipid translocation|GO:0015914:phospholipid transport	GO:0005802:trans-Golgi network|GO:0016020:membrane|GO:0005768:endosome|GO:0005886:plasma membrane	GO:0000287:magnesium ion binding|GO:0005215:transporter activity|GO:0016887:ATP hydrolysis activity|GO:0000166:nucleotide binding|GO:0140326:ATPase-coupled intramembrane lipid transporter activity|GO:0005524:ATP binding	K01530	---
O18697	CELE_T04D3.1	NTF2 domain-containing protein	NTF2 domain-containing protein OS=Caenorhabditis elegans OX=6239 GN=CELE_T04D3.1 PE=1 SV=1	O18697	19	7	7	454	5.1049	52108.7	O18697	O18697_CAEEL	CELE_T04D3.1	NTF2 domain-containing protein	65597.2	69939.1	70781.9	21588.6	18111	21578.6	1.66893e-05	3.36691	1.75142	20426.1	2004.95	1157.56	9.81566	68772.7	2782.16	1606.28	4.04544	0.00143528	4.77756	Up	GO:0006914:autophagy	GO:0006914:autophagy			---	---
Q18546	C39E9.12	SAP domain-containing protein	SAP domain-containing protein OS=Caenorhabditis elegans OX=6239 GN=C39E9.12 PE=1 SV=2	Q18546	40	16	16	409	10.2922	45914.8	Q18546	Q18546_CAEEL	C39E9.12	SAP domain-containing protein	150977	154186	160674	63789	54459	60562.3	1.7271e-05	2.6052	1.38139	59603.4	4738.37	2735.7	7.94982	155279	4940.02	2852.12	3.18139	0.0014417	4.76268	Up	---	---	---	---	---	---
A0A0K3AR92	CELE_F35G12.5	GUN4 domain-containing protein	GUN4 domain-containing protein OS=Caenorhabditis elegans OX=6239 GN=CELE_F35G12.5 PE=4 SV=1	A0A0K3AR92;A0A0K3AU45;A0A0K3AUU9	19	5	5	341	5.8022	40002.1	A0A0K3AR92;A0A0K3AU45;A0A0K3AUU9	A0A0K3AR92_CAEEL;A0A0K3AU45_CAEEL;A0A0K3AUU9_CAEEL	CELE_F35G12.5	GUN4 domain-containing protein	119068	119742	112423	25177.1	27766.2	17308.5	1.81413e-05	4.99963	2.32182	23417.3	5446.44	3144.51	23.2582	117078	4045.18	2335.49	3.45512	0.00146674	4.74133	Up	---	---	---	---	---	---
Q95XN7	ubc-3	UBC core domain-containing protein	UBC core domain-containing protein OS=Caenorhabditis elegans OX=6239 GN=ubc-3 PE=1 SV=2	Q95XN7	26	8	8	243	3.8585	27472	Q95XN7	Q95XN7_CAEEL	ubc-3	UBC core domain-containing protein	351430	389597	360479	85305.2	85590.8	91692.7	1.81839e-05	4.1948	2.0686	87529.6	3608.26	2083.23	4.12233	367169	19944	11514.7	5.43183	0.00146674	4.74031	Up	---	---	---	---	K02207	ko04120|Ubiquitin mediated proteolysis
E9P886	ttll-5	Tubulin polyglutamylase ttll-5	Tubulin polyglutamylase ttll-5 OS=Caenorhabditis elegans OX=6239 GN=ttll-5 PE=2 SV=1	E9P886	29	17	17	730	8.1496	82826.7	E9P886	TTLL5_CAEEL	ttll-5	Tubulin polyglutamylase ttll-5	163412	166058	168052	95346.6	86204.1	87042.8	1.86238e-05	1.85232	0.889335	89531.2	5053.77	2917.8	5.6447	165841	2327.84	1343.98	1.40366	0.00146674	4.72993	Up	GO:0070740:tubulin-glutamic acid ligase activity|GO:0036064:ciliary basal body|GO:0018095:protein polyglutamylation|GO:0015631:tubulin binding|GO:0000226:microtubule cytoskeleton organization|GO:0036211:protein modification process	GO:0018095:protein polyglutamylation|GO:0000226:microtubule cytoskeleton organization|GO:0036211:protein modification process	GO:0036064:ciliary basal body	GO:0070740:tubulin-glutamic acid ligase activity|GO:0015631:tubulin binding	K16602	---
Q9U2K7	snpc-1.2	SNAPc (Small Nuclear RNA Activating Complex) homolog	SNAPc (Small Nuclear RNA Activating Complex) homolog OS=Caenorhabditis elegans OX=6239 GN=snpc-1.2 PE=4 SV=1	Q9U2K7	18	6	6	445	6.4375	50798.7	Q9U2K7	Q9U2K7_CAEEL	snpc-1.2	SNAPc (Small Nuclear RNA Activating Complex) homolog	40246.7	42231.1	44033.2	13026.3	10763.5	11978.7	1.86641e-05	3.53694	1.8225	11922.8	1132.43	653.811	9.49803	42170.3	1893.97	1093.49	4.49125	0.00146674	4.72899	Up	GO:0019185:snRNA-activating protein complex|GO:0043565:sequence-specific DNA binding|GO:0042796:snRNA transcription by RNA polymerase III|GO:0042795:snRNA transcription by RNA polymerase II	GO:0042796:snRNA transcription by RNA polymerase III|GO:0042795:snRNA transcription by RNA polymerase II	GO:0019185:snRNA-activating protein complex	GO:0043565:sequence-specific DNA binding	K15208	---
Q09436	mex-6	Zinc finger protein mex-6	Zinc finger protein mex-6 OS=Caenorhabditis elegans OX=6239 GN=mex-6 PE=1 SV=3	Q09436	22	8	8	467	9.1494	52392.7	Q09436	MEX6_CAEEL	mex-6	Zinc finger protein mex-6	662405	658077	719976	175859	142353	158891	1.94265e-05	4.27676	2.09652	159035	16753.3	9672.5	10.5344	680153	34555.9	19950.8	5.0806	0.00147264	4.7116	Up	GO:0003730:mRNA 3'-UTR binding|GO:0005829:cytosol|GO:0046872:metal ion binding|GO:0003729:mRNA binding		GO:0005829:cytosol	GO:0003730:mRNA 3'-UTR binding|GO:0046872:metal ion binding|GO:0003729:mRNA binding	---	---
Q22090	perm-1	Epimerase domain-containing protein	Epimerase domain-containing protein OS=Caenorhabditis elegans OX=6239 GN=perm-1 PE=1 SV=1	Q22090	24	11	11	486	5.0651	56275.8	Q22090	Q22090_CAEEL	perm-1	Epimerase domain-containing protein	501724	523396	509746	174378	152457	126008	1.94388e-05	3.3894	1.76103	150948	24220.1	13983.5	16.0454	511622	10957.5	6326.3	2.14171	0.00147264	4.71133	Up	---	---	---	---	---	---
Q9TZQ3	pgl-1	Guanyl-specific ribonuclease pgl-1	Guanyl-specific ribonuclease pgl-1 OS=Caenorhabditis elegans OX=6239 GN=pgl-1 PE=1 SV=1	Q9TZQ3	32	29	32	730	4.6266	78453.9	Q9TZQ3;Q304E5	PGL1_CAEEL	pgl-1	Guanyl-specific ribonuclease pgl-1	2.16594e+06	2.10878e+06	2.21564e+06	1.39534e+06	1.42624e+06	1.40971e+06	1.96638e-05	1.53389	0.617198	1.41043e+06	15462.9	8927.5	1.09632	2.16345e+06	53471.2	30871.6	2.47157	0.00147264	4.70633	Up	---	---	---	---	---	---
Q9BI86	ska-3	Spindle and Kinetochore-Associated protein homolog	Spindle and Kinetochore-Associated protein homolog OS=Caenorhabditis elegans OX=6239 GN=ska-3 PE=1 SV=1	Q9BI86	42	7	7	262	6.5079	29832.3	Q9BI86	Q9BI86_CAEEL	ska-3	Spindle and Kinetochore-Associated protein homolog	99960	93631.8	95775.5	45186.9	40550.9	42968.4	1.98242e-05	2.24828	1.16882	42902.1	2318.68	1338.69	5.4046	96455.8	3218.46	1858.18	3.33672	0.00147264	4.7028	Up	---	---	---	---	---	---
Q9TZK8	meg-4	J domain-containing protein	J domain-containing protein OS=Caenorhabditis elegans OX=6239 GN=meg-4 PE=1 SV=1	Q9TZK8	18	8	11	832	9.3176	91787.3	Q9TXM1;Q9TZK8	Q9TZK8_CAEEL	meg-4	J domain-containing protein	66401.8	71548.4	65655.7	11014	15802.5	12069	2.00271e-05	5.23604	2.38848	12961.8	2516.01	1452.62	19.4109	67868.6	3208.51	1852.44	4.72754	0.00147264	4.69838	Up	---	---	---	---	---	---
V6CK48	acs-13	Long-chain-fatty-acid--CoA ligase	Long-chain-fatty-acid--CoA ligase OS=Caenorhabditis elegans OX=6239 GN=acs-13 PE=1 SV=1	V6CK48	1	1	1	676	6.8051	74568.8	V6CK48	V6CK48_CAEEL	acs-13	Long-chain-fatty-acid--CoA ligase	591540	580795	621046	190714	176953	143546	2.06429e-05	3.50808	1.81068	170405	24256.4	14004.4	14.2346	597794	20841.8	12033	3.48645	0.00149363	4.68523	Up	GO:0005783:endoplasmic reticulum|GO:0006631:fatty acid metabolic process|GO:0016020:membrane|GO:0004467:long-chain fatty acid-CoA ligase activity	GO:0006631:fatty acid metabolic process	GO:0005783:endoplasmic reticulum|GO:0016020:membrane	GO:0004467:long-chain fatty acid-CoA ligase activity	K01897	---
Q19294	mat-3	Cell division cycle protein 23 homolog	Cell division cycle protein 23 homolog OS=Caenorhabditis elegans OX=6239 GN=mat-3 PE=1 SV=2	Q19294	31	24	24	673	5.378	76993.4	Q19294	CDC23_CAEEL	mat-3	Cell division cycle protein 23 homolog	416466	408711	420892	263415	259538	244026	2.07841e-05	1.62465	0.700125	255660	10260	5923.61	4.01314	415356	6165.96	3559.92	1.4845	0.00149363	4.68227	Up	GO:0045842:positive regulation of mitotic metaphase/anaphase transition|GO:0031145:anaphase-promoting complex-dependent catabolic process|GO:0016567:protein ubiquitination|GO:0051301:cell division|GO:0005680:anaphase-promoting complex|GO:0005515:protein binding	GO:0045842:positive regulation of mitotic metaphase/anaphase transition|GO:0031145:anaphase-promoting complex-dependent catabolic process|GO:0016567:protein ubiquitination|GO:0051301:cell division	GO:0005680:anaphase-promoting complex	GO:0005515:protein binding	K03355	ko04120|Ubiquitin mediated proteolysis
Q09314	nop-1	Pseudocleavage protein nop-1	Pseudocleavage protein nop-1 OS=Caenorhabditis elegans OX=6239 GN=nop-1 PE=2 SV=2	Q09314	17	10	10	759	7.1429	83663.3	Q09314	NOP1_CAEEL	nop-1	Pseudocleavage protein nop-1	56692.5	59333.4	58235.9	25950	25764.5	22168.8	2.0874e-05	2.35861	1.23793	24627.8	2131.56	1230.66	8.6551	58087.3	1326.7	765.971	2.28398	0.00149363	4.68039	Up	---	---	---	---	---	---
Q17495	gex-5	RING-type domain-containing protein	RING-type domain-containing protein OS=Caenorhabditis elegans OX=6239 GN=gex-5 PE=4 SV=2	Q17495	3	1	1	405	9.2874	46083.3	Q17495	Q17495_CAEEL	gex-5	RING-type domain-containing protein	44036.4	44561.1	50279.1	288.107	288.107	288.107	2.11317e-05	160.677	7.32802	288.107	0	0	0	46292.2	3462.7	1999.19	7.4801	0.00149363	4.67507	Up	---	---	---	---	---	---
Q9XVU2	gln-5	glutamine synthetase	glutamine synthetase OS=Caenorhabditis elegans OX=6239 GN=gln-5 PE=1 SV=1	Q9XVU2	31	14	17	369	6.7644	41618	Q9XVU2	Q9XVU2_CAEEL	gln-5	glutamine synthetase	697484	679572	731776	273535	302756	299532	2.12785e-05	2.40783	1.26773	291941	16021.7	9250.11	5.48798	702944	26526.9	15315.3	3.77369	0.00149363	4.67206	Up	GO:0006542:glutamine biosynthetic process|GO:0003824:catalytic activity|GO:0005737:cytoplasm|GO:0004356:glutamate-ammonia ligase activity	GO:0006542:glutamine biosynthetic process	GO:0005737:cytoplasm	GO:0003824:catalytic activity|GO:0004356:glutamate-ammonia ligase activity	K01915	---
Q23196	CELE_W06B4.1	Lipase_3 domain-containing protein	Lipase_3 domain-containing protein OS=Caenorhabditis elegans OX=6239 GN=CELE_W06B4.1 PE=1 SV=2	Q23196	43	21	21	408	6.9503	46168.9	Q23196	Q23196_CAEEL	CELE_W06B4.1	Lipase_3 domain-containing protein	817304	844491	878673	304831	295782	250155	2.13002e-05	2.98609	1.57826	283589	29306.1	16919.9	10.334	846822	30750.8	17754	3.63132	0.00149363	4.67162	Up	GO:0045127:N-acetylglucosamine kinase activity			GO:0045127:N-acetylglucosamine kinase activity	---	---
P91400	klp-15	Kinesin motor domain-containing protein	Kinesin motor domain-containing protein OS=Caenorhabditis elegans OX=6239 GN=klp-15 PE=3 SV=1	P91400;Q9NL41	45	10	24	587	10.3733	64072.9	P91400;Q9NL41	P91400_CAEEL;Q9NL41_CAEEL	klp-15	Kinesin motor domain-containing protein	181412	184279	190153	90486	86800.5	78391.6	2.23044e-05	2.174	1.12035	85226	6199.03	3579.01	7.27363	185281	4455.55	2572.41	2.40475	0.00152659	4.65161	Up	GO:0005524:ATP binding|GO:0007017:microtubule-based process|GO:0008017:microtubule binding|GO:0015630:microtubule cytoskeleton|GO:0007018:microtubule-based movement|GO:0003777:microtubule motor activity	GO:0007017:microtubule-based process|GO:0007018:microtubule-based movement	GO:0015630:microtubule cytoskeleton	GO:0005524:ATP binding|GO:0008017:microtubule binding|GO:0003777:microtubule motor activity	K10405	---
Q21730	CELE_R04F11.3	DNA polymerase delta subunit 3	DNA polymerase delta subunit 3 OS=Caenorhabditis elegans OX=6239 GN=CELE_R04F11.3 PE=1 SV=2	Q21730	28	8	8	385	9.7139	43461.3	Q21730	Q21730_CAEEL	CELE_R04F11.3	DNA polymerase delta subunit 3	88371.7	90968.6	89807.9	56165.6	59669.3	55849.1	2.26132e-05	1.5677	0.648646	57228	2120.14	1224.06	3.70472	89716.1	1300.85	751.045	1.44996	0.00152698	4.64564	Up	GO:0006297:nucleotide-excision repair, DNA gap filling|GO:0005634:nucleus|GO:0003887:DNA-directed DNA polymerase activity|GO:0006271:DNA strand elongation involved in DNA replication|GO:0043625:delta DNA polymerase complex|GO:1904161:DNA synthesis involved in UV-damage excision repair|GO:0006260:DNA replication	GO:0006297:nucleotide-excision repair, DNA gap filling|GO:0006271:DNA strand elongation involved in DNA replication|GO:1904161:DNA synthesis involved in UV-damage excision repair|GO:0006260:DNA replication	GO:0005634:nucleus|GO:0043625:delta DNA polymerase complex	GO:0003887:DNA-directed DNA polymerase activity	K03504	ko03420|Nucleotide excision repair///ko03030|DNA replication///ko03410|Base excision repair///ko03430|Mismatch repair///ko03440|Homologous recombination
Q09449	C05C10.2	Uncharacterized ATP-dependent helicase C05C10.2	Uncharacterized ATP-dependent helicase C05C10.2 OS=Caenorhabditis elegans OX=6239 GN=C05C10.2 PE=3 SV=2	Q09449	17	26	26	1523	7.2012	172265	Q09449;A0A5S9MNI8;A0A5S9MPX1;Q95ZZ3	YQ12_CAEEL	C05C10.2	Uncharacterized ATP-dependent helicase C05C10.2	239360	236384	248786	111860	98678.2	95798.2	2.31501e-05	2.36515	1.24193	102112	8563.93	4944.39	8.38679	241510	6474.67	3738.15	2.68091	0.00153003	4.63545	Up	GO:0004386:helicase activity|GO:0043139:5'-3' DNA helicase activity			GO:0004386:helicase activity|GO:0043139:5'-3' DNA helicase activity	K14326	---
P45970	lin-5	Spindle apparatus protein lin-5	Spindle apparatus protein lin-5 OS=Caenorhabditis elegans OX=6239 GN=lin-5 PE=1 SV=2	P45970	50	44	44	821	5.5834	93440.2	P45970	LIN5_CAEEL	lin-5	Spindle apparatus protein lin-5	307338	326659	330329	145520	141429	132618	2.32542e-05	2.29839	1.20062	139856	6593.55	3806.79	4.71454	321442	12351.3	7131.03	3.84246	0.00153003	4.6335	Up	---	---	---	---	---	---
Q95X12	C13B7.6	Uncharacterized protein	Uncharacterized protein OS=Caenorhabditis elegans OX=6239 GN=C13B7.6 PE=1 SV=1	Q95X12	38	7	7	193	9.2143	21808.1	Q95X12	Q95X12_CAEEL	C13B7.6	Uncharacterized protein	67549.8	70286.4	72366.7	32652.3	35323.7	33102.8	2.33468e-05	2.07959	1.0563	33692.9	1430.12	825.681	4.24458	70067.6	2415.88	1394.81	3.44792	0.00153003	4.63177	Up	---	---	---	---	---	---
Q21625	div-1	DNA polymerase alpha subunit B	DNA polymerase alpha subunit B OS=Caenorhabditis elegans OX=6239 GN=div-1 PE=3 SV=3	Q21625	29	12	12	581	5.0717	64103.1	Q21625	DPOA2_CAEEL	div-1	DNA polymerase alpha subunit B	68238.7	71238.5	67608	39205.7	36498.2	36863.5	2.3412e-05	1.83965	0.879435	37522.5	1469.15	848.212	3.91538	69028.4	1939.82	1119.96	2.81018	0.00153003	4.63056	Up	GO:0006260:DNA replication|GO:0006270:DNA replication initiation|GO:0003677:DNA binding|GO:0005658:alpha DNA polymerase:primase complex	GO:0006260:DNA replication|GO:0006270:DNA replication initiation	GO:0005658:alpha DNA polymerase:primase complex	GO:0003677:DNA binding	K02321	ko03030|DNA replication
G5EDE7	tpxl-1	TPX2 domain-containing protein	TPX2 domain-containing protein OS=Caenorhabditis elegans OX=6239 GN=tpxl-1 PE=1 SV=1	G5EDE7	44	20	20	507	11.5158	54168.9	G5EDE7;Q8WSN6	G5EDE7_CAEEL	tpxl-1	TPX2 domain-containing protein	767663	735327	709809	297600	310724	273266	2.45065e-05	2.51001	1.32769	293863	19006.9	10973.6	6.46794	737600	28993.9	16739.6	3.93084	0.00158351	4.61072	Up	---	---	---	---	---	---
A0A679L8U9	CELE_ZK688.5	Ubiquitin-like domain-containing protein	Ubiquitin-like domain-containing protein OS=Caenorhabditis elegans OX=6239 GN=CELE_ZK688.5 PE=1 SV=1	A0A679L8U9;L8EC34	27	3	35	1639	6.5779	183606	P34675;A0A679L8U9;L8EC34	A0A679L8U9_CAEEL;L8EC34_CAEEL	CELE_ZK688.5	Ubiquitin-like domain-containing protein	184899	178330	184992	113907	120617	118042	2.46663e-05	1.55494	0.636863	117522	3385.36	1954.54	2.88062	182740	3819.37	2205.11	2.09005	0.00158351	4.6079	Up	GO:0031593:polyubiquitin modification-dependent protein binding|GO:0007165:signal transduction|GO:0051787:misfolded protein binding|GO:0005515:protein binding|GO:0071818:BAT3 complex|GO:0036503:ERAD pathway	GO:0007165:signal transduction|GO:0036503:ERAD pathway	GO:0071818:BAT3 complex	GO:0031593:polyubiquitin modification-dependent protein binding|GO:0051787:misfolded protein binding|GO:0005515:protein binding	---	---
A0A1X7RBP0	CELE_Y61A9LA.1	Major facilitator superfamily (MFS) profile domain-containing protein	Major facilitator superfamily (MFS) profile domain-containing protein OS=Caenorhabditis elegans OX=6239 GN=CELE_Y61A9LA.1 PE=4 SV=1	A0A1X7RBP0;Q9N309	4	2	2	512	8.4606	57033.2	A0A1X7RBP0;Q9N309	A0A1X7RBP0_CAEEL;Q9N309_CAEEL	CELE_Y61A9LA.1	Major facilitator superfamily (MFS) profile domain-containing protein	83125.2	79755.8	81063.8	31641.2	26895.5	23923.7	2.54822e-05	2.95833	1.56478	27486.8	3892.56	2247.37	14.1616	81314.9	1698.67	980.727	2.089	0.00159861	4.59376	Up	GO:0055085:transmembrane transport|GO:0015749:monosaccharide transmembrane transport|GO:0015149:hexose transmembrane transporter activity|GO:0022857:transmembrane transporter activity|GO:0016020:membrane	GO:0055085:transmembrane transport|GO:0015749:monosaccharide transmembrane transport	GO:0016020:membrane	GO:0015149:hexose transmembrane transporter activity|GO:0022857:transmembrane transporter activity	K07299	---
O17087	gld-2	Poly(A) RNA polymerase gld-2	Poly(A) RNA polymerase gld-2 OS=Caenorhabditis elegans OX=6239 GN=gld-2 PE=1 SV=2	O17087	26	27	27	1113	9.3979	124612	O17087;A0A0K3ARE1;A0A0K3AWQ7	GLD2_CAEEL	gld-2	Poly(A) RNA polymerase gld-2	207604	228294	219166	79633.7	77970.1	84259	2.54935e-05	2.70841	1.43745	80620.9	3258.64	1881.37	4.04192	218355	10368.4	5986.21	4.74843	0.00159861	4.59357	Up	GO:1990817:poly(A) RNA polymerase activity|GO:0031123:RNA 3'-end processing|GO:0016779:nucleotidyltransferase activity|GO:0006378:mRNA polyadenylation	GO:0031123:RNA 3'-end processing|GO:0006378:mRNA polyadenylation		GO:1990817:poly(A) RNA polymerase activity|GO:0016779:nucleotidyltransferase activity	K14079	---
O45933	npp-18	Nucleoporin SEH1	Nucleoporin SEH1 OS=Caenorhabditis elegans OX=6239 GN=npp-18 PE=3 SV=1	O45933	64	27	27	363	7.8815	41725.8	O45933	SEH1_CAEEL	npp-18	Nucleoporin SEH1	658377	672082	659258	438440	403404	423602	2.62222e-05	1.57234	0.652916	421815	17586	10153.3	4.16911	663239	7670.77	4428.72	1.15656	0.00161515	4.58133	Up	GO:1904263:positive regulation of TORC1 signaling|GO:0005515:protein binding|GO:0005198:structural molecule activity|GO:0031080:nuclear pore outer ring|GO:0034198:cellular response to amino acid starvation|GO:0035859:Seh1-associated complex	GO:1904263:positive regulation of TORC1 signaling|GO:0034198:cellular response to amino acid starvation	GO:0031080:nuclear pore outer ring|GO:0035859:Seh1-associated complex	GO:0005515:protein binding|GO:0005198:structural molecule activity	K14299	ko03013|Nucleocytoplasmic transport///ko04150|mTOR signaling pathway
H2KY62	B0205.1	SPK domain-containing protein	SPK domain-containing protein OS=Caenorhabditis elegans OX=6239 GN=B0205.1 PE=4 SV=2	H2KY62;Q2MGE6	20	14	14	757	8.9817	87843.9	H2KY62;Q2MGE6	H2KY62_CAEEL;Q2MGE6_CAEEL	B0205.1	SPK domain-containing protein	112951	109960	113774	37736.9	25757.5	29152.4	2.66688e-05	3.63407	1.86159	30882.3	6174.2	3564.68	19.9927	112228	2006.94	1158.71	1.78827	0.00162844	4.574	Up	---	---	---	---	---	---
Q95XP9	zwl-1	Protein zwilch homolog	Protein zwilch homolog OS=Caenorhabditis elegans OX=6239 GN=zwl-1 PE=1 SV=1	Q95XP9	36	23	23	630	5.1266	71096.4	Q95XP9	ZWILC_CAEEL	zwl-1	Protein zwilch homolog	1.02431e+06	1.02271e+06	1.09899e+06	484973	462716	453633	2.67952e-05	2.24503	1.16674	467107	16124.9	9309.71	3.45207	1.04867e+06	43582.2	25162.2	4.15595	0.00162844	4.57194	Up	GO:0034501:protein localization to kinetochore|GO:0007093:mitotic cell cycle checkpoint signaling|GO:0007094:mitotic spindle assembly checkpoint signaling|GO:1990423:RZZ complex	GO:0034501:protein localization to kinetochore|GO:0007093:mitotic cell cycle checkpoint signaling|GO:0007094:mitotic spindle assembly checkpoint signaling	GO:1990423:RZZ complex		---	---
A0A8S4Q9J2	wht-7	ABC transporter domain-containing protein	ABC transporter domain-containing protein OS=Caenorhabditis elegans OX=6239 GN=wht-7 PE=1 SV=1	A0A8S4Q9J2;A0A8S4QAZ9;A0A8S4QGL9;H2L028	18	11	11	653	8.757	73737.6	A0A8S4Q9J2;A0A8S4QAZ9;A0A8S4QBW8;A0A8S4QD72;A0A8S4QFC8;A0A8S4QGL9;A0A9R9;H2L028	A0A8S4Q9J2_CAEEL;A0A8S4QAZ9_CAEEL;A0A8S4QGL9_CAEEL;H2L028_CAEEL	wht-7	ABC transporter domain-containing protein	177775	174501	180613	107412	103373	97034.4	2.79684e-05	1.73117	0.791751	102606	5231.17	3020.22	5.09828	177630	3058.62	1765.89	1.72191	0.00165579	4.55333	Up	GO:0055085:transmembrane transport|GO:0140359:ABC-type transporter activity|GO:0005886:plasma membrane|GO:0042626:ATPase-coupled transmembrane transporter activity|GO:0005524:ATP binding|GO:0016887:ATP hydrolysis activity|GO:0016020:membrane	GO:0055085:transmembrane transport	GO:0005886:plasma membrane|GO:0016020:membrane	GO:0140359:ABC-type transporter activity|GO:0042626:ATPase-coupled transmembrane transporter activity|GO:0005524:ATP binding|GO:0016887:ATP hydrolysis activity	K21396	---
O45603	memi-3	MEiosis-to-MItosis transition associated	MEiosis-to-MItosis transition associated OS=Caenorhabditis elegans OX=6239 GN=memi-3 PE=1 SV=1	O45603	33	4	8	344	5.9161	39740.2	O45603	O45603_CAEEL	memi-3	MEiosis-to-MItosis transition associated	394454	385540	435881	55178.9	32284	44111.5	2.79993e-05	9.24097	3.20804	43858.2	11449.5	6610.39	26.1058	405292	26863.4	15509.6	6.62816	0.00165579	4.55285	Up	---	---	---	---	---	---
Q22795	set-1	Histone-lysine N-methyltransferase set-1	Histone-lysine N-methyltransferase set-1 OS=Caenorhabditis elegans OX=6239 GN=set-1 PE=1 SV=2	Q22795	32	7	7	242	10.1741	27568.2	Q22795;G8JY06	KMT5A_CAEEL	set-1	Histone-lysine N-methyltransferase set-1	105922	115543	105234	30193.8	33473.6	28298.6	2.81535e-05	3.55238	1.82878	30655.3	2618.15	1511.59	8.54061	108899	5763.59	3327.61	5.29258	0.00165579	4.55047	Up	GO:0140110:transcription regulator activity|GO:0006357:regulation of transcription by RNA polymerase II|GO:0005634:nucleus|GO:0005515:protein binding|GO:0043516:regulation of DNA damage response, signal transduction by p53 class mediator|GO:0005700:polytene chromosome|GO:0034771:obsolete histone H4-K20 monomethylation|GO:0042799:histone H4K20 methyltransferase activity	GO:0006357:regulation of transcription by RNA polymerase II|GO:0043516:regulation of DNA damage response, signal transduction by p53 class mediator|GO:0034771:obsolete histone H4-K20 monomethylation	GO:0005634:nucleus|GO:0005700:polytene chromosome	GO:0140110:transcription regulator activity|GO:0005515:protein binding|GO:0042799:histone H4K20 methyltransferase activity	K11428	ko00310|Lysine degradation///ko01100|Metabolic pathways
Q20898	ifet-1	Translational repressor ifet-1	Translational repressor ifet-1 OS=Caenorhabditis elegans OX=6239 GN=ifet-1 PE=1 SV=2	Q20898	35	30	30	761	9.3432	83951.1	Q20898	IFET1_CAEEL	ifet-1	Translational repressor ifet-1	819437	848744	875773	427997	460800	435699	2.84931e-05	1.9207	0.941629	441499	17153.4	9903.54	3.88527	847985	28175.6	16267.2	3.32265	0.00165843	4.54526	Up	GO:0017148:negative regulation of translation|GO:0003729:mRNA binding|GO:0005634:nucleus|GO:0005737:cytoplasm	GO:0017148:negative regulation of translation	GO:0005634:nucleus|GO:0005737:cytoplasm	GO:0003729:mRNA binding	K18728	---
Q9XWK6	sup-35	C2H2-type domain-containing protein	C2H2-type domain-containing protein OS=Caenorhabditis elegans OX=6239 GN=sup-35 PE=1 SV=1	Q9XWK6	46	15	15	332	5.049	37819.1	Q9XWK6	Q9XWK6_CAEEL	sup-35	C2H2-type domain-containing protein	468812	502943	455717	166311	150347	161116	2.85622e-05	2.98776	1.57906	159258	8142.86	4701.28	5.113	475824	24381.3	14076.5	5.12401	0.00165843	4.54421	Up	GO:0005737:cytoplasm|GO:0097431:mitotic spindle pole|GO:0005515:protein binding|GO:0005739:mitochondrion|GO:0005876:spindle microtubule|GO:0008017:microtubule binding		GO:0005737:cytoplasm|GO:0097431:mitotic spindle pole|GO:0005739:mitochondrion|GO:0005876:spindle microtubule	GO:0005515:protein binding|GO:0008017:microtubule binding	---	---
Q9N3R5	inx-22	Innexin	Innexin OS=Caenorhabditis elegans OX=6239 GN=inx-22 PE=1 SV=2	Q9N3R5	26	9	9	462	8.7065	53377.9	Q9N3R5	Q9N3R5_CAEEL	inx-22	Innexin	119994	118994	114477	53940.8	56932.9	48301	2.89653e-05	2.22061	1.15096	53058.2	4383.09	2530.58	8.2609	117822	2939.28	1696.99	2.49468	0.00166297	4.53812	Up	GO:0005243:gap junction channel activity|GO:0005921:gap junction|GO:0005886:plasma membrane		GO:0005921:gap junction|GO:0005886:plasma membrane	GO:0005243:gap junction channel activity	K22037	---
Q9GPA1	try-14	Peptidase S1 domain-containing protein	Peptidase S1 domain-containing protein OS=Caenorhabditis elegans OX=6239 GN=try-14 PE=1 SV=3	Q9GPA1	40	11	11	279	5.0483	31235.7	Q9GPA1	Q9GPA1_CAEEL	try-14	Peptidase S1 domain-containing protein	2.40184e+06	2.40158e+06	2.61e+06	882416	935868	837285	2.96401e-05	2.79165	1.48112	885190	49350.3	28492.4	5.57511	2.47114e+06	120253	69428.3	4.86631	0.00166297	4.52812	Up	GO:0004252:serine-type endopeptidase activity|GO:0006508:proteolysis	GO:0006508:proteolysis		GO:0004252:serine-type endopeptidase activity	---	---
Q17966	gldi-5	Chondroitin proteoglycan 4 domain-containing protein	Chondroitin proteoglycan 4 domain-containing protein OS=Caenorhabditis elegans OX=6239 GN=gldi-5 PE=1 SV=2	Q17966	15	6	6	397	5.2873	43387.4	Q17966	Q17966_CAEEL	gldi-5	Chondroitin proteoglycan 4 domain-containing protein	206566	208995	213492	86260	74956.3	65441	2.96963e-05	2.77535	1.47267	75552.4	10422.3	6017.33	13.7948	209684	3514.18	2028.91	1.67594	0.00166297	4.5273	Up	---	---	---	---	---	---
P91457	npp-7	RanBP2-type domain-containing protein	RanBP2-type domain-containing protein OS=Caenorhabditis elegans OX=6239 GN=npp-7 PE=1 SV=1	P91457	20	22	22	1217	9.1493	124109	P91457	P91457_CAEEL	npp-7	RanBP2-type domain-containing protein	306365	312188	304616	168013	186960	171104	3.0321e-05	1.75482	0.811322	175359	10165.2	5868.91	5.79682	307723	3964.35	2288.82	1.28828	0.00166297	4.51826	Up	GO:0006405:RNA export from nucleus|GO:0008139:nuclear localization sequence binding|GO:0006606:protein import into nucleus|GO:0005643:nuclear pore|GO:0017056:structural constituent of nuclear pore	GO:0006405:RNA export from nucleus|GO:0006606:protein import into nucleus	GO:0005643:nuclear pore	GO:0008139:nuclear localization sequence binding|GO:0017056:structural constituent of nuclear pore	---	---
O61745	B0205.9	SPK domain-containing protein	SPK domain-containing protein OS=Caenorhabditis elegans OX=6239 GN=B0205.9 PE=4 SV=1	O61745	24	12	12	532	5.988	61636	O61745	O61745_CAEEL	B0205.9	SPK domain-containing protein	138221	140232	136661	46984.5	38863.7	53560.8	3.03363e-05	2.97767	1.57418	46469.7	7362.04	4250.48	15.8427	138371	1789.98	1033.44	1.2936	0.00166297	4.51804	Up	---	---	---	---	---	---
G5EET2	dut-1	dUTP diphosphatase	dUTP diphosphatase OS=Caenorhabditis elegans OX=6239 GN=dut-1 PE=1 SV=1	G5EET2	42	18	18	491	4.7277	52194.6	G5EET2	G5EET2_CAEEL	dut-1	dUTP diphosphatase	2.25057e+06	2.35878e+06	2.3119e+06	1.0859e+06	1.12346e+06	955756	3.05357e-05	2.18673	1.12878	1.05504e+06	88006.7	50810.7	8.34158	2.30708e+06	54263.8	31329.2	2.35205	0.00166297	4.51519	Up	GO:0004170:dUTP diphosphatase activity|GO:0000287:magnesium ion binding|GO:0006226:dUMP biosynthetic process|GO:0046081:dUTP catabolic process	GO:0006226:dUMP biosynthetic process|GO:0046081:dUTP catabolic process		GO:0004170:dUTP diphosphatase activity|GO:0000287:magnesium ion binding	K01520	ko00983|Drug metabolism - other enzymes///ko01232|Nucleotide metabolism///ko00240|Pyrimidine metabolism///ko01100|Metabolic pathways
G5EFD9	sup-17	Disintegrin and metalloproteinase domain-containing protein 10 homolog	Disintegrin and metalloproteinase domain-containing protein 10 homolog OS=Caenorhabditis elegans OX=6239 GN=sup-17 PE=1 SV=1	G5EFD9	19	18	18	922	8.2297	101573	G5EFD9	ADA10_CAEEL	sup-17	Disintegrin and metalloproteinase domain-containing protein 10 homolog	215363	221905	216369	113325	96100.8	101794	3.09347e-05	2.10024	1.07055	103740	8775.55	5066.57	8.45917	217879	3522.7	2033.83	1.61682	0.00166297	4.50955	Up	GO:0007219:Notch signaling pathway|GO:0006509:membrane protein ectodomain proteolysis|GO:0008237:metallopeptidase activity|GO:0004222:metalloendopeptidase activity|GO:0005886:plasma membrane|GO:0006508:proteolysis	GO:0007219:Notch signaling pathway|GO:0006509:membrane protein ectodomain proteolysis|GO:0006508:proteolysis	GO:0005886:plasma membrane	GO:0008237:metallopeptidase activity|GO:0004222:metalloendopeptidase activity	K06704	ko04361|Axon regeneration
Q9N4C3	xpc-1	XPC (Xeroderma Pigmentosum group C) DNA repair gene homolog	XPC (Xeroderma Pigmentosum group C) DNA repair gene homolog OS=Caenorhabditis elegans OX=6239 GN=xpc-1 PE=1 SV=2	Q9N4C3	17	17	17	1119	9.5269	127566	Q9N4C3	Q9N4C3_CAEEL	xpc-1	XPC (Xeroderma Pigmentosum group C) DNA repair gene homolog	121205	117830	123032	74751.9	79622.8	77535.6	3.10224e-05	1.56123	0.642686	77303.5	2443.73	1410.89	3.16122	120689	2639.37	1523.84	2.18692	0.00166297	4.50832	Up	GO:0006298:mismatch repair|GO:0003697:single-stranded DNA binding|GO:0071942:XPC complex|GO:0003684:damaged DNA binding|GO:0005737:cytoplasm|GO:0006289:nucleotide-excision repair|GO:0000111:nucleotide-excision repair factor 2 complex|GO:0005634:nucleus|GO:0003677:DNA binding	GO:0006298:mismatch repair|GO:0006289:nucleotide-excision repair	GO:0071942:XPC complex|GO:0005737:cytoplasm|GO:0000111:nucleotide-excision repair factor 2 complex|GO:0005634:nucleus	GO:0003697:single-stranded DNA binding|GO:0003684:damaged DNA binding|GO:0003677:DNA binding	K10838	ko03420|Nucleotide excision repair
P34431	retr-1	Retrotransposon-like protein 1	Retrotransposon-like protein 1 OS=Caenorhabditis elegans OX=6239 GN=retr-1 PE=4 SV=5	P34431	29	18	18	517	6.1685	60213.7	Q17329;P34431	RETR1_CAEEL	retr-1	Retrotransposon-like protein 1	473901	454875	479660	294098	280170	279758	3.10563e-05	1.64917	0.72174	284676	8162.89	4712.85	2.86743	469479	12970.9	7488.78	2.76284	0.00166297	4.50785	Up	---	---	---	---	---	---
Q9NET7	CELE_Y39B6A.10	Uncharacterized protein	Uncharacterized protein OS=Caenorhabditis elegans OX=6239 GN=CELE_Y39B6A.10 PE=1 SV=1	Q9NET7	27	7	7	256	8.4248	28911.3	Q9NET7	Q9NET7_CAEEL	CELE_Y39B6A.10	Uncharacterized protein	186703	196712	198690	104317	100750	95564	3.11894e-05	1.93627	0.953281	100211	4401.6	2541.27	4.39235	194035	6426.37	3710.26	3.31197	0.00166297	4.50599	Up	---	---	---	---	---	---
Q21484	hat-1	Histone acetyltransferase type B catalytic subunit	Histone acetyltransferase type B catalytic subunit OS=Caenorhabditis elegans OX=6239 GN=hat-1 PE=1 SV=2	Q21484	48	29	29	411	5.9894	48199.8	Q21484	Q21484_CAEEL	hat-1	Histone acetyltransferase type B catalytic subunit	824521	775307	775133	442656	432529	422698	3.26962e-05	1.82987	0.871744	432627	9979.28	5761.54	2.30667	791654	28463.9	16433.7	3.5955	0.00167797	4.4855	Up	GO:0031509:subtelomeric heterochromatin formation|GO:0004402:histone acetyltransferase activity|GO:0005634:nucleus|GO:0042393:histone binding|GO:0006325:chromatin organization	GO:0031509:subtelomeric heterochromatin formation|GO:0006325:chromatin organization	GO:0005634:nucleus	GO:0004402:histone acetyltransferase activity|GO:0042393:histone binding	K11303	---
Q9TXR4	msh-2	DNA mismatch repair proteins mutS family domain-containing protein	DNA mismatch repair proteins mutS family domain-containing protein OS=Caenorhabditis elegans OX=6239 GN=msh-2 PE=1 SV=1	Q9TXR4	28	24	24	849	5.5714	95854.1	Q9TXR4	Q9TXR4_CAEEL	msh-2	DNA mismatch repair proteins mutS family domain-containing protein	437302	453885	452873	243742	226419	211682	3.27024e-05	1.97122	0.979086	227281	16047.8	9265.19	7.06076	448020	9295.72	5366.89	2.07484	0.00167797	4.48542	Up	GO:0005634:nucleus|GO:0030983:mismatched DNA binding|GO:0005524:ATP binding|GO:0032301:MutSalpha complex|GO:0003690:double-stranded DNA binding|GO:0006298:mismatch repair|GO:0140664:ATP-dependent DNA damage sensor activity	GO:0006298:mismatch repair	GO:0005634:nucleus|GO:0032301:MutSalpha complex	GO:0030983:mismatched DNA binding|GO:0005524:ATP binding|GO:0003690:double-stranded DNA binding|GO:0140664:ATP-dependent DNA damage sensor activity	K08735	ko03430|Mismatch repair
Q21341	let-99	Protein let-99	Protein let-99 OS=Caenorhabditis elegans OX=6239 GN=let-99 PE=1 SV=1	Q21341	13	9	9	698	10.005	80084.9	Q21341	LET99_CAEEL	let-99	Protein let-99	80504.7	86948.1	80705	18567.2	11784.3	19498.9	3.33586e-05	4.97805	2.31558	16616.8	4210.89	2431.16	25.3412	82719.3	3663.62	2115.19	4.42898	0.00168009	4.47679	Up	GO:0035556:intracellular signal transduction	GO:0035556:intracellular signal transduction			---	---
Q9XTQ6	tbh-1	Tyramine beta-hydroxylase	Tyramine beta-hydroxylase OS=Caenorhabditis elegans OX=6239 GN=tbh-1 PE=1 SV=3	Q9XTQ6	38	25	25	657	7.1281	74963.3	Q9XTQ6;A0A0K3ATC0	TBH1_CAEEL	tbh-1	Tyramine beta-hydroxylase	962765	977150	981503	500997	548109	472201	3.38586e-05	1.92033	0.941357	507102	38320.7	22124.4	7.55679	973806	9806.22	5661.62	1.007	0.00168014	4.47033	Up	GO:0030667:secretory granule membrane|GO:0005507:copper ion binding|GO:0042420:dopamine catabolic process|GO:0004497:monooxygenase activity|GO:0003824:catalytic activity|GO:0042421:norepinephrine biosynthetic process|GO:0016715:oxidoreductase activity, acting on paired donors, with incorporation or reduction of molecular oxygen, reduced ascorbate as one donor, and incorporation of one atom of oxy…	GO:0042420:dopamine catabolic process|GO:0042421:norepinephrine biosynthetic process|GO:0006589:octopamine biosynthetic process	GO:0030667:secretory granule membrane|GO:0005615:extracellular space	GO:0005507:copper ion binding|GO:0004497:monooxygenase activity|GO:0003824:catalytic activity|GO:0016715:oxidoreductase activity, acting on paired donors, with incorporation or reduction of molecular oxygen, reduced ascorbate as one donor, and incorporation of one atom of oxygen|GO:0004500:dopamine beta-monooxygenase activity	K00503	ko00350|Tyrosine metabolism///ko01100|Metabolic pathways
Q18235	ify-1	Securin-like protein	Securin-like protein OS=Caenorhabditis elegans OX=6239 GN=ify-1 PE=1 SV=1	Q18235	34	8	8	244	3.9501	27001.7	Q18235	IFY1_CAEEL	ify-1	Securin-like protein	305877	321488	346159	81555.1	86213.8	79286.8	3.44578e-05	3.9405	1.97838	82351.9	3531.57	2038.95	4.28839	324508	20310.1	11726.1	6.25874	0.00168014	4.46271	Up	---	---	---	---	---	---
G5EFA8	rrf-2	RNA-directed RNA polymerase	RNA-directed RNA polymerase OS=Caenorhabditis elegans OX=6239 GN=rrf-2 PE=3 SV=1	G5EFA8	3	3	3	1579	6.9776	182871	G5EFA8	G5EFA8_CAEEL	rrf-2	RNA-directed RNA polymerase	17758.2	19359.4	16370.3	288.107	288.107	288.107	3.46877e-05	61.8844	5.9515	288.107	0	0	0	17829.3	1495.8	863.599	8.38953	0.00168183	4.45982	Up	GO:0031380:nuclear RNA-directed RNA polymerase complex|GO:0030422:siRNA processing|GO:0003968:RNA-dependent RNA polymerase activity	GO:0030422:siRNA processing	GO:0031380:nuclear RNA-directed RNA polymerase complex	GO:0003968:RNA-dependent RNA polymerase activity	---	---
Q9XUR4	CELE_T05F1.2	F-box associated domain-containing protein	F-box associated domain-containing protein OS=Caenorhabditis elegans OX=6239 GN=CELE_T05F1.2 PE=1 SV=1	Q9XUR4	47	28	28	579	9.1774	67077	Q9XUR4	Q9XUR4_CAEEL	CELE_T05F1.2	F-box associated domain-containing protein	522920	495057	520384	294938	302359	281013	3.5238e-05	1.7515	0.808591	292770	10836.9	6256.66	3.70149	512787	15406.6	8894.99	3.00448	0.00168183	4.45299	Up	GO:0009790:embryo development	GO:0009790:embryo development			---	---
O45722	CELE_R74.8	RING-type domain-containing protein	RING-type domain-containing protein OS=Caenorhabditis elegans OX=6239 GN=CELE_R74.8 PE=1 SV=2	O45722	27	16	16	506	6.9679	57395	O45722;Q6BEV8	O45722_CAEEL	CELE_R74.8	RING-type domain-containing protein	452248	441425	446740	282181	272933	254247	3.58868e-05	1.65614	0.727822	269787	14230.3	8215.87	5.27464	446804	5412	3124.62	1.21127	0.00168949	4.44506	Up	---	---	---	---	---	---
O62329	tebp-1	Double-strand telomeric DNA-binding proteins 1	Double-strand telomeric DNA-binding proteins 1 OS=Caenorhabditis elegans OX=6239 GN=tebp-1 PE=1 SV=1	O62329	15	6	12	837	4.6297	95058.3	O62329;Q22429	O62329_CAEEL	tebp-1	Double-strand telomeric DNA-binding proteins 1	69448.7	67327.9	66722.1	44038.6	40715.4	42198.3	3.59687e-05	1.60295	0.680734	42317.4	1664.78	961.159	3.93402	67832.9	1431.75	826.622	2.1107	0.00168949	4.44408	Up	---	---	---	---	---	---
A0A8S4SL88	CELE_T07C4.3	ANK_REP_REGION domain-containing protein	ANK_REP_REGION domain-containing protein OS=Caenorhabditis elegans OX=6239 GN=CELE_T07C4.3 PE=1 SV=1	A0A8S4SL88;Q22290;Q9U376	43	34	34	651	4.6755	71575.8	A0A8S4SL88;Q22290;Q9U376	A0A8S4SL88_CAEEL;Q22290_CAEEL;Q9U376_CAEEL	CELE_T07C4.3	ANK_REP_REGION domain-containing protein	466244	467365	482782	253256	261957	229231	3.62008e-05	1.90262	0.927984	248148	16950.8	9786.54	6.83092	472130	9241.52	5335.59	1.95741	0.00168949	4.44128	Up	---	---	---	---	---	---
Q9U2H4	fcd-2	FANCD2	FANCD2 OS=Caenorhabditis elegans OX=6239 GN=fcd-2 PE=1 SV=3	Q9U2H4	19	25	25	1440	6.5716	164116	Q9U2H4;D3YT99;E5QCJ4	Q9U2H4_CAEEL	fcd-2	FANCD2	139843	144574	133415	73675.9	72647.2	70889.5	3.64793e-05	1.92361	0.943813	72404.2	1409.02	813.5	1.94605	139277	5600.8	3233.62	4.02133	0.00168949	4.43795	Up	GO:0006281:DNA repair|GO:0031573:mitotic intra-S DNA damage checkpoint signaling|GO:1990918:double-strand break repair involved in meiotic recombination|GO:0070182:DNA polymerase binding|GO:0005634:nucleus|GO:0007129:homologous chromosome pairing at meiosis|GO:0000793:condensed chromosome|GO:0036297:interstrand cross-link repair	GO:0006281:DNA repair|GO:0031573:mitotic intra-S DNA damage checkpoint signaling|GO:1990918:double-strand break repair involved in meiotic recombination|GO:0007129:homologous chromosome pairing at meiosis|GO:0036297:interstrand cross-link repair	GO:0005634:nucleus|GO:0000793:condensed chromosome	GO:0070182:DNA polymerase binding	K10891	ko03460|Fanconi anemia pathway
O01512	haps-1	Essential protein Yae1 N-terminal domain-containing protein	Essential protein Yae1 N-terminal domain-containing protein OS=Caenorhabditis elegans OX=6239 GN=haps-1 PE=4 SV=1	O01512	20	4	4	206	8.6436	23293.9	O01512	O01512_CAEEL	haps-1	Essential protein Yae1 N-terminal domain-containing protein	74278.9	75771	64434	288.107	288.107	288.107	3.67266e-05	248.153	7.95509	288.107	0	0	0	71494.6	6160.06	3556.51	8.61612	0.00169091	4.43502	Up	---	---	---	---	---	---
Q19491	rsd-6	Tudor domain-containing protein	Tudor domain-containing protein OS=Caenorhabditis elegans OX=6239 GN=rsd-6 PE=1 SV=3	Q19491	29	15	15	689	9.1946	77739.5	Q19491	Q19491_CAEEL	rsd-6	Tudor domain-containing protein	310446	301809	304004	192957	179174	196134	3.72655e-05	1.61238	0.689191	189422	9016.02	5205.4	4.75976	305420	4489.3	2591.9	1.46988	0.00170076	4.42869	Up	---	---	---	---	---	---
P34808	mei-1	Meiotic spindle formation protein mei-1	Meiotic spindle formation protein mei-1 OS=Caenorhabditis elegans OX=6239 GN=mei-1 PE=1 SV=1	P34808	39	20	20	472	5.6077	51739.4	P34808	KTNA1_CAEEL	mei-1	Meiotic spindle formation protein mei-1	492266	513813	534271	220560	189798	191075	3.78293e-05	2.56113	1.35678	200478	17403.3	10047.8	8.68093	513450	21004.8	12127.1	4.09092	0.00170076	4.42217	Up	GO:0008017:microtubule binding|GO:0008568:microtubule severing ATPase activity|GO:0005524:ATP binding|GO:0051013:microtubule severing|GO:0016887:ATP hydrolysis activity	GO:0051013:microtubule severing		GO:0008017:microtubule binding|GO:0008568:microtubule severing ATPase activity|GO:0005524:ATP binding|GO:0016887:ATP hydrolysis activity	K07767	---
P55155	vit-1	Vitellogenin-1	Vitellogenin-1 OS=Caenorhabditis elegans OX=6239 GN=vit-1 PE=1 SV=2	P55155	23	43	43	1616	6.9022	188063	P55155	VIT1_CAEEL	vit-1	Vitellogenin-1	1.14064e+06	1.14176e+06	1.20348e+06	483904	424356	378266	3.81134e-05	2.70953	1.43804	428842	52961.7	30577.4	12.3499	1.16196e+06	35961.7	20762.5	3.09493	0.00170076	4.41892	Up	GO:0006869:lipid transport|GO:0005319:lipid transporter activity	GO:0006869:lipid transport		GO:0005319:lipid transporter activity	---	---
Q21350	ctf-18	AAA+ ATPase domain-containing protein	AAA+ ATPase domain-containing protein OS=Caenorhabditis elegans OX=6239 GN=ctf-18 PE=1 SV=1	Q21350	23	17	17	850	8.0677	96892.3	Q21350	Q21350_CAEEL	ctf-18	AAA+ ATPase domain-containing protein	198516	211782	195245	99157.2	100528	102135	3.88524e-05	2.0063	1.00454	100607	1490.63	860.613	1.48164	201847	8757.48	5056.13	4.33867	0.00170076	4.41058	Up	GO:0003677:DNA binding|GO:0005634:nucleus|GO:0016887:ATP hydrolysis activity|GO:0005524:ATP binding		GO:0005634:nucleus	GO:0003677:DNA binding|GO:0016887:ATP hydrolysis activity|GO:0005524:ATP binding	K11269	---
P34471	pri-1	DNA primase small subunit	DNA primase small subunit OS=Caenorhabditis elegans OX=6239 GN=pri-1 PE=3 SV=1	P34471	49	17	22	410	8.1498	48096.9	P34471;G3MTW9	PRI1_CAEEL	pri-1	DNA primase small subunit	524453	527694	505042	289071	273389	253374	3.88544e-05	1.90871	0.932595	271945	17892.2	10330	6.57933	519063	12249.9	7072.48	2.36	0.00170076	4.41056	Up	GO:0006269:DNA replication, synthesis of RNA primer|GO:0003896:DNA primase activity	GO:0006269:DNA replication, synthesis of RNA primer		GO:0003896:DNA primase activity	K02684	ko03030|DNA replication
P91398	cey-3	CSD domain-containing protein	CSD domain-containing protein OS=Caenorhabditis elegans OX=6239 GN=cey-3 PE=1 SV=1	P91398	75	26	27	265	8.8922	29243.8	P91306;P91398	P91398_CAEEL	cey-3	CSD domain-containing protein	3.17561e+06	3.0469e+06	3.25374e+06	1.60391e+06	1.6959e+06	1.51691e+06	4.0303e-05	1.96736	0.976264	1.60557e+06	89508.7	51677.8	5.57487	3.15875e+06	104442	60299.8	3.30645	0.00172719	4.39466	Up	GO:0003676:nucleic acid binding			GO:0003676:nucleic acid binding	K09276	---
P91056	C16C8.5	Ubiquitin-like domain-containing protein	Ubiquitin-like domain-containing protein OS=Caenorhabditis elegans OX=6239 GN=C16C8.5 PE=4 SV=1	P91056	23	3	3	180	9.5939	20885.1	P91056	P91056_CAEEL	C16C8.5	Ubiquitin-like domain-containing protein	22194.6	23550.4	26324.5	288.107	288.107	288.107	4.05463e-05	83.3828	6.38168	288.107	0	0	0	24023.2	2105.18	1215.43	8.76313	0.00172719	4.39205	Up	GO:0005515:protein binding			GO:0005515:protein binding	---	---
P91129	ptr-2	SSD domain-containing protein	SSD domain-containing protein OS=Caenorhabditis elegans OX=6239 GN=ptr-2 PE=1 SV=1	P91129	23	17	17	933	6.7445	104354	P91129	P91129_CAEEL	ptr-2	SSD domain-containing protein	5.8359e+06	5.40532e+06	5.71501e+06	2.90033e+06	2.69234e+06	2.65706e+06	4.0965e-05	2.05537	1.0394	2.74991e+06	131461	75898.8	4.78054	5.65208e+06	222084	128220	3.92924	0.00173405	4.38759	Up	GO:0022857:transmembrane transporter activity|GO:0030659:cytoplasmic vesicle membrane|GO:0016020:membrane|GO:0005886:plasma membrane|GO:0006897:endocytosis|GO:0055085:transmembrane transport|GO:0018996:molting cycle, collagen and cuticulin-based cuticle	GO:0006897:endocytosis|GO:0055085:transmembrane transport|GO:0018996:molting cycle, collagen and cuticulin-based cuticle	GO:0030659:cytoplasmic vesicle membrane|GO:0016020:membrane|GO:0005886:plasma membrane	GO:0022857:transmembrane transporter activity	K24682	---
Q19699	gfat-2	glutamine--fructose-6-phosphate transaminase (isomerizing)	glutamine--fructose-6-phosphate transaminase (isomerizing) OS=Caenorhabditis elegans OX=6239 GN=gfat-2 PE=1 SV=1	Q19699	36	28	28	710	6.7074	79295.9	Q19699	Q19699_CAEEL	gfat-2	glutamine--fructose-6-phosphate transaminase (isomerizing)	3.25793e+06	3.36185e+06	3.48329e+06	1.60683e+06	1.45446e+06	1.35444e+06	4.22789e-05	2.28798	1.19407	1.47191e+06	127097	73379.5	8.63486	3.36769e+06	112795	65122.2	3.34932	0.00175188	4.37388	Up	GO:0006487:protein N-linked glycosylation|GO:0097367:carbohydrate derivative binding|GO:0004360:glutamine-fructose-6-phosphate transaminase (isomerizing) activity|GO:0006047:UDP-N-acetylglucosamine metabolic process|GO:1901135:carbohydrate derivative metabolic process|GO:0006002:fructose 6-phosphate metabolic process	GO:0006487:protein N-linked glycosylation|GO:0006047:UDP-N-acetylglucosamine metabolic process|GO:1901135:carbohydrate derivative metabolic process|GO:0006002:fructose 6-phosphate metabolic process		GO:0097367:carbohydrate derivative binding|GO:0004360:glutamine-fructose-6-phosphate transaminase (isomerizing) activity	K00820	---
H2KYD5	C01G8.1	Uncharacterized protein	Uncharacterized protein OS=Caenorhabditis elegans OX=6239 GN=C01G8.1 PE=1 SV=1	H2KYD5;P91011	13	4	4	314	5.1229	34243.3	H2KYD5;P91011	H2KYD5_CAEEL;P91011_CAEEL	C01G8.1	Uncharacterized protein	958822	978705	1.0768e+06	298809	277348	269667	4.26748e-05	3.56378	1.83341	281941	15104	8720.3	5.35715	1.00478e+06	63163.8	36467.6	6.28635	0.00176029	4.36983	Up	---	---	---	---	---	---
P06125	vit-5	Vitellogenin-5	Vitellogenin-5 OS=Caenorhabditis elegans OX=6239 GN=vit-5 PE=2 SV=2	P06125	71	33	241	1603	6.9878	186439	P06125	VIT5_CAEEL	vit-5	Vitellogenin-5	9.14935e+07	9.13819e+07	9.79008e+07	3.96297e+07	3.74668e+07	3.27129e+07	4.34202e-05	2.55694	1.35442	3.66031e+07	3.5384e+06	2.0429e+06	9.66693	9.35921e+07	3.7319e+06	2.15461e+06	3.98741	0.00176213	4.36231	Up	GO:0005319:lipid transporter activity|GO:0006869:lipid transport	GO:0006869:lipid transport		GO:0005319:lipid transporter activity	---	---
Q19614	tofu-2	Schlafen-like protein 2	Schlafen-like protein 2 OS=Caenorhabditis elegans OX=6239 GN=tofu-2 PE=1 SV=3	Q19614	33	14	14	433	8.1297	48971	Q19614	SLFL2_CAEEL	tofu-2	Schlafen-like protein 2	93639.4	95713.5	96374.4	33381	21503.4	27783	4.35028e-05	3.45635	1.78925	27555.8	5942.03	3430.63	21.5636	95242.5	1427.04	823.903	1.49832	0.00176213	4.36148	Up	GO:0000380:alternative mRNA splicing, via spliceosome|GO:0005634:nucleus|GO:0005515:protein binding|GO:0003723:RNA binding	GO:0000380:alternative mRNA splicing, via spliceosome	GO:0005634:nucleus	GO:0005515:protein binding|GO:0003723:RNA binding	---	---
O02073	sea-1	T-box transcription factor 18	T-box transcription factor 18 OS=Caenorhabditis elegans OX=6239 GN=sea-1 PE=1 SV=1	O02073	9	3	3	376	9.2777	42705	O02073	TBX18_CAEEL	sea-1	T-box transcription factor 18	35288.2	32102.6	29506.3	288.107	288.107	288.107	4.38558e-05	112.108	6.80874	288.107	0	0	0	32299	2895.96	1671.98	8.96608	0.00176213	4.35797	Up	GO:0006357:regulation of transcription by RNA polymerase II|GO:0003700:DNA-binding transcription factor activity|GO:0045893:positive regulation of DNA-templated transcription|GO:0006355:regulation of DNA-templated transcription|GO:0001708:cell fate specification|GO:0005634:nucleus|GO:0000785:chromatin|GO:0000981:DNA-binding transcription factor activity, RNA polymerase II-specific|GO:0000978:RNA …	GO:0006357:regulation of transcription by RNA polymerase II|GO:0045893:positive regulation of DNA-templated transcription|GO:0006355:regulation of DNA-templated transcription|GO:0001708:cell fate specification	GO:0005634:nucleus|GO:0000785:chromatin	GO:0003700:DNA-binding transcription factor activity|GO:0000981:DNA-binding transcription factor activity, RNA polymerase II-specific|GO:0000978:RNA polymerase II cis-regulatory region sequence-specific DNA binding	---	---
Q95YF3	cgh-1	ATP-dependent RNA helicase cgh-1	ATP-dependent RNA helicase cgh-1 OS=Caenorhabditis elegans OX=6239 GN=cgh-1 PE=1 SV=1	Q95YF3	75	50	50	430	8.0591	48713.3	Q95YF3	CGH1_CAEEL	cgh-1	ATP-dependent RNA helicase cgh-1	8.19424e+06	8.12255e+06	8.10696e+06	4.95496e+06	4.55893e+06	4.33091e+06	4.39455e-05	1.76411	0.818941	4.61493e+06	315771	182310	6.84237	8.14125e+06	46543.9	26872.1	0.571704	0.00176213	4.35709	Up	GO:0003676:nucleic acid binding|GO:0005524:ATP binding|GO:0003724:RNA helicase activity			GO:0003676:nucleic acid binding|GO:0005524:ATP binding|GO:0003724:RNA helicase activity	K12614	ko03018|RNA degradation
O44191	rme-2	EGF-like domain-containing protein	EGF-like domain-containing protein OS=Caenorhabditis elegans OX=6239 GN=rme-2 PE=1 SV=3	O44191;V6CIR8	34	1	32	925	4.8027	102941	O44191;Q9U4E4;V6CIR8	O44191_CAEEL;V6CIR8_CAEEL	rme-2	EGF-like domain-containing protein	607458	580851	646803	225140	227733	204160	4.42659e-05	2.79303	1.48183	219011	12926.9	7463.33	5.90238	611704	33180.4	19156.7	5.42425	0.00176213	4.35393	Up	GO:0042562:hormone binding|GO:0043235:receptor complex|GO:0005886:plasma membrane|GO:0005509:calcium ion binding|GO:0005515:protein binding|GO:0006898:receptor-mediated endocytosis|GO:0016324:apical plasma membrane	GO:0006898:receptor-mediated endocytosis	GO:0043235:receptor complex|GO:0005886:plasma membrane|GO:0016324:apical plasma membrane	GO:0042562:hormone binding|GO:0005509:calcium ion binding|GO:0005515:protein binding	---	---
Q9TYT8	CELE_W05F2.3	Transmembrane protein	Transmembrane protein OS=Caenorhabditis elegans OX=6239 GN=CELE_W05F2.3 PE=1 SV=1	Q9TYT8	38	9	9	222	5.9343	24678.7	Q9TYT8	Q9TYT8_CAEEL	CELE_W05F2.3	Transmembrane protein	1.01033e+06	918037	1.01749e+06	286069	233426	212189	4.51339e-05	4.02613	2.00939	243895	38036.4	21960.3	15.5954	981951	55467.1	32023.9	5.64866	0.00177194	4.3455	Up	---	---	---	---	---	---
A0A0K3AW57	rga-4	Rho-GAP domain-containing protein	Rho-GAP domain-containing protein OS=Caenorhabditis elegans OX=6239 GN=rga-4 PE=1 SV=1	A0A0K3AW57;Q965S4	26	23	28	1135	10.5362	124317	Q965S4;A0A0K3ASJ8;A0A0K3AT49;A0A0K3AVE9;A0A0K3AW57;A0A0K3AYE4	A0A0K3AW57_CAEEL;Q965S4_CAEEL	rga-4	Rho-GAP domain-containing protein	612026	649397	586909	261488	248871	238844	4.53594e-05	2.46707	1.3028	249734	11346.6	6550.98	4.54348	616111	31443.8	18154.1	5.10359	0.00177194	4.34333	Up	GO:0007165:signal transduction|GO:0005096:GTPase activator activity	GO:0007165:signal transduction		GO:0005096:GTPase activator activity	---	---
Q9XVE6	rnh-1.3	RNase H type-1 domain-containing protein	RNase H type-1 domain-containing protein OS=Caenorhabditis elegans OX=6239 GN=rnh-1.3 PE=1 SV=1	Q9XVE6	15	2	2	139	9.2017	15590	Q9XVE6	Q9XVE6_CAEEL	rnh-1.3	RNase H type-1 domain-containing protein	22093.8	26101.3	22773.1	288.107	288.107	288.107	4.64334e-05	82.1086	6.35946	288.107	0	0	0	23656.1	2144.73	1238.26	9.0663	0.00180122	4.33317	Up	GO:0090502:RNA phosphodiester bond hydrolysis, endonucleolytic|GO:0003676:nucleic acid binding|GO:0004523:RNA-DNA hybrid ribonuclease activity|GO:0043137:DNA replication, removal of RNA primer	GO:0090502:RNA phosphodiester bond hydrolysis, endonucleolytic|GO:0043137:DNA replication, removal of RNA primer		GO:0003676:nucleic acid binding|GO:0004523:RNA-DNA hybrid ribonuclease activity	K03469	---
Q4JFH6	spp-10	Saposin B-type domain-containing protein	Saposin B-type domain-containing protein OS=Caenorhabditis elegans OX=6239 GN=spp-10 PE=1 SV=1	Q4JFH6	5	3	3	238	7.6873	27290.7	Q4JFH6	Q4JFH6_CAEEL	spp-10	Saposin B-type domain-containing protein	607817	606628	650666	284953	315638	292129	4.66519e-05	2.08925	1.06298	297573	16050.9	9266.97	5.39393	621704	25089.2	14485.3	4.03556	0.00180203	4.33113	Up	GO:0006629:lipid metabolic process	GO:0006629:lipid metabolic process			K12382	---
Q067X2	ule-2	Uterine Lumin Expressed/locailized	Uterine Lumin Expressed/locailized OS=Caenorhabditis elegans OX=6239 GN=ule-2 PE=1 SV=1	Q067X2	38	10	10	194	6.6621	22473.1	Q067X2	Q067X2_CAEEL	ule-2	Uterine Lumin Expressed/locailized	2.00578e+06	2.14736e+06	2.04378e+06	742269	767055	578170	4.70195e-05	2.96859	1.56978	695832	102649	59264.3	14.752	2.06564e+06	73277.5	42306.8	3.54745	0.00180257	4.32772	Up	---	---	---	---	---	---
A0A486WV16	sao-1	GYF domain-containing protein	GYF domain-containing protein OS=Caenorhabditis elegans OX=6239 GN=sao-1 PE=1 SV=1	A0A486WV16;A0A486WVM9	6	1	1	247	6.4969	27807.7	A0A486WV16;A0A486WVM9	A0A486WV16_CAEEL;A0A486WVM9_CAEEL	sao-1	GYF domain-containing protein	95795.8	108178	99147.9	30569.1	31024.8	31840.9	4.70613e-05	3.24421	1.69787	31144.9	644.397	372.043	2.06903	101041	6404.53	3697.66	6.33857	0.00180257	4.32734	Up	GO:0005515:protein binding			GO:0005515:protein binding	---	---
Q7K7C1	CELE_Y106G6D.8	Activin_recp domain-containing protein	Activin_recp domain-containing protein OS=Caenorhabditis elegans OX=6239 GN=CELE_Y106G6D.8 PE=1 SV=1	Q7K7C1	15	2	2	124	8.4189	13817.1	Q7K7C1	Q7K7C1_CAEEL	CELE_Y106G6D.8	Activin_recp domain-containing protein	572149	562506	542582	257624	263672	217857	4.90599e-05	2.26913	1.18214	246384	24889.6	14370	10.1019	559079	15078.4	8705.53	2.69701	0.0018492	4.30927	Up	---	---	---	---	---	---
O17838	clsp-1	Claspin	Claspin OS=Caenorhabditis elegans OX=6239 GN=clsp-1 PE=1 SV=2	O17838	10	6	6	752	4.1989	84641.4	G3MU54;O17838	O17838_CAEEL	clsp-1	Claspin	139890	127979	129348	38272.7	45968.7	34917.6	4.92931e-05	3.3335	1.73704	39719.6	5665.87	3271.19	14.2647	132406	6517.64	3762.96	4.92248	0.0018492	4.30721	Up	GO:0010997:anaphase-promoting complex binding|GO:0033314:mitotic DNA replication checkpoint signaling|GO:0007095:mitotic G2 DNA damage checkpoint signaling|GO:0032147:activation of protein kinase activity	GO:0033314:mitotic DNA replication checkpoint signaling|GO:0007095:mitotic G2 DNA damage checkpoint signaling|GO:0032147:activation of protein kinase activity		GO:0010997:anaphase-promoting complex binding	---	---
O44139	cec-2	Chromo domain-containing protein	Chromo domain-containing protein OS=Caenorhabditis elegans OX=6239 GN=cec-2 PE=4 SV=2	O44139;U4PBT4;U4PF13	14	6	6	557	7.256	63930.8	O44139;U4PBT4;U4PF13	O44139_CAEEL;U4PBT4_CAEEL;U4PF13_CAEEL	cec-2	Chromo domain-containing protein	87536.9	91493.3	97218.6	26954.5	31257.6	23998.1	5.11963e-05	3.36027	1.74858	27403.4	3650.53	2107.64	13.3215	92083	4867.69	2810.36	5.2862	0.00185114	4.29076	Up	---	---	---	---	---	---
Q19130	gfat-1	glutamine--fructose-6-phosphate transaminase (isomerizing)	glutamine--fructose-6-phosphate transaminase (isomerizing) OS=Caenorhabditis elegans OX=6239 GN=gfat-1 PE=1 SV=1	Q19130;Q95QM8	51	27	43	725	6.1891	81061.8	Q19130;Q95QM8	Q19130_CAEEL;Q95QM8_CAEEL	gfat-1	glutamine--fructose-6-phosphate transaminase (isomerizing)	3.63817e+06	3.61295e+06	3.76619e+06	2.19069e+06	2.09999e+06	1.94154e+06	5.1821e-05	1.7678	0.821956	2.07741e+06	126098	72803	6.07	3.67244e+06	82166.8	47439	2.23739	0.00185114	4.28549	Up	GO:1901137:carbohydrate derivative biosynthetic process|GO:1901135:carbohydrate derivative metabolic process|GO:0006047:UDP-N-acetylglucosamine metabolic process|GO:0006487:protein N-linked glycosylation|GO:0006002:fructose 6-phosphate metabolic process|GO:0004360:glutamine-fructose-6-phosphate transaminase (isomerizing) activity|GO:0097367:carbohydrate derivative binding	GO:1901137:carbohydrate derivative biosynthetic process|GO:1901135:carbohydrate derivative metabolic process|GO:0006047:UDP-N-acetylglucosamine metabolic process|GO:0006487:protein N-linked glycosylation|GO:0006002:fructose 6-phosphate metabolic process		GO:0004360:glutamine-fructose-6-phosphate transaminase (isomerizing) activity|GO:0097367:carbohydrate derivative binding	K00820	ko00250|Alanine, aspartate and glutamate metabolism///ko00520|Amino sugar and nucleotide sugar metabolism///ko01250|Biosynthesis of nucleotide sugars///ko01100|Metabolic pathways
G5ECC0	klp-16	Kinesin like protein	Kinesin like protein OS=Caenorhabditis elegans OX=6239 GN=klp-16 PE=1 SV=1	G5ECC0	23	12	12	587	10.3134	64046.7	G5ECC0	G5ECC0_CAEEL	klp-16	Kinesin like protein	147133	139940	132779	62998.8	59832.5	62522.3	5.18711e-05	2.26514	1.1796	61784.5	1707.22	985.661	2.76318	139951	7177.26	4143.79	5.12842	0.00185114	4.28507	Up	GO:0007017:microtubule-based process|GO:0005524:ATP binding|GO:0008017:microtubule binding|GO:0015630:microtubule cytoskeleton|GO:0007018:microtubule-based movement|GO:0003777:microtubule motor activity	GO:0007017:microtubule-based process|GO:0007018:microtubule-based movement	GO:0015630:microtubule cytoskeleton	GO:0005524:ATP binding|GO:0008017:microtubule binding|GO:0003777:microtubule motor activity	K10405	ko04814|Motor proteins
Q9U284	CELE_Y48G10A.2	E3 ubiquitin-protein ligase UBR7	E3 ubiquitin-protein ligase UBR7 OS=Caenorhabditis elegans OX=6239 GN=CELE_Y48G10A.2 PE=1 SV=1	Q9U284	32	17	17	375	7.3114	42291.9	H2KML5;Q9U284	Q9U284_CAEEL	CELE_Y48G10A.2	E3 ubiquitin-protein ligase UBR7	235355	234124	210186	70472.3	70410.3	61850.8	5.22369e-05	3.35251	1.74524	67577.8	4959.8	2863.54	7.33939	226555	14189.5	8192.29	6.26314	0.00185114	4.28202	Up	---	---	---	---	---	---
K8F7X9	CELE_Y69H2.7	ATP-dependent DNA helicase	ATP-dependent DNA helicase OS=Caenorhabditis elegans OX=6239 GN=CELE_Y69H2.7 PE=1 SV=1	K8F7X9;Q9U1U3	41	18	18	478	7.6388	54645.3	K8F7X9;Q9U1U3	K8F7X9_CAEEL;Q9U1U3_CAEEL	CELE_Y69H2.7	ATP-dependent DNA helicase	793751	837613	833975	487406	498848	457984	5.23635e-05	1.70702	0.771477	481413	21081.4	12171.3	4.37907	821780	24341.4	14053.5	2.96204	0.00185114	4.28097	Up	---	---	---	---	---	---
Q95XQ8	mcm-4	DNA replication licensing factor mcm-4	DNA replication licensing factor mcm-4 OS=Caenorhabditis elegans OX=6239 GN=mcm-4 PE=1 SV=1	Q95XQ8	59	52	52	823	6.2185	91571.6	Q95XQ8	MCM4_CAEEL	mcm-4	DNA replication licensing factor mcm-4	807179	852792	791979	402510	417776	370555	5.24058e-05	2.05901	1.04195	396947	24097	13912.4	6.07059	817317	31648.9	18272.5	3.87229	0.00185114	4.28062	Up	GO:0005524:ATP binding|GO:0003678:DNA helicase activity|GO:0006260:DNA replication|GO:0005634:nucleus|GO:0003677:DNA binding|GO:0006268:DNA unwinding involved in DNA replication|GO:1902975:mitotic DNA replication initiation|GO:0016887:ATP hydrolysis activity|GO:0006270:DNA replication initiation|GO:0032508:DNA duplex unwinding|GO:0003697:single-stranded DNA binding|GO:0017116:single-stranded DNA …	GO:0006260:DNA replication|GO:0006268:DNA unwinding involved in DNA replication|GO:1902975:mitotic DNA replication initiation|GO:0006270:DNA replication initiation|GO:0032508:DNA duplex unwinding|GO:0006271:DNA strand elongation involved in DNA replication|GO:0000727:double-strand break repair via break-induced replication	GO:0005634:nucleus|GO:0042555:MCM complex	GO:0005524:ATP binding|GO:0003678:DNA helicase activity|GO:0003677:DNA binding|GO:0016887:ATP hydrolysis activity|GO:0003697:single-stranded DNA binding|GO:0017116:single-stranded DNA helicase activity	K02212	ko03030|DNA replication
A0A8S4QD38	mex-1	C3H1-type domain-containing protein	C3H1-type domain-containing protein OS=Caenorhabditis elegans OX=6239 GN=mex-1 PE=1 SV=1	A0A8S4QD38	31	13	13	497	7.1255	56997.3	G5ECB9;A0A8S4QD38	A0A8S4QD38_CAEEL	mex-1	C3H1-type domain-containing protein	763041	853465	885863	165524	147235	140223	5.35006e-05	5.52422	2.46577	150994	13062.8	7541.83	8.65123	834123	63654.4	36750.9	7.6313	0.00185114	4.27164	Up	GO:0046872:metal ion binding|GO:0005829:cytosol|GO:0003729:mRNA binding|GO:0003730:mRNA 3'-UTR binding		GO:0005829:cytosol	GO:0046872:metal ion binding|GO:0003729:mRNA binding|GO:0003730:mRNA 3'-UTR binding	---	---
Q9U489	lin-41	Protein lin-41	Protein lin-41 OS=Caenorhabditis elegans OX=6239 GN=lin-41 PE=1 SV=1	Q9U489	26	26	26	1147	6.4942	124232	Q9U489	LIN41_CAEEL	lin-41	Protein lin-41	333155	328193	360884	135951	118795	116033	5.35396e-05	2.75698	1.46309	123593	10791.3	6230.36	8.73131	340744	17617.4	10171.4	5.17027	0.00185114	4.27133	Up	GO:0005515:protein binding|GO:0008270:zinc ion binding			GO:0005515:protein binding|GO:0008270:zinc ion binding	K12035	ko04361|Axon regeneration
Q9N4J2	vit-3	Vitellogenin-3	Vitellogenin-3 OS=Caenorhabditis elegans OX=6239 GN=vit-3 PE=1 SV=1	Q9N4J2	9	16	16	1603	6.872	186530	Q9N4J2	VIT3_CAEEL	vit-3	Vitellogenin-3	7.1543e+06	6.6231e+06	6.65532e+06	2.21587e+06	2.70472e+06	2.14915e+06	5.42041e-05	2.89016	1.53115	2.35658e+06	303342	175135	12.8721	6.8109e+06	297824	171949	4.37275	0.00185114	4.26597	Up	GO:0005319:lipid transporter activity|GO:0006869:lipid transport	GO:0006869:lipid transport		GO:0005319:lipid transporter activity	---	---
Q9XWQ6	flh-3	FLYWCH transcription factor 3	FLYWCH transcription factor 3 OS=Caenorhabditis elegans OX=6239 GN=flh-3 PE=2 SV=2	Q9XWQ6	20	8	8	420	8.4661	48263.9	Q9XWQ6	FLH3_CAEEL	flh-3	FLYWCH transcription factor 3	95668.2	96145.2	103502	34980.2	36403.5	28132.7	5.4324e-05	2.96751	1.56925	33172.1	4421.9	2552.99	13.3302	98438.6	4391.85	2535.64	4.46151	0.00185114	4.26501	Up	GO:0045892:negative regulation of DNA-templated transcription|GO:0005634:nucleus|GO:0003700:DNA-binding transcription factor activity|GO:0043565:sequence-specific DNA binding	GO:0045892:negative regulation of DNA-templated transcription	GO:0005634:nucleus	GO:0003700:DNA-binding transcription factor activity|GO:0043565:sequence-specific DNA binding	---	---
W6RQZ3	nprl-2	Nitrogen permease regulator 2	Nitrogen permease regulator 2 OS=Caenorhabditis elegans OX=6239 GN=nprl-2 PE=1 SV=2	W6RQZ3;W6SBD7	30	12	12	451	5.6412	51808.8	W6RQZ3;W6SBD7	W6RQZ3_CAEEL;W6SBD7_CAEEL	nprl-2	Nitrogen permease regulator 2	276268	270795	258422	153686	162436	162260	5.4523e-05	1.68377	0.751694	159461	5001.53	2887.63	3.13653	268495	9142.66	5278.52	3.40515	0.00185114	4.26342	Up	GO:0005774:vacuolar membrane|GO:1904262:negative regulation of TORC1 signaling|GO:1990130:GATOR1 complex|GO:0005096:GTPase activator activity|GO:0034198:cellular response to amino acid starvation|GO:0010508:positive regulation of autophagy	GO:1904262:negative regulation of TORC1 signaling|GO:0034198:cellular response to amino acid starvation|GO:0010508:positive regulation of autophagy	GO:0005774:vacuolar membrane|GO:1990130:GATOR1 complex	GO:0005096:GTPase activator activity	K20405	ko04150|mTOR signaling pathway
Q867X0	parg-1	Poly(ADP-ribose) glycohydrolase 1	Poly(ADP-ribose) glycohydrolase 1 OS=Caenorhabditis elegans OX=6239 GN=parg-1 PE=1 SV=1	Q867X0	30	20	21	781	4.7296	89273.6	Q867X0;A5JYS4;F5GU97;L8EC33;Q5WRP7;X5LVA3;X5M5W8;X5M907	PARG1_CAEEL	parg-1	Poly(ADP-ribose) glycohydrolase 1	270741	262091	254881	151152	152556	138682	5.48308e-05	1.78059	0.832352	147463	7636.94	4409.19	5.17888	262571	7941.11	4584.8	3.02437	0.00185114	4.26098	Up	GO:0005634:nucleus|GO:0006282:regulation of DNA repair|GO:0005737:cytoplasm|GO:0005975:carbohydrate metabolic process|GO:1990966:ATP generation from poly-ADP-D-ribose|GO:0004649:poly(ADP-ribose) glycohydrolase activity|GO:0009225:nucleotide-sugar metabolic process	GO:0006282:regulation of DNA repair|GO:0005975:carbohydrate metabolic process|GO:1990966:ATP generation from poly-ADP-D-ribose|GO:0009225:nucleotide-sugar metabolic process	GO:0005634:nucleus|GO:0005737:cytoplasm	GO:0004649:poly(ADP-ribose) glycohydrolase activity	K07759	ko03410|Base excision repair
G5EC27	gna-2	Glucosamine 6-phosphate N-acetyltransferase	Glucosamine 6-phosphate N-acetyltransferase OS=Caenorhabditis elegans OX=6239 GN=gna-2 PE=1 SV=1	G5EC27	48	15	15	347	8.2077	39578.1	G5EC27	G5EC27_CAEEL	gna-2	Glucosamine 6-phosphate N-acetyltransferase	612118	663797	671353	305804	286739	285512	5.53187e-05	2.21771	1.14907	292685	11377.7	6568.9	3.88734	649089	32240.7	18614.2	4.96706	0.00185114	4.25713	Up	GO:0016747:acyltransferase activity, transferring groups other than amino-acyl groups|GO:0008080:N-acetyltransferase activity|GO:0004343:glucosamine 6-phosphate N-acetyltransferase activity			GO:0016747:acyltransferase activity, transferring groups other than amino-acyl groups|GO:0008080:N-acetyltransferase activity|GO:0004343:glucosamine 6-phosphate N-acetyltransferase activity	---	---
Q9XUL2	CELE_W04E12.2	Cytochrome b561 domain-containing protein	Cytochrome b561 domain-containing protein OS=Caenorhabditis elegans OX=6239 GN=CELE_W04E12.2 PE=4 SV=1	Q9XUL2	11	2	2	199	8.3124	22785.8	Q9XUL2	Q9XUL2_CAEEL	CELE_W04E12.2	Cytochrome b561 domain-containing protein	54118.2	44743.3	48826.6	288.107	288.107	288.107	5.55783e-05	170.872	7.41677	288.107	0	0	0	49229.4	4700.42	2713.79	9.54801	0.00185114	4.25509	Up	---	---	---	---	---	---
Q8MQ03	zen-4	Kinesin-like protein	Kinesin-like protein OS=Caenorhabditis elegans OX=6239 GN=zen-4 PE=1 SV=2	Q8MQ03;V6CL80	31	18	18	787	7.5131	89191.5	G5EC43;G5EG83;Q8MQ03;Q8MQ04;V6CL80;V6CLB1	Q8MQ03_CAEEL;V6CL80_CAEEL	zen-4	Kinesin-like protein	185261	200040	181625	78433.9	80847.2	71978.1	5.62277e-05	2.45148	1.29365	77086.4	4585.52	2647.45	5.94855	188975	9753.48	5631.18	5.16124	0.00185114	4.25005	Up	GO:0005871:kinesin complex|GO:0005634:nucleus|GO:0003777:microtubule motor activity|GO:0005874:microtubule|GO:0007018:microtubule-based movement|GO:0051256:mitotic spindle midzone assembly|GO:0005524:ATP binding|GO:0016887:ATP hydrolysis activity|GO:0008017:microtubule binding	GO:0007018:microtubule-based movement|GO:0051256:mitotic spindle midzone assembly	GO:0005871:kinesin complex|GO:0005634:nucleus|GO:0005874:microtubule	GO:0003777:microtubule motor activity|GO:0005524:ATP binding|GO:0016887:ATP hydrolysis activity|GO:0008017:microtubule binding	K17387	ko04814|Motor proteins
G5ECQ5	pes-2.1	F-box domain-containing protein	F-box domain-containing protein OS=Caenorhabditis elegans OX=6239 GN=pes-2.1 PE=1 SV=1	G5ECQ5	47	15	15	331	6.2653	38207.8	G5ECQ5	G5ECQ5_CAEEL	pes-2.1	F-box domain-containing protein	350224	327557	314153	119840	97633.9	109517	5.62489e-05	3.03353	1.601	108997	11112.1	6415.56	10.1949	330645	18232.8	10526.7	5.51432	0.00185114	4.24989	Up	GO:0005515:protein binding|GO:0009790:embryo development	GO:0009790:embryo development		GO:0005515:protein binding	---	---
Q23389	CELE_ZK1067.3	Uncharacterized protein	Uncharacterized protein OS=Caenorhabditis elegans OX=6239 GN=CELE_ZK1067.3 PE=1 SV=2	Q23389	25	7	7	399	10.6689	44433.6	Q23389	Q23389_CAEEL	CELE_ZK1067.3	Uncharacterized protein	230255	233046	257847	78990.8	76402.6	82879.9	5.66652e-05	3.02656	1.59768	79424.4	3260.33	1882.35	4.10494	240383	15188.6	8769.13	6.3185	0.00185147	4.24668	Up	---	---	---	---	---	---
G5ED39	sep-1	Separin homolog sep-1	Separin homolog sep-1 OS=Caenorhabditis elegans OX=6239 GN=sep-1 PE=1 SV=1	G5ED39	31	34	35	1262	8.7433	144121	G5ED39	SEP1_CAEEL	sep-1	Separin homolog sep-1	288419	297075	324449	101133	85578.7	91457.8	5.72953e-05	3.27119	1.70981	92723	7853.81	4534.4	8.47018	303314	18807.7	10858.6	6.20073	0.00186537	4.24188	Up	GO:0006508:proteolysis|GO:0005813:centrosome|GO:0051307:meiotic chromosome separation|GO:0072686:mitotic spindle|GO:0005634:nucleus|GO:0004197:cysteine-type endopeptidase activity|GO:0005737:cytoplasm	GO:0006508:proteolysis|GO:0051307:meiotic chromosome separation	GO:0005813:centrosome|GO:0072686:mitotic spindle|GO:0005634:nucleus|GO:0005737:cytoplasm	GO:0004197:cysteine-type endopeptidase activity	K02365	---
Q20022	CELE_F35C11.5	Phospholipase A2	Phospholipase A2 OS=Caenorhabditis elegans OX=6239 GN=CELE_F35C11.5 PE=1 SV=2	Q20022	10	3	3	305	6.0195	33329.1	Q20022	Q20022_CAEEL	CELE_F35C11.5	Phospholipase A2	118392	111406	116358	59149.7	50083.6	51665	5.93567e-05	2.1514	1.10528	53632.8	4842.83	2796.01	9.02961	115386	3593.14	2074.5	3.11403	0.00189194	4.22653	Up	GO:0050482:arachidonic acid secretion|GO:0004623:phospholipase A2 activity|GO:0006644:phospholipid metabolic process	GO:0050482:arachidonic acid secretion|GO:0006644:phospholipid metabolic process		GO:0004623:phospholipase A2 activity	---	---
P34331	plk-1	Serine/threonine-protein kinase plk-1	Serine/threonine-protein kinase plk-1 OS=Caenorhabditis elegans OX=6239 GN=plk-1 PE=1 SV=3	P34331	41	26	29	649	9.4655	73633.4	P34331	PLK1_CAEEL	plk-1	Serine/threonine-protein kinase plk-1	1.05054e+06	1.07101e+06	980590	527228	522093	493297	5.96097e-05	2.01096	1.00788	514206	18288.6	10558.9	3.55667	1.03405e+06	47412.7	27373.7	4.58515	0.00189236	4.22468	Up	GO:0005634:nucleus|GO:0005515:protein binding|GO:0005737:cytoplasm|GO:0000922:spindle pole|GO:0005524:ATP binding|GO:0007052:mitotic spindle organization|GO:0004674:protein serine/threonine kinase activity|GO:0004672:protein kinase activity|GO:0006468:protein phosphorylation|GO:0005813:centrosome|GO:0000776:kinetochore	GO:0007052:mitotic spindle organization|GO:0006468:protein phosphorylation	GO:0005634:nucleus|GO:0005737:cytoplasm|GO:0000922:spindle pole|GO:0005813:centrosome|GO:0000776:kinetochore	GO:0005515:protein binding|GO:0005524:ATP binding|GO:0004674:protein serine/threonine kinase activity|GO:0004672:protein kinase activity	K06631	ko04068|FoxO signaling pathway
Q9U334	unc-59	Septin	Septin OS=Caenorhabditis elegans OX=6239 GN=unc-59 PE=1 SV=1	Q9U334	36	18	18	459	8.9949	52919	Q9U334	Q9U334_CAEEL	unc-59	Septin	297893	288005	294001	167574	179869	157577	5.98235e-05	1.74231	0.800997	168340	11165.8	6446.58	6.63288	293300	4981.5	2876.07	1.69843	0.00189236	4.22313	Up	GO:0005525:GTP binding			GO:0005525:GTP binding	K16944	---
Q22257	hcp-2	HoloCentric chromosome binding Protein	HoloCentric chromosome binding Protein OS=Caenorhabditis elegans OX=6239 GN=hcp-2 PE=1 SV=1	Q22257	47	63	63	1295	4.3323	147395	Q22257	Q22257_CAEEL	hcp-2	HoloCentric chromosome binding Protein	631395	661322	630182	332513	343388	294623	6.00206e-05	1.9813	0.986448	323508	25598.8	14779.5	7.91287	640966	17638.9	10183.8	2.75192	0.00189236	4.2217	Up	---	---	---	---	---	---
P34560	rmd-1	Regulator of microtubule dynamics protein 1	Regulator of microtubule dynamics protein 1 OS=Caenorhabditis elegans OX=6239 GN=rmd-1 PE=1 SV=2	P34560	64	17	17	226	5.8248	25892.9	P34560	RMD1_CAEEL	rmd-1	Regulator of microtubule dynamics protein 1	1.05768e+06	995192	994177	606175	627011	595143	6.02001e-05	1.66658	0.736887	609443	16182.9	9343.21	2.65536	1.01568e+06	36373.9	21000.5	3.58123	0.00189236	4.2204	Up	GO:0005876:spindle microtubule|GO:0008017:microtubule binding|GO:0005515:protein binding|GO:0005739:mitochondrion|GO:0097431:mitotic spindle pole|GO:0005737:cytoplasm		GO:0005876:spindle microtubule|GO:0005739:mitochondrion|GO:0097431:mitotic spindle pole|GO:0005737:cytoplasm	GO:0008017:microtubule binding|GO:0005515:protein binding	---	---
Q9N2L7	plk-2	Serine/threonine-protein kinase plk-2	Serine/threonine-protein kinase plk-2 OS=Caenorhabditis elegans OX=6239 GN=plk-2 PE=1 SV=1	Q9N2L7	34	18	18	632	8.8487	72071.5	Q9N2L7	PLK2_CAEEL	plk-2	Serine/threonine-protein kinase plk-2	147038	150284	146819	72459.6	64376.5	56522.7	6.04704e-05	2.29698	1.19974	64452.9	7968.73	4600.75	12.3636	148047	1940.07	1120.1	1.31044	0.00189239	4.21846	Up	GO:0004672:protein kinase activity|GO:0007052:mitotic spindle organization|GO:0004674:protein serine/threonine kinase activity|GO:0005813:centrosome|GO:0000776:kinetochore|GO:0006468:protein phosphorylation|GO:0000922:spindle pole|GO:0005737:cytoplasm|GO:0005634:nucleus|GO:0005515:protein binding|GO:0005524:ATP binding	GO:0007052:mitotic spindle organization|GO:0006468:protein phosphorylation	GO:0005813:centrosome|GO:0000776:kinetochore|GO:0000922:spindle pole|GO:0005737:cytoplasm|GO:0005634:nucleus	GO:0004672:protein kinase activity|GO:0004674:protein serine/threonine kinase activity|GO:0005515:protein binding|GO:0005524:ATP binding	K06631	---
Q21711	CELE_R04D3.4	UBX domain-containing protein	UBX domain-containing protein OS=Caenorhabditis elegans OX=6239 GN=CELE_R04D3.4 PE=4 SV=1	Q21711	23	3	3	226	9.9572	26015.8	Q21711	Q21711_CAEEL	CELE_R04D3.4	UBX domain-containing protein	72354.8	88125.1	81572.6	288.107	288.107	288.107	6.15361e-05	280.049	8.12954	288.107	0	0	0	80684.2	7922.62	4574.12	9.8193	0.00189645	4.21087	Up	---	---	---	---	---	---
P61228	C02F5.13	TM2 domain-containing protein C02F5.13	TM2 domain-containing protein C02F5.13 OS=Caenorhabditis elegans OX=6239 GN=C02F5.13 PE=1 SV=1	P61228	11	3	3	210	4.6176	23850.4	P61228	TM2D1_CAEEL	C02F5.13	TM2 domain-containing protein C02F5.13	91288.7	85607.4	87211	35163	36127.6	27760.8	6.21088e-05	2.66637	1.41487	33017.1	4577.62	2642.89	13.8644	88035.7	2929.03	1691.08	3.3271	0.00189645	4.20685	Up	---	---	---	---	---	---
Q9TXI0	tipn-1	Protein TIPIN homolog	Protein TIPIN homolog OS=Caenorhabditis elegans OX=6239 GN=tipn-1 PE=1 SV=1	Q9TXI0	14	3	3	233	4.2393	27077.9	Q9TXI0	TIPIN_CAEEL	tipn-1	Protein TIPIN homolog	106430	110275	117722	35917.7	44164.1	38932.9	6.22689e-05	2.80996	1.49055	39671.6	4172.49	2408.99	10.5176	111475	5741	3314.57	5.15002	0.00189645	4.20573	Up	GO:0003677:DNA binding|GO:0031298:replication fork protection complex|GO:0048478:obsolete replication fork protection|GO:0005634:nucleus|GO:0000076:DNA replication checkpoint signaling|GO:0006974:DNA damage response|GO:0043111:replication fork arrest|GO:0031297:replication fork processing	GO:0048478:obsolete replication fork protection|GO:0000076:DNA replication checkpoint signaling|GO:0006974:DNA damage response|GO:0043111:replication fork arrest|GO:0031297:replication fork processing	GO:0031298:replication fork protection complex|GO:0005634:nucleus	GO:0003677:DNA binding	K10998	---
P91868	snpc-4	snRNA-activating protein complex subunit 4 homolog	snRNA-activating protein complex subunit 4 homolog OS=Caenorhabditis elegans OX=6239 GN=snpc-4 PE=2 SV=1	P91868	13	10	10	944	7.8475	109487	P91868	SNPC4_CAEEL	snpc-4	snRNA-activating protein complex subunit 4 homolog	45673.9	46849.2	46248.8	28640.6	27253.2	30512.7	6.41229e-05	1.60603	0.683503	28802.2	1635.74	944.395	5.67922	46257.3	587.675	339.294	1.27045	0.0019212	4.19299	Up	GO:0001006:RNA polymerase III type 3 promoter sequence-specific DNA binding|GO:0000978:RNA polymerase II cis-regulatory region sequence-specific DNA binding|GO:0019185:snRNA-activating protein complex|GO:0042795:snRNA transcription by RNA polymerase II|GO:0042796:snRNA transcription by RNA polymerase III	GO:0042795:snRNA transcription by RNA polymerase II|GO:0042796:snRNA transcription by RNA polymerase III	GO:0019185:snRNA-activating protein complex	GO:0001006:RNA polymerase III type 3 promoter sequence-specific DNA binding|GO:0000978:RNA polymerase II cis-regulatory region sequence-specific DNA binding	---	---
G5EDP9	aap-1	Phosphoinositide 3-kinase adapter subunit	Phosphoinositide 3-kinase adapter subunit OS=Caenorhabditis elegans OX=6239 GN=aap-1 PE=1 SV=1	G5EDP9	50	23	23	522	7.3939	58503.3	G5EDP9	G5EDP9_CAEEL	aap-1	Phosphoinositide 3-kinase adapter subunit	400690	378999	383151	235267	232639	249912	6.46991e-05	1.61996	0.695961	239273	9306.87	5373.32	3.88965	387613	11513.3	6647.21	2.97031	0.0019212	4.1891	Up	GO:0046935:1-phosphatidylinositol-3-kinase regulator activity|GO:0005942:phosphatidylinositol 3-kinase complex|GO:0046854:phosphatidylinositol phosphate biosynthetic process	GO:0046854:phosphatidylinositol phosphate biosynthetic process	GO:0005942:phosphatidylinositol 3-kinase complex	GO:0046935:1-phosphatidylinositol-3-kinase regulator activity	K02649	ko04140|Autophagy - animal///ko04150|mTOR signaling pathway///ko04070|Phosphatidylinositol signaling system///ko04213|Longevity regulating pathway - multiple species///ko04068|FoxO signaling pathway///ko04012|ErbB signaling pathway
H2L064	CELE_Y14H12B.1	C2H2-type domain-containing protein	C2H2-type domain-containing protein OS=Caenorhabditis elegans OX=6239 GN=CELE_Y14H12B.1 PE=1 SV=1	H2L064	31	11	11	250	7.7286	28497.2	G4SJZ3;H2L064;Q8ITV5	H2L064_CAEEL	CELE_Y14H12B.1	C2H2-type domain-containing protein	1.17144e+06	1.10495e+06	1.15292e+06	614892	615802	679814	6.52036e-05	1.79497	0.843959	636836	37222.9	21490.6	5.84497	1.1431e+06	34312.6	19810.4	3.00172	0.0019212	4.18573	Up	---	---	---	---	---	---
A5Z2T6	lotr-1	HTH OST-type domain-containing protein	HTH OST-type domain-containing protein OS=Caenorhabditis elegans OX=6239 GN=lotr-1 PE=1 SV=1	A5Z2T6	39	40	40	855	5.2819	96032.2	A5Z2T6	A5Z2T6_CAEEL	lotr-1	HTH OST-type domain-containing protein	402479	398151	415365	255702	240215	228299	6.53328e-05	1.67905	0.747647	241405	13740.1	7932.84	5.6917	405332	8954.56	5169.92	2.20919	0.0019212	4.18487	Up	---	---	---	---	---	---
Q9N3T6	CELE_Y47G6A.14	RING-type domain-containing protein	RING-type domain-containing protein OS=Caenorhabditis elegans OX=6239 GN=CELE_Y47G6A.14 PE=1 SV=2	Q9N3T6	29	14	14	468	5.2005	52913.9	Q9N3T6	Q9N3T6_CAEEL	CELE_Y47G6A.14	RING-type domain-containing protein	67591.8	72958.6	66092.7	21248.7	14758.2	14671.9	6.63399e-05	4.07751	2.02769	16892.9	3772.46	2178.03	22.3316	68881	3609.96	2084.21	5.24086	0.00193832	4.17823	Up	---	---	---	---	---	---
Q9XWR1	flh-1	FLYWCH transcription factor 1	FLYWCH transcription factor 1 OS=Caenorhabditis elegans OX=6239 GN=flh-1 PE=1 SV=2	Q9XWR1	23	12	12	507	7.7854	56565	Q9XWR1	FLH1_CAEEL	flh-1	FLYWCH transcription factor 1	261724	274915	284024	123698	101042	116269	6.69704e-05	2.40657	1.26698	113670	11549.2	6667.96	10.1603	273554	11212.1	6473.29	4.09866	0.00194642	4.17412	Up	GO:0003700:DNA-binding transcription factor activity|GO:0043565:sequence-specific DNA binding|GO:0045892:negative regulation of DNA-templated transcription|GO:0005634:nucleus	GO:0045892:negative regulation of DNA-templated transcription	GO:0005634:nucleus	GO:0003700:DNA-binding transcription factor activity|GO:0043565:sequence-specific DNA binding	---	---
Q19196	pole-2	Probable DNA polymerase epsilon subunit 2	Probable DNA polymerase epsilon subunit 2 OS=Caenorhabditis elegans OX=6239 GN=pole-2 PE=3 SV=2	Q19196	34	18	18	534	7.7943	60997	Q19196	DPOE2_CAEEL	pole-2	Probable DNA polymerase epsilon subunit 2	468844	436503	453231	277989	269216	283778	6.77632e-05	1.6349	0.709205	276995	7331.88	4233.06	2.64694	452859	16173.7	9337.91	3.57147	0.00195942	4.16901	Up	GO:0006261:DNA-templated DNA replication|GO:0008622:epsilon DNA polymerase complex|GO:0003677:DNA binding|GO:0042276:error-prone translesion synthesis|GO:0006260:DNA replication	GO:0006261:DNA-templated DNA replication|GO:0042276:error-prone translesion synthesis|GO:0006260:DNA replication	GO:0008622:epsilon DNA polymerase complex	GO:0003677:DNA binding	K02325	ko03420|Nucleotide excision repair///ko03030|DNA replication///ko03410|Base excision repair
P18947	vit-4	Vitellogenin-4	Vitellogenin-4 OS=Caenorhabditis elegans OX=6239 GN=vit-4 PE=1 SV=3	P18947	21	22	49	1603	6.988	186309	P18947;Q9N4J2	VIT4_CAEEL	vit-4	Vitellogenin-4	7.43908e+07	7.54742e+07	8.26505e+07	3.2144e+07	3.00427e+07	2.90342e+07	6.80558e-05	2.54893	1.34989	3.0407e+07	1.58657e+06	916006	5.21778	7.75052e+07	4.48881e+06	2.59161e+06	5.79162	0.00195942	4.16713	Up	GO:0006869:lipid transport|GO:0005319:lipid transporter activity	GO:0006869:lipid transport		GO:0005319:lipid transporter activity	---	---
Q95Y84	hcp-6	Condensin-2 complex subunit hcp-6	Condensin-2 complex subunit hcp-6 OS=Caenorhabditis elegans OX=6239 GN=hcp-6 PE=1 SV=1	Q95Y84	20	37	37	1758	5.1169	198883	Q95Y84	CND_CAEEL	hcp-6	Condensin-2 complex subunit hcp-6	324067	328682	322468	202717	189932	175921	6.9706e-05	1.71521	0.778385	189523	13402.4	7737.89	7.07164	325072	3226.37	1862.75	0.99251	0.0019817	4.15673	Up	GO:0007076:mitotic chromosome condensation|GO:0042393:histone binding|GO:0000796:condensin complex|GO:0010032:meiotic chromosome condensation|GO:0000779:condensed chromosome, centromeric region	GO:0007076:mitotic chromosome condensation|GO:0010032:meiotic chromosome condensation	GO:0000796:condensin complex|GO:0000779:condensed chromosome, centromeric region	GO:0042393:histone binding	K11491	---
Q07292	lin-45	Raf homolog serine/threonine-protein kinase	Raf homolog serine/threonine-protein kinase OS=Caenorhabditis elegans OX=6239 GN=lin-45 PE=1 SV=2	Q07292	25	23	23	813	9.2123	90407	Q07292;V6CJK3;V6CKR7;V6CM34;V6CM38	KRAF1_CAEEL	lin-45	Raf homolog serine/threonine-protein kinase	193909	184953	203526	103158	99603.8	101152	7.02104e-05	1.91629	0.938319	101305	1781.97	1028.82	1.75902	194129	9288.08	5362.48	4.78448	0.0019817	4.1536	Up	GO:0004672:protein kinase activity|GO:0004674:protein serine/threonine kinase activity|GO:0004709:MAP kinase kinase kinase activity|GO:0000165:MAPK cascade|GO:0007165:signal transduction|GO:0005524:ATP binding|GO:0006468:protein phosphorylation	GO:0000165:MAPK cascade|GO:0007165:signal transduction|GO:0006468:protein phosphorylation		GO:0004672:protein kinase activity|GO:0004674:protein serine/threonine kinase activity|GO:0004709:MAP kinase kinase kinase activity|GO:0005524:ATP binding	K04365	ko04150|mTOR signaling pathway///ko04068|FoxO signaling pathway///ko04012|ErbB signaling pathway///ko04010|MAPK signaling pathway
Q20802	CELE_F55A11.7	RING-CH-type domain-containing protein	RING-CH-type domain-containing protein OS=Caenorhabditis elegans OX=6239 GN=CELE_F55A11.7 PE=1 SV=2	Q20802	10	4	4	395	8.3429	44813.6	Q20802	Q20802_CAEEL	CELE_F55A11.7	RING-CH-type domain-containing protein	91262.6	103910	101689	28862.3	28166.4	32018.5	7.02201e-05	3.33376	1.73715	29682.4	2052.85	1185.21	6.91604	98953.9	6752.85	3898.76	6.82424	0.0019817	4.15354	Up	---	---	---	---	---	---
Q22624	CELE_T21B10.3	THO complex subunit 2	THO complex subunit 2 OS=Caenorhabditis elegans OX=6239 GN=CELE_T21B10.3 PE=1 SV=3	Q22624	29	37	37	1184	6.445	137165	Q22624	Q22624_CAEEL	CELE_T21B10.3	THO complex subunit 2	897543	935694	919963	635578	602224	586172	7.11695e-05	1.50945	0.594024	607992	25202.8	14550.8	4.14525	917733	19172.7	11069.4	2.08914	0.00199625	4.14771	Up	---	---	---	---	---	---
Q8WQE8	lab-2	Long Arms of the Bivalent protein	Long Arms of the Bivalent protein OS=Caenorhabditis elegans OX=6239 GN=lab-2 PE=4 SV=2	Q8WQE8	45	11	11	246	8.8536	28597.7	Q8WQE8	Q8WQE8_CAEEL	lab-2	Long Arms of the Bivalent protein	238591	256061	277036	69269.9	64558.6	69250.2	7.20788e-05	3.79994	1.92598	67692.9	2714.41	1567.16	4.00988	257229	19249.2	11113.5	7.48329	0.00201555	4.14219	Up	---	---	---	---	---	---
G5EDN3	tim-1	Protein timeless homolog	Protein timeless homolog OS=Caenorhabditis elegans OX=6239 GN=tim-1 PE=1 SV=1	G5EDN3	22	33	33	1353	5.152	157011	G5EDN3	TIM_CAEEL	tim-1	Protein timeless homolog	485571	536062	510699	221981	225288	193952	7.29435e-05	2.38971	1.25684	213740	17216.8	9940.12	8.05501	510778	25245.6	14575.5	4.94257	0.00201776	4.13701	Up	GO:0043111:replication fork arrest|GO:0006281:DNA repair|GO:0048478:obsolete replication fork protection|GO:0031298:replication fork protection complex|GO:0003677:DNA binding|GO:0000076:DNA replication checkpoint signaling	GO:0043111:replication fork arrest|GO:0006281:DNA repair|GO:0048478:obsolete replication fork protection|GO:0000076:DNA replication checkpoint signaling	GO:0031298:replication fork protection complex	GO:0003677:DNA binding	K10997	---
Q9N3E0	dnj-28	J domain-containing protein	J domain-containing protein OS=Caenorhabditis elegans OX=6239 GN=dnj-28 PE=1 SV=1	Q9N3E0	29	14	14	494	6.0871	56196.2	Q9N3E0	Q9N3E0_CAEEL	dnj-28	J domain-containing protein	132783	132905	142897	78720.1	80446.3	79036.7	7.46314e-05	1.71528	0.778442	79401	918.947	530.554	1.15735	136195	5804.22	3351.07	4.2617	0.00202859	4.12708	Up	GO:0005783:endoplasmic reticulum|GO:0005515:protein binding|GO:0034975:protein folding in endoplasmic reticulum|GO:0051787:misfolded protein binding|GO:0051087:protein-folding chaperone binding	GO:0034975:protein folding in endoplasmic reticulum	GO:0005783:endoplasmic reticulum	GO:0005515:protein binding|GO:0051787:misfolded protein binding|GO:0051087:protein-folding chaperone binding	K09523	---
Q22664	ctf-8	Ctf8	Ctf8 OS=Caenorhabditis elegans OX=6239 GN=ctf-8 PE=1 SV=2	Q22664	32	2	2	111	9.0479	12377.3	Q22664	Q22664_CAEEL	ctf-8	Ctf8	101516	97462.1	105356	51971.8	56316.3	57000.5	7.47702e-05	1.84123	0.880667	55096.2	2727.36	1574.64	4.95017	101445	3947.41	2279.04	3.8912	0.00202859	4.12627	Up	GO:0007064:mitotic sister chromatid cohesion|GO:0031390:Ctf18 RFC-like complex	GO:0007064:mitotic sister chromatid cohesion	GO:0031390:Ctf18 RFC-like complex		K11270	---
Q21037	orc-2	Origin recognition complex subunit 2	Origin recognition complex subunit 2 OS=Caenorhabditis elegans OX=6239 GN=orc-2 PE=2 SV=2	Q21037	20	8	8	430	6.2859	49319.7	Q21037	ORC2_CAEEL	orc-2	Origin recognition complex subunit 2	260764	245828	252474	155421	139365	146653	7.53935e-05	1.71953	0.782011	147146	8039.45	4641.58	5.46357	253022	7483.25	4320.45	2.95755	0.00203339	4.12267	Up	GO:0003688:DNA replication origin binding|GO:0005634:nucleus|GO:0006260:DNA replication|GO:0005664:nuclear origin of replication recognition complex|GO:0000808:origin recognition complex	GO:0006260:DNA replication	GO:0005634:nucleus|GO:0005664:nuclear origin of replication recognition complex|GO:0000808:origin recognition complex	GO:0003688:DNA replication origin binding	K02604	---
Q20287	CELE_F41G3.6	DUF2013 domain-containing protein	DUF2013 domain-containing protein OS=Caenorhabditis elegans OX=6239 GN=CELE_F41G3.6 PE=1 SV=2	Q20287	51	17	17	296	4.7897	33643.5	Q20287	Q20287_CAEEL	CELE_F41G3.6	DUF2013 domain-containing protein	910423	883393	934481	587478	612993	571137	7.59202e-05	1.54001	0.622942	590536	21095.2	12179.3	3.57221	909433	25558.5	14756.2	2.81038	0.00203631	4.11964	Up	---	---	---	---	---	---
Q10124	pqe-1	Putative RNA exonuclease pqe-1	Putative RNA exonuclease pqe-1 OS=Caenorhabditis elegans OX=6239 GN=pqe-1 PE=2 SV=2	Q10124	15	21	21	1647	10.0355	182262	Q10124	PQE1_CAEEL	pqe-1	Putative RNA exonuclease pqe-1	46499.3	47253.5	47036.5	29614.4	31167.5	32794.3	7.61718e-05	1.50454	0.589324	31192.1	1590.12	918.056	5.09783	46929.8	388.258	224.161	0.827316	0.00203631	4.11821	Up	GO:0005634:nucleus|GO:0003676:nucleic acid binding|GO:0004527:exonuclease activity		GO:0005634:nucleus	GO:0003676:nucleic acid binding|GO:0004527:exonuclease activity	K14570	ko03008|Ribosome biogenesis in eukaryotes
Q9U3F2	dna-2	DNA replication ATP-dependent helicase/nuclease	DNA replication ATP-dependent helicase/nuclease OS=Caenorhabditis elegans OX=6239 GN=dna-2 PE=1 SV=1	Q9U3F2	17	12	12	1069	6.9473	120133	Q9U3F2	Q9U3F2_CAEEL	dna-2	DNA replication ATP-dependent helicase/nuclease	50611.7	51239.2	48048.7	31559	31424.7	29684.3	7.66968e-05	1.6176	0.693852	30889.3	1045.75	603.762	3.38546	49966.5	1690.27	975.88	3.38281	0.00203839	4.11522	Up	GO:0043139:5'-3' DNA helicase activity|GO:0004386:helicase activity			GO:0043139:5'-3' DNA helicase activity|GO:0004386:helicase activity	K10742	ko03030|DNA replication
Q9NAC1	CELE_Y53F4B.9	AAA+ ATPase domain-containing protein	AAA+ ATPase domain-containing protein OS=Caenorhabditis elegans OX=6239 GN=CELE_Y53F4B.9 PE=1 SV=1	Q9NAC1	15	13	13	1168	9.6486	131713	Q9NAC1	Q9NAC1_CAEEL	CELE_Y53F4B.9	AAA+ ATPase domain-containing protein	189097	204733	203978	72295.4	87025.7	69627.2	7.80413e-05	2.6111	1.38466	76316.1	9370.23	5409.91	12.2782	199269	8817.65	5090.87	4.42499	0.0020621	4.10768	Up	GO:0005634:nucleus|GO:0003677:DNA binding		GO:0005634:nucleus	GO:0003677:DNA binding	---	---
G5EFL7	CELE_E02H4.6	non-specific serine/threonine protein kinase	non-specific serine/threonine protein kinase OS=Caenorhabditis elegans OX=6239 GN=CELE_E02H4.6 PE=1 SV=1	G5EFL7	18	5	5	303	9.711	34274.9	G5EFL7	G5EFL7_CAEEL	CELE_E02H4.6	non-specific serine/threonine protein kinase	167283	176181	180870	92256.1	81730.3	91396.5	7.84097e-05	1.97577	0.982414	88460.9	5844.77	3374.48	6.60718	174778	6901.17	3984.39	3.94853	0.00206221	4.10563	Up	GO:0006468:protein phosphorylation|GO:0005524:ATP binding|GO:0004672:protein kinase activity	GO:0006468:protein phosphorylation		GO:0005524:ATP binding|GO:0004672:protein kinase activity	---	---
O45734	cpl-1	Cathepsin L-like	Cathepsin L-like OS=Caenorhabditis elegans OX=6239 GN=cpl-1 PE=1 SV=1	O45734	40	20	20	337	5.8983	38117.5	O45734	CPL1_CAEEL	cpl-1	Cathepsin L-like	3.55507e+06	3.63506e+06	3.37923e+06	1.96329e+06	2.13164e+06	2.04362e+06	8.01828e-05	1.7218	0.783918	2.04618e+06	84200.9	48613.4	4.11502	3.52312e+06	130873	75559.6	3.71469	0.00208835	4.09592	Up	GO:0006508:proteolysis|GO:0008234:cysteine-type peptidase activity	GO:0006508:proteolysis		GO:0008234:cysteine-type peptidase activity	K01365	ko04140|Autophagy - animal///ko04142|Lysosome///ko04145|Phagosome
O16649	CELE_T06D4.1	Type VI secretion system protein TssA	Type VI secretion system protein TssA OS=Caenorhabditis elegans OX=6239 GN=CELE_T06D4.1 PE=1 SV=1	O16649	25	11	11	441	4.4446	50457.5	A7DT37;O16649	O16649_CAEEL	CELE_T06D4.1	Type VI secretion system protein TssA	207758	214385	199115	122663	128847	120733	8.04094e-05	1.66896	0.738948	124081	4238.72	2447.23	3.41609	207086	7657.31	4420.95	3.69765	0.00208835	4.09469	Up	---	---	---	---	---	---
A0A1T5HUG1	CELE_H05L14.2	RING-type domain-containing protein	RING-type domain-containing protein OS=Caenorhabditis elegans OX=6239 GN=CELE_H05L14.2 PE=1 SV=1	A0A1T5HUG1;A0A1T5HUJ8	17	23	23	1622	4.8547	183662	A0A1T5HUG1;A0A1T5HUI4;A0A1T5HUI7;A0A1T5HUJ8;A0A1T5HUY1	A0A1T5HUG1_CAEEL;A0A1T5HUJ8_CAEEL	CELE_H05L14.2	RING-type domain-containing protein	102150	102100	103414	36930.2	37400.2	24506.7	8.08557e-05	3.11283	1.63823	32945.7	7312.16	4221.67	22.1945	102555	744.727	429.968	0.726176	0.00209385	4.09229	Up	GO:0016567:protein ubiquitination|GO:0006511:ubiquitin-dependent protein catabolic process|GO:0061630:ubiquitin protein ligase activity	GO:0016567:protein ubiquitination|GO:0006511:ubiquitin-dependent protein catabolic process		GO:0061630:ubiquitin protein ligase activity	---	---
Q20666	vha-18	Probable V-type proton ATPase subunit H 1	Probable V-type proton ATPase subunit H 1 OS=Caenorhabditis elegans OX=6239 GN=vha-18 PE=3 SV=1	Q20666	37	17	17	451	7.7137	52359.6	Q20666	VATH1_CAEEL	vha-18	Probable V-type proton ATPase subunit H 1	149853	143369	160751	53710.4	45043.8	40286.7	8.16572e-05	3.26503	1.7071	46347	6806.05	3929.47	14.685	151324	8784.04	5071.47	5.80478	0.00209385	4.08801	Up	GO:0005765:lysosomal membrane|GO:0046961:proton-transporting ATPase activity, rotational mechanism|GO:1902600:proton transmembrane transport|GO:0000221:vacuolar proton-transporting V-type ATPase, V1 domain	GO:1902600:proton transmembrane transport	GO:0005765:lysosomal membrane|GO:0000221:vacuolar proton-transporting V-type ATPase, V1 domain	GO:0046961:proton-transporting ATPase activity, rotational mechanism	K02144	ko04142|Lysosome///ko04150|mTOR signaling pathway///ko00190|Oxidative phosphorylation///ko04145|Phagosome///ko01100|Metabolic pathways
O45548	CELE_F53A2.3	Phosphoprotein	Phosphoprotein OS=Caenorhabditis elegans OX=6239 GN=CELE_F53A2.3 PE=1 SV=1	O45548	27	8	8	321	6.6376	35793.3	O45548	O45548_CAEEL	CELE_F53A2.3	Phosphoprotein	74433.5	73826.7	73611.7	39891.8	43272.6	46408	8.46566e-05	1.71234	0.775968	43190.8	3258.87	1881.51	7.54529	73957.3	426.168	246.048	0.576235	0.00212773	4.07234	Up	---	---	---	---	---	---
Q9TYJ3	CELE_Y49F6C.8	Mediator of RNA polymerase II transcription subunit 21	Mediator of RNA polymerase II transcription subunit 21 OS=Caenorhabditis elegans OX=6239 GN=CELE_Y49F6C.8 PE=4 SV=1	Q9TYJ3	36	4	4	163	4.545	19228.3	Q9TYJ3	Q9TYJ3_CAEEL	CELE_Y49F6C.8	Mediator of RNA polymerase II transcription subunit 21	111493	100213	101997	42610.8	46694	44858.1	8.49598e-05	2.33823	1.22542	44721	2045.05	1180.71	4.57292	104568	6063.32	3500.66	5.79845	0.00212773	4.07079	Up	---	---	---	---	---	---
Q9U1X3	memi-2	MEiosis-to-MItosis transition associated	MEiosis-to-MItosis transition associated OS=Caenorhabditis elegans OX=6239 GN=memi-2 PE=4 SV=1	Q9U1X3	8	2	2	345	5.8109	39717	Q9U1X3	Q9U1X3_CAEEL	memi-2	MEiosis-to-MItosis transition associated	146498	150600	173084	288.107	288.107	13749.3	8.57899e-05	32.8213	5.03656	4775.17	7771.82	4487.06	162.755	156727	14313.1	8263.66	9.13247	0.00213333	4.06656	Up	---	---	---	---	---	---
Q2YS43	fog-2	F-box domain-containing protein	F-box domain-containing protein OS=Caenorhabditis elegans OX=6239 GN=fog-2 PE=1 SV=1	Q2YS43	10	3	3	327	6.4992	37448	Q2YS43;G5EEX5;D5L4J1;G5EBU7;G5EDT7;G5EEZ2	Q2YS43_CAEEL	fog-2	F-box domain-containing protein	27788.5	34225.9	32669.1	288.107	288.107	288.107	8.64657e-05	109.547	6.7754	288.107	0	0	0	31561.2	3358.66	1939.13	10.6418	0.00213333	4.06316	Up	GO:0045087:innate immune response|GO:0005515:protein binding	GO:0045087:innate immune response		GO:0005515:protein binding	---	---
Q22560	ima-1	Importin subunit alpha-1	Importin subunit alpha-1 OS=Caenorhabditis elegans OX=6239 GN=ima-1 PE=1 SV=1	Q22560	13	6	6	524	4.9367	59924.6	Q22560	IMA1_CAEEL	ima-1	Importin subunit alpha-1	163847	145511	155667	65430.2	65985.1	69576.8	8.66585e-05	2.31365	1.21017	66997.4	2251.04	1299.64	3.3599	155008	9185.75	5303.4	5.92597	0.00213333	4.06219	Up	GO:0006606:protein import into nucleus|GO:0061608:nuclear import signal receptor activity	GO:0006606:protein import into nucleus		GO:0061608:nuclear import signal receptor activity	---	---
Q9N5Y7	C09E7.7	RING-type domain-containing protein	RING-type domain-containing protein OS=Caenorhabditis elegans OX=6239 GN=C09E7.7 PE=1 SV=2	Q9N5Y7	32	35	35	995	8.386	117063	A0A2K5ATT5;A0A2K5ATV5;Q9N5Y7	Q9N5Y7_CAEEL	C09E7.7	RING-type domain-containing protein	75200.3	69074.8	74453.3	31087.8	24280.8	28878.4	8.6828e-05	2.59627	1.37644	28082.3	3472.64	2004.93	12.3659	72909.4	3341.83	1929.41	4.58354	0.00213333	4.06134	Up	GO:0045121:membrane raft|GO:0045087:innate immune response	GO:0045087:innate immune response	GO:0045121:membrane raft		---	---
O62053	ule-4	UPF0375 protein ule-4	UPF0375 protein ule-4 OS=Caenorhabditis elegans OX=6239 GN=ule-4 PE=1 SV=1	O62053	36	5	5	111	6.0572	11832.3	O62053	ULE4_CAEEL	ule-4	UPF0375 protein ule-4	1.08292e+06	993474	1.06198e+06	538150	499550	467120	8.81443e-05	2.08555	1.06043	501607	35560	20530.6	7.08921	1.04613e+06	46785.9	27011.8	4.47229	0.00213333	4.05481	Up	---	---	---	---	---	---
Q95Q00	such-1	Suppressor of spindle checkpoint defect 1	Suppressor of spindle checkpoint defect 1 OS=Caenorhabditis elegans OX=6239 GN=such-1 PE=1 SV=2	Q95Q00	25	18	18	798	8.5153	90910.6	Q95Q00	SUCH1_CAEEL	such-1	Suppressor of spindle checkpoint defect 1	131391	135510	135789	92418.7	87722.6	83737.7	8.82152e-05	1.52604	0.609795	87959.7	4345.39	2508.81	4.94021	134230	2462.51	1421.73	1.83455	0.00213333	4.05446	Up	GO:0045842:positive regulation of mitotic metaphase/anaphase transition|GO:0005680:anaphase-promoting complex|GO:0070979:protein K11-linked ubiquitination|GO:0031145:anaphase-promoting complex-dependent catabolic process	GO:0045842:positive regulation of mitotic metaphase/anaphase transition|GO:0070979:protein K11-linked ubiquitination|GO:0031145:anaphase-promoting complex-dependent catabolic process	GO:0005680:anaphase-promoting complex		K03352	---
Q95Y97	rpa-2	Replication protein A C-terminal domain-containing protein	Replication protein A C-terminal domain-containing protein OS=Caenorhabditis elegans OX=6239 GN=rpa-2 PE=1 SV=1	Q95Y97	57	17	17	288	4.5101	32043.7	Q95Y97	Q95Y97_CAEEL	rpa-2	Replication protein A C-terminal domain-containing protein	1.89558e+06	2.02237e+06	1.90362e+06	1.25528e+06	1.2737e+06	1.22944e+06	8.89494e-05	1.54894	0.63128	1.25281e+06	22232.6	12836	1.77462	1.94052e+06	70990.9	40986.6	3.65834	0.00213333	4.05086	Up	GO:0003677:DNA binding|GO:0006281:DNA repair|GO:0000724:double-strand break repair via homologous recombination|GO:0000781:chromosome, telomeric region|GO:0006289:nucleotide-excision repair|GO:0005634:nucleus|GO:0006310:DNA recombination|GO:0005662:DNA replication factor A complex|GO:0003697:single-stranded DNA binding|GO:0006260:DNA replication|GO:0035861:site of double-strand break	GO:0006281:DNA repair|GO:0000724:double-strand break repair via homologous recombination|GO:0006289:nucleotide-excision repair|GO:0006310:DNA recombination|GO:0006260:DNA replication	GO:0000781:chromosome, telomeric region|GO:0005634:nucleus|GO:0005662:DNA replication factor A complex|GO:0035861:site of double-strand break	GO:0003677:DNA binding|GO:0003697:single-stranded DNA binding	K10739	ko03420|Nucleotide excision repair///ko03030|DNA replication///ko03460|Fanconi anemia pathway///ko03430|Mismatch repair///ko03440|Homologous recombination
G5ED20	tam-1	RING-type domain-containing protein	RING-type domain-containing protein OS=Caenorhabditis elegans OX=6239 GN=tam-1 PE=1 SV=1	G5ED20	11	8	8	944	5.1109	106749	G5ED20	G5ED20_CAEEL	tam-1	RING-type domain-containing protein	57658.5	59877.5	56552.3	27994.9	25293.4	21718.7	8.9162e-05	2.32096	1.21472	25002.3	3148.22	1817.63	12.5917	58029.4	1693.34	977.651	2.91808	0.00213333	4.04982	Up	GO:0005654:nucleoplasm|GO:0061630:ubiquitin protein ligase activity		GO:0005654:nucleoplasm	GO:0061630:ubiquitin protein ligase activity	---	---
Q23243	morc-1	ATPase morc-1	ATPase morc-1 OS=Caenorhabditis elegans OX=6239 GN=morc-1 PE=1 SV=2	Q23243	31	28	28	845	8.8009	95792.9	Q23243	MORC1_CAEEL	morc-1	ATPase morc-1	171973	181279	185754	103013	108026	99424.8	8.94188e-05	1.73614	0.795882	103488	4319.98	2494.14	4.17439	179669	7030.4	4059	3.91298	0.00213388	4.04857	Up	GO:0005634:nucleus		GO:0005634:nucleus		K24135	---
G5EG38	emb-27	Cell division cycle protein 16 homolog	Cell division cycle protein 16 homolog OS=Caenorhabditis elegans OX=6239 GN=emb-27 PE=1 SV=1	G5EG38	29	15	15	655	6.5487	75153.2	G5EG38	CDC16_CAEEL	emb-27	Cell division cycle protein 16 homolog	169716	175585	180105	119953	117149	112720	9.05011e-05	1.50192	0.586812	116607	3646.8	2105.48	3.12742	175135	5209.17	3007.52	2.97437	0.00215407	4.04335	Up	GO:0031145:anaphase-promoting complex-dependent catabolic process|GO:0005737:cytoplasm|GO:0016567:protein ubiquitination|GO:0005680:anaphase-promoting complex|GO:0005515:protein binding|GO:0051301:cell division|GO:0045842:positive regulation of mitotic metaphase/anaphase transition	GO:0031145:anaphase-promoting complex-dependent catabolic process|GO:0016567:protein ubiquitination|GO:0051301:cell division|GO:0045842:positive regulation of mitotic metaphase/anaphase transition	GO:0005737:cytoplasm|GO:0005680:anaphase-promoting complex	GO:0005515:protein binding	K03353	ko04120|Ubiquitin mediated proteolysis
Q9TXQ9	eaf-1	Ell-associated factor Eaf	Ell-associated factor Eaf OS=Caenorhabditis elegans OX=6239 GN=eaf-1 PE=1 SV=2	Q9TXQ9	25	6	6	251	5.0194	27768.2	Q9TXQ9	Q9TXQ9_CAEEL	eaf-1	Ell-associated factor Eaf	183209	211285	196227	68595	66944.9	66847.4	9.10366e-05	2.91876	1.54536	67462.4	982.029	566.975	1.45567	196907	14050.3	8111.96	7.13553	0.00216093	4.04078	Up	GO:0003711:transcription elongation factor activity|GO:0032783:super elongation complex|GO:0008023:transcription elongation factor complex|GO:0006368:transcription elongation by RNA polymerase II	GO:0006368:transcription elongation by RNA polymerase II	GO:0032783:super elongation complex|GO:0008023:transcription elongation factor complex	GO:0003711:transcription elongation factor activity	K15186	---
Q9XVI2	sys-1	Beta-catenin homolog sys-1	Beta-catenin homolog sys-1 OS=Caenorhabditis elegans OX=6239 GN=sys-1 PE=1 SV=1	Q9XVI2	10	6	6	811	7.7301	92565.5	Q9XVI2	CTNH1_CAEEL	sys-1	Beta-catenin homolog sys-1	32855.7	33450.4	32734	19398.7	20397.5	21984	9.30574e-05	1.60311	0.68087	20593.4	1303.74	752.712	6.33085	33013.4	383.373	221.34	1.16127	0.00217199	4.03125	Up	---	---	---	---	---	---
G5ECD6	chs-1	Chitin synthase chs-1	Chitin synthase chs-1 OS=Caenorhabditis elegans OX=6239 GN=chs-1 PE=1 SV=1	G5ECD6	16	18	18	1322	8.6918	151056	G5ECD6	CHS1_CAEEL	chs-1	Chitin synthase chs-1	128561	138560	142577	43551.4	32749.8	26661.2	9.32279e-05	3.9791	1.99244	34320.8	8553.96	4938.63	24.9236	136566	7217.93	4167.27	5.2853	0.00217199	4.03045	Up	GO:0016758:hexosyltransferase activity|GO:0006031:chitin biosynthetic process|GO:0030428:cell septum|GO:0004100:chitin synthase activity|GO:0071944:cell periphery	GO:0006031:chitin biosynthetic process	GO:0030428:cell septum|GO:0071944:cell periphery	GO:0016758:hexosyltransferase activity|GO:0004100:chitin synthase activity	K00698	ko00520|Amino sugar and nucleotide sugar metabolism///ko01100|Metabolic pathways
P34438	F44E2.8	Uncharacterized protein F44E2.8	Uncharacterized protein F44E2.8 OS=Caenorhabditis elegans OX=6239 GN=F44E2.8 PE=4 SV=2	P34438	45	14	14	242	9.2337	27175.2	P34438	YL58_CAEEL	F44E2.8	Uncharacterized protein F44E2.8	494940	473311	483881	226382	267039	222773	9.3256e-05	2.02757	1.01975	238731	24581.4	14192.1	10.2967	484044	10815.3	6244.22	2.23436	0.00217199	4.03032	Up	---	---	---	---	---	---
Q9NA71	CELE_Y57A10A.31	RING-type domain-containing protein	RING-type domain-containing protein OS=Caenorhabditis elegans OX=6239 GN=CELE_Y57A10A.31 PE=1 SV=2	Q9NA71	22	21	21	1180	6.3899	136460	Q9NA71	Q9NA71_CAEEL	CELE_Y57A10A.31	RING-type domain-containing protein	142667	145652	161988	54183.4	55269.2	55376.9	9.33986e-05	2.73196	1.44993	54943.2	660.183	381.157	1.20157	150102	10400.6	6004.78	6.92899	0.00217199	4.02966	Up	GO:0043130:ubiquitin binding|GO:0008270:zinc ion binding|GO:0097039:protein linear polyubiquitination|GO:0004842:ubiquitin-protein transferase activity|GO:0043161:proteasome-mediated ubiquitin-dependent protein catabolic process|GO:0071797:LUBAC complex|GO:0016491:oxidoreductase activity|GO:0000151:ubiquitin ligase complex	GO:0097039:protein linear polyubiquitination|GO:0043161:proteasome-mediated ubiquitin-dependent protein catabolic process	GO:0071797:LUBAC complex|GO:0000151:ubiquitin ligase complex	GO:0043130:ubiquitin binding|GO:0008270:zinc ion binding|GO:0004842:ubiquitin-protein transferase activity|GO:0016491:oxidoreductase activity	---	---
Q9TXQ6	CELE_T04G9.7	DUF148 domain-containing protein	DUF148 domain-containing protein OS=Caenorhabditis elegans OX=6239 GN=CELE_T04G9.7 PE=1 SV=2	Q9TXQ6	44	12	12	131	7.5255	15255.4	Q9TXQ6	Q9TXQ6_CAEEL	CELE_T04G9.7	DUF148 domain-containing protein	1.19655e+06	1.37153e+06	1.30564e+06	481650	490950	475862	9.40878e-05	2.67437	1.4192	482821	7611.83	4394.69	1.57653	1.29124e+06	88373.4	51022.4	6.84406	0.00217679	4.02647	Up	---	---	---	---	---	---
P91482	CELE_T20F5.6	RING-type domain-containing protein	RING-type domain-containing protein OS=Caenorhabditis elegans OX=6239 GN=CELE_T20F5.6 PE=1 SV=2	P91482	43	27	27	794	5.1353	88021.7	P91482	P91482_CAEEL	CELE_T20F5.6	RING-type domain-containing protein	484199	450192	454480	256048	224994	230704	9.49784e-05	1.95136	0.964477	237249	16529.2	9543.16	6.96705	462957	18520.7	10692.9	4.00053	0.00217679	4.02238	Up	GO:0061630:ubiquitin protein ligase activity|GO:0016567:protein ubiquitination	GO:0016567:protein ubiquitination		GO:0061630:ubiquitin protein ligase activity	---	---
C7IVS4	pola-1	DNA polymerase	DNA polymerase OS=Caenorhabditis elegans OX=6239 GN=pola-1 PE=1 SV=1	C7IVS4;Q9NAH1	34	50	50	1456	6.4616	164727	C7IVS4;Q9NAH1	C7IVS4_CAEEL;Q9NAH1_CAEEL	pola-1	DNA polymerase	513950	543407	518826	294161	278464	249335	9.54939e-05	1.91759	0.939294	273987	22745.8	13132.3	8.3018	525394	15788.6	9115.53	3.00509	0.00217679	4.02002	Up	GO:0003682:chromatin binding|GO:0006260:DNA replication|GO:0006272:leading strand elongation|GO:0003677:DNA binding|GO:1902975:mitotic DNA replication initiation|GO:0006273:lagging strand elongation|GO:0000166:nucleotide binding|GO:0005658:alpha DNA polymerase:primase complex|GO:0003697:single-stranded DNA binding|GO:0003676:nucleic acid binding|GO:0003688:DNA replication origin binding|GO:000388…	GO:0006260:DNA replication|GO:0006272:leading strand elongation|GO:1902975:mitotic DNA replication initiation|GO:0006273:lagging strand elongation	GO:0005658:alpha DNA polymerase:primase complex	GO:0003682:chromatin binding|GO:0003677:DNA binding|GO:0000166:nucleotide binding|GO:0003697:single-stranded DNA binding|GO:0003676:nucleic acid binding|GO:0003688:DNA replication origin binding|GO:0003887:DNA-directed DNA polymerase activity	K02320	ko03030|DNA replication
Q1T6W8	tbx-43	T-box domain-containing protein	T-box domain-containing protein OS=Caenorhabditis elegans OX=6239 GN=tbx-43 PE=4 SV=1	Q1T6W8	8	2	2	305	9.1468	34829.5	Q1T6W8	Q1T6W8_CAEEL	tbx-43	T-box domain-containing protein	14480.4	16526.6	13376.1	288.107	288.107	288.107	9.57104e-05	51.3501	5.6823	288.107	0	0	0	14794.3	1598.54	922.919	10.8051	0.00217679	4.01904	Up	GO:0005634:nucleus|GO:0000785:chromatin|GO:0006355:regulation of DNA-templated transcription|GO:0001708:cell fate specification|GO:0003700:DNA-binding transcription factor activity|GO:0006357:regulation of transcription by RNA polymerase II|GO:0045893:positive regulation of DNA-templated transcription|GO:0000981:DNA-binding transcription factor activity, RNA polymerase II-specific|GO:0000978:RNA …	GO:0006355:regulation of DNA-templated transcription|GO:0001708:cell fate specification|GO:0006357:regulation of transcription by RNA polymerase II|GO:0045893:positive regulation of DNA-templated transcription	GO:0005634:nucleus|GO:0000785:chromatin	GO:0003700:DNA-binding transcription factor activity|GO:0000981:DNA-binding transcription factor activity, RNA polymerase II-specific|GO:0000978:RNA polymerase II cis-regulatory region sequence-specific DNA binding	---	---
O45182	CELE_K07H8.2	SLC41A/MgtE integral membrane domain-containing protein	SLC41A/MgtE integral membrane domain-containing protein OS=Caenorhabditis elegans OX=6239 GN=CELE_K07H8.2 PE=1 SV=1	O45182;Q965K0	16	6	6	507	6.4972	54937.1	O45182;Q965K0	O45182_CAEEL;Q965K0_CAEEL	CELE_K07H8.2	SLC41A/MgtE integral membrane domain-containing protein	178593	170927	191183	85380.9	87618.7	87338.5	9.57538e-05	2.07693	1.05445	86779.4	1219.17	703.888	1.40491	180235	10227.3	5904.71	5.67442	0.00217679	4.01884	Up	GO:0008324:monoatomic cation transmembrane transporter activity|GO:0005886:plasma membrane|GO:0006812:monoatomic cation transport	GO:0006812:monoatomic cation transport	GO:0005886:plasma membrane	GO:0008324:monoatomic cation transmembrane transporter activity	K15122	---
Q2AAC0	CELE_Y71H2AM.3	E3 ubiquitin-protein ligase E3D	E3 ubiquitin-protein ligase E3D OS=Caenorhabditis elegans OX=6239 GN=CELE_Y71H2AM.3 PE=1 SV=1	Q2AAC0	30	12	12	483	8.5152	53918.4	Q2AAC0	Q2AAC0_CAEEL	CELE_Y71H2AM.3	E3 ubiquitin-protein ligase E3D	436949	422857	456154	245451	265247	243035	9.63182e-05	1.74592	0.803991	251244	12186.7	7036.02	4.85056	438653	16713.9	9649.8	3.81028	0.00218417	4.01629	Up	GO:0061630:ubiquitin protein ligase activity|GO:0005634:nucleus|GO:0006513:protein monoubiquitination|GO:0030332:cyclin binding|GO:0031624:ubiquitin conjugating enzyme binding|GO:0000151:ubiquitin ligase complex|GO:0043161:proteasome-mediated ubiquitin-dependent protein catabolic process|GO:0051865:protein autoubiquitination|GO:0005829:cytosol|GO:0000209:protein polyubiquitination	GO:0006513:protein monoubiquitination|GO:0043161:proteasome-mediated ubiquitin-dependent protein catabolic process|GO:0051865:protein autoubiquitination|GO:0000209:protein polyubiquitination	GO:0005634:nucleus|GO:0000151:ubiquitin ligase complex|GO:0005829:cytosol	GO:0061630:ubiquitin protein ligase activity|GO:0030332:cyclin binding|GO:0031624:ubiquitin conjugating enzyme binding	K20803	---
O62479	sas-6	Spindle assembly abnormal protein 6	Spindle assembly abnormal protein 6 OS=Caenorhabditis elegans OX=6239 GN=sas-6 PE=1 SV=1	O62479	19	7	7	492	5.2884	56038.3	O62479	SAS6_CAEEL	sas-6	Spindle assembly abnormal protein 6	43372.6	44759.1	41478.1	21267.6	18735.9	17078.8	9.7462e-05	2.27058	1.18306	19027.4	2109.55	1217.95	11.0869	43203.3	1647.05	950.927	3.81234	0.00218833	4.01116	Up	GO:0005813:centrosome|GO:0005814:centriole|GO:0007099:centriole replication	GO:0007099:centriole replication	GO:0005813:centrosome|GO:0005814:centriole		---	---
H2KYM7	C09E7.8	RING-type domain-containing protein	RING-type domain-containing protein OS=Caenorhabditis elegans OX=6239 GN=C09E7.8 PE=4 SV=1	H2KYM7	20	20	20	1114	6.3243	129513	H2KYM7	H2KYM7_CAEEL	C09E7.8	RING-type domain-containing protein	174739	191895	200286	64840	63036.1	53972.2	9.89633e-05	3.11754	1.64041	60616.1	5824.07	3362.53	9.60813	188973	13021.8	7518.14	6.89081	0.00220305	4.00453	Up	GO:0045087:innate immune response|GO:0045121:membrane raft	GO:0045087:innate immune response	GO:0045121:membrane raft		---	---
Q20615	dod-23	Downstream Of DAF-16 (Regulated by DAF-16)	Downstream Of DAF-16 (Regulated by DAF-16) OS=Caenorhabditis elegans OX=6239 GN=dod-23 PE=1 SV=1	Q20615	45	10	10	168	7.1806	19124.1	Q20615	Q20615_CAEEL	dod-23	Downstream Of DAF-16 (Regulated by DAF-16)	654914	695006	637902	253898	267655	313615	0.0001005	2.38015	1.25105	278390	31272.5	18055.2	11.2333	662607	29319	16927.3	4.42479	0.00221444	3.99783	Up	---	---	---	---	---	---
Q22500	ttr-53	Transthyretin-like family protein	Transthyretin-like family protein OS=Caenorhabditis elegans OX=6239 GN=ttr-53 PE=1 SV=2	Q22500	11	2	2	148	4.206	16647	Q22500	Q22500_CAEEL	ttr-53	Transthyretin-like family protein	261669	275507	287817	130912	146266	133410	0.000101738	2.00929	1.00669	136863	8238.69	4756.61	6.01967	274997	13081.2	7552.45	4.75686	0.00221935	3.99252	Up	GO:0009986:cell surface		GO:0009986:cell surface		---	---
Q9U1T6	CELE_Y69H2.3	Follistatin-like domain-containing protein	Follistatin-like domain-containing protein OS=Caenorhabditis elegans OX=6239 GN=CELE_Y69H2.3 PE=1 SV=3	Q9U1T6	20	10	10	526	7.5309	56769.5	A8WI97;Q8I4B8;Q9U1T6	Q9U1T6_CAEEL	CELE_Y69H2.3	Follistatin-like domain-containing protein	1.01587e+06	911032	947162	433124	382239	368134	0.00010313	2.42845	1.28004	394499	34185.2	19736.8	8.66547	958022	53257.3	30748.1	5.55908	0.00223448	3.98661	Up	---	---	---	---	---	---
P90829	F10C2.4	DNA polymerase delta catalytic subunit	DNA polymerase delta catalytic subunit OS=Caenorhabditis elegans OX=6239 GN=F10C2.4 PE=3 SV=1	P90829	47	46	46	1081	8.5704	120830	P90829	DPOD1_CAEEL	F10C2.4	DNA polymerase delta catalytic subunit	335750	330331	325419	227256	211889	203630	0.000103194	1.54253	0.625302	214258	11990.2	6922.57	5.59617	330500	5167.29	2983.34	1.56348	0.00223448	3.98634	Up	GO:0003677:DNA binding|GO:0003676:nucleic acid binding|GO:0045004:DNA replication proofreading|GO:0006297:nucleotide-excision repair, DNA gap filling|GO:0006287:base-excision repair, gap-filling|GO:0003887:DNA-directed DNA polymerase activity|GO:0000166:nucleotide binding|GO:0006261:DNA-templated DNA replication|GO:0043625:delta DNA polymerase complex|GO:0008296:3'-5'-DNA exonuclease activity	GO:0045004:DNA replication proofreading|GO:0006297:nucleotide-excision repair, DNA gap filling|GO:0006287:base-excision repair, gap-filling|GO:0006261:DNA-templated DNA replication	GO:0043625:delta DNA polymerase complex	GO:0003677:DNA binding|GO:0003676:nucleic acid binding|GO:0003887:DNA-directed DNA polymerase activity|GO:0000166:nucleotide binding|GO:0008296:3'-5'-DNA exonuclease activity	K02327	ko03420|Nucleotide excision repair///ko03030|DNA replication///ko03410|Base excision repair///ko03430|Mismatch repair///ko03440|Homologous recombination
O18209	wee-1.3	Membrane-associated tyrosine- and threonine-specific cdc2-inhibitory kinase wee-1.3	Membrane-associated tyrosine- and threonine-specific cdc2-inhibitory kinase wee-1.3 OS=Caenorhabditis elegans OX=6239 GN=wee-1.3 PE=1 SV=1	O18209	16	10	10	677	7.2768	76967.3	O18209	PMY13_CAEEL	wee-1.3	Membrane-associated tyrosine- and threonine-specific cdc2-inhibitory kinase wee-1.3	142695	143069	158725	56735.9	50445.7	44566.3	0.000104234	2.92913	1.55047	50582.6	6085.97	3513.74	12.0317	148163	9148.75	5282.03	6.17478	0.00224634	3.98199	Up	GO:0110031:negative regulation of G2/MI transition of meiotic cell cycle|GO:0005524:ATP binding|GO:0006468:protein phosphorylation|GO:0051321:meiotic cell cycle|GO:0005634:nucleus|GO:0005737:cytoplasm|GO:0004672:protein kinase activity	GO:0110031:negative regulation of G2/MI transition of meiotic cell cycle|GO:0006468:protein phosphorylation|GO:0051321:meiotic cell cycle	GO:0005634:nucleus|GO:0005737:cytoplasm	GO:0005524:ATP binding|GO:0004672:protein kinase activity	K06633	---
P41996	cpg-2	Chondroitin proteoglycan-2	Chondroitin proteoglycan-2 OS=Caenorhabditis elegans OX=6239 GN=cpg-2 PE=1 SV=3	P41996	6	3	3	524	3.5701	53652	P41996	CPG2_CAEEL	cpg-2	Chondroitin proteoglycan-2	492602	481605	458055	246469	278408	250279	0.000106772	1.84771	0.885737	258385	17444.4	10071.5	6.75131	477421	17649.4	10189.9	3.69682	0.0022865	3.97154	Up	GO:0008061:chitin binding|GO:0005576:extracellular region		GO:0005576:extracellular region	GO:0008061:chitin binding	---	---
O02218	lid-1	Abhydrolase domain-containing protein lid-1	Abhydrolase domain-containing protein lid-1 OS=Caenorhabditis elegans OX=6239 GN=lid-1 PE=1 SV=2	O02218	48	14	14	360	5.9317	40389.2	O02218;A0A2K5ATL6;A0A2K5ATL7;A0A2K5ATM4	LID1_CAEEL	lid-1	Abhydrolase domain-containing protein lid-1	280236	290072	308474	164677	154923	158650	0.000107601	1.83749	0.877738	159417	4922.07	2841.76	3.08755	292927	14334.1	8275.82	4.89342	0.0022918	3.96818	Up	GO:0006654:phosphatidic acid biosynthetic process|GO:0005811:lipid droplet|GO:0052689:carboxylic ester hydrolase activity|GO:0005739:mitochondrion|GO:0055088:lipid homeostasis|GO:0042171:lysophosphatidic acid acyltransferase activity	GO:0006654:phosphatidic acid biosynthetic process|GO:0055088:lipid homeostasis	GO:0005811:lipid droplet|GO:0005739:mitochondrion	GO:0052689:carboxylic ester hydrolase activity|GO:0042171:lysophosphatidic acid acyltransferase activity	---	---
P18948	vit-6	Vitellogenin-6	Vitellogenin-6 OS=Caenorhabditis elegans OX=6239 GN=vit-6 PE=1 SV=5	P18948	73	234	234	1651	7.2045	193318	P18948	VIT6_CAEEL	vit-6	Vitellogenin-6	6.08437e+07	5.99142e+07	6.45839e+07	2.88465e+07	3.21984e+07	2.6713e+07	0.000109504	2.11197	1.07859	2.92527e+07	2.76518e+06	1.59648e+06	9.45275	6.17806e+07	2.47182e+06	1.42711e+06	4.00097	0.00230811	3.96057	Up	GO:0006869:lipid transport|GO:0005319:lipid transporter activity	GO:0006869:lipid transport		GO:0005319:lipid transporter activity	---	---
Q17353	par-3	Partitioning defective protein 3	Partitioning defective protein 3 OS=Caenorhabditis elegans OX=6239 GN=par-3 PE=1 SV=1	Q17353	21	25	25	1379	9.5065	149326	Q17353;U4PBE2;U4PBE6;U4PBR8;U4PBS3;U4PEL6;U4PEM0;U4PM75;U4PM79;U4PRG6;U4PRH0	PAR3_CAEEL	par-3	Partitioning defective protein 3	87236.6	84695	82782.8	51506.5	45614.1	44778.7	0.000110131	1.79504	0.844013	47299.8	3666.98	2117.13	7.75263	84904.8	2234.3	1289.98	2.63154	0.00230811	3.95809	Up	GO:0051660:establishment of centrosome localization|GO:0007155:cell adhesion|GO:0016324:apical plasma membrane|GO:0000226:microtubule cytoskeleton organization|GO:0035091:phosphatidylinositol binding|GO:0005515:protein binding|GO:0045197:establishment or maintenance of epithelial cell apical/basal polarity|GO:0005912:adherens junction|GO:0008104:protein localization|GO:0030010:establishment of ce…	GO:0051660:establishment of centrosome localization|GO:0007155:cell adhesion|GO:0000226:microtubule cytoskeleton organization|GO:0045197:establishment or maintenance of epithelial cell apical/basal polarity|GO:0008104:protein localization|GO:0030010:establishment of cell polarity	GO:0016324:apical plasma membrane|GO:0005912:adherens junction|GO:0043296:apical junction complex|GO:0005938:cell cortex	GO:0035091:phosphatidylinositol binding|GO:0005515:protein binding	K04237	ko04144|Endocytosis
Q21368	CELE_K08H2.3	Immunity protein 72 of polymorphic toxin system	Immunity protein 72 of polymorphic toxin system OS=Caenorhabditis elegans OX=6239 GN=CELE_K08H2.3 PE=1 SV=1	Q21368	33	9	9	267	4.6138	31200.3	Q21368	Q21368_CAEEL	CELE_K08H2.3	Immunity protein 72 of polymorphic toxin system	122405	137978	128759	37795.4	20796.2	28543.3	0.000112783	4.46597	2.15897	29045	8510.66	4913.63	29.3017	129714	7830.21	4520.77	6.03652	0.00232608	3.94776	Up	---	---	---	---	---	---
G5EDA3	hcp-4	CENP-C-like protein HCP-4	CENP-C-like protein HCP-4 OS=Caenorhabditis elegans OX=6239 GN=hcp-4 PE=1 SV=1	G5EDA3	31	22	22	866	7.5289	97422.8	G5EDA3	G5EDA3_CAEEL	hcp-4	CENP-C-like protein HCP-4	202373	195817	188685	89862.3	72388.1	67227.6	0.000113118	2.55744	1.3547	76492.6	11862.5	6848.79	15.508	195625	6845.88	3952.47	3.49949	0.00232772	3.94647	Up	---	---	---	---	---	---
I2HAE5	CELE_F01G4.4	CNH domain-containing protein	CNH domain-containing protein OS=Caenorhabditis elegans OX=6239 GN=CELE_F01G4.4 PE=1 SV=1	I2HAE5;Q19104	48	26	26	652	9.9197	70946.7	I2HAE5;Q19104	I2HAE5_CAEEL;Q19104_CAEEL	CELE_F01G4.4	CNH domain-containing protein	152121	157236	150987	87498.6	77728	71888.2	0.000113454	1.94144	0.957129	79038.2	7887.26	4553.71	9.97904	153448	3328.98	1921.99	2.16945	0.00232938	3.94518	Up	---	---	---	---	---	---
Q9N373	lep-2	E3 ubiquitin-protein ligase makorin	E3 ubiquitin-protein ligase makorin OS=Caenorhabditis elegans OX=6239 GN=lep-2 PE=1 SV=1	Q9N373	17	8	8	413	6.7177	48089.6	Q9N373	MKRN_CAEEL	lep-2	E3 ubiquitin-protein ligase makorin	121461	124858	133271	68588.4	62787	61347	0.000114746	1.96962	0.977918	64240.8	3833.34	2213.18	5.96715	126530	6079.5	3510	4.80479	0.00234065	3.94026	Up	GO:0046872:metal ion binding|GO:0000209:protein polyubiquitination|GO:0016567:protein ubiquitination|GO:0061630:ubiquitin protein ligase activity	GO:0000209:protein polyubiquitination|GO:0016567:protein ubiquitination		GO:0046872:metal ion binding|GO:0061630:ubiquitin protein ligase activity	K15687	---
Q17620	C04B4.2	EF-hand domain-containing protein	EF-hand domain-containing protein OS=Caenorhabditis elegans OX=6239 GN=C04B4.2 PE=4 SV=1	Q17620	14	5	5	474	6.7363	53375.3	Q17620	Q17620_CAEEL	C04B4.2	EF-hand domain-containing protein	24855.7	26482.4	28410.2	4226.46	288.107	288.107	0.000115498	16.605	4.05354	1600.89	2273.81	1312.78	142.034	26582.8	1779.35	1027.31	6.69364	0.0023409	3.93743	Up	GO:0010629:negative regulation of gene expression|GO:0005737:cytoplasm	GO:0010629:negative regulation of gene expression	GO:0005737:cytoplasm		---	---
P90793	CELE_D2030.8	PC-esterase domain-containing protein 1B	PC-esterase domain-containing protein 1B OS=Caenorhabditis elegans OX=6239 GN=CELE_D2030.8 PE=1 SV=3	P90793	22	11	11	511	8.9845	59488.7	P90793	P90793_CAEEL	CELE_D2030.8	PC-esterase domain-containing protein 1B	140403	143453	155177	75022.4	72115.8	67633.8	0.000115651	2.04418	1.03152	71590.7	3722.16	2148.99	5.19923	146344	7799.9	4503.27	5.32983	0.0023409	3.93685	Up	---	---	---	---	---	---
Q10006	hal-3	Uncharacterized protein hal-3	Uncharacterized protein hal-3 OS=Caenorhabditis elegans OX=6239 GN=hal-3 PE=4 SV=1	Q10006	21	6	6	252	7.2505	29376.3	Q10006	HAL3_CAEEL	hal-3	Uncharacterized protein hal-3	317332	316281	364160	87773	93675.6	77585.6	0.000116634	3.8519	1.94557	86344.7	8139.56	4699.38	9.42682	332591	27344.9	15787.6	8.22176	0.0023409	3.93317	Up	---	---	---	---	---	---
Q19063	CELE_E04F6.8	Cuticle protein	Cuticle protein OS=Caenorhabditis elegans OX=6239 GN=CELE_E04F6.8 PE=1 SV=1	Q19063	61	12	12	128	6.7286	14014	Q19063	Q19063_CAEEL	CELE_E04F6.8	Cuticle protein	2.4453e+06	2.34022e+06	2.527e+06	1.46563e+06	1.51899e+06	1.39141e+06	0.00011684	1.67104	0.740744	1.45868e+06	64073.9	36993.1	4.3926	2.43751e+06	93635.5	54060.5	3.84145	0.0023409	3.93241	Up	---	---	---	---	---	---
Q09589	hira-1	Protein HIRA	Protein HIRA OS=Caenorhabditis elegans OX=6239 GN=hira-1 PE=3 SV=2	Q09589	26	25	25	935	7.8044	103430	Q09589	HIRA_CAEEL	hira-1	Protein HIRA	174918	173258	165285	115211	105805	107670	0.000118434	1.56216	0.643542	109562	4980.32	2875.39	4.54565	171154	5149.53	2973.08	3.00872	0.00236763	3.92653	Up	GO:0006338:chromatin remodeling|GO:0005515:protein binding|GO:0006355:regulation of DNA-templated transcription|GO:0000785:chromatin|GO:0005634:nucleus|GO:0031491:nucleosome binding|GO:0006325:chromatin organization|GO:0006351:DNA-templated transcription|GO:0000417:HIR complex	GO:0006338:chromatin remodeling|GO:0006355:regulation of DNA-templated transcription|GO:0006325:chromatin organization|GO:0006351:DNA-templated transcription	GO:0000785:chromatin|GO:0005634:nucleus|GO:0000417:HIR complex	GO:0005515:protein binding|GO:0031491:nucleosome binding	K11293	---
Q18140	C25A11.2	BTB domain-containing protein	BTB domain-containing protein OS=Caenorhabditis elegans OX=6239 GN=C25A11.2 PE=1 SV=2	Q18140	41	21	21	632	5.9029	72559.3	Q18140	Q18140_CAEEL	C25A11.2	BTB domain-containing protein	284721	293547	288563	196939	199126	180111	0.00012	1.50446	0.589241	192058	10404.6	6007.08	5.4174	288943	4425.35	2554.98	1.53156	0.00237808	3.92082	Up	GO:0005515:protein binding			GO:0005515:protein binding	---	---
A0SQM0	mbtr-1	Malignant brain tumor repeat protein 1	Malignant brain tumor repeat protein 1 OS=Caenorhabditis elegans OX=6239 GN=mbtr-1 PE=1 SV=1	A0SQM0	6	2	2	564	6.0065	65750.9	A0SQM0	MBTR1_CAEEL	mbtr-1	Malignant brain tumor repeat protein 1	24529.7	30961	28260.4	288.107	288.107	288.107	0.000120741	96.8981	6.5984	288.107	0	0	0	27917	3229.37	1864.48	11.5678	0.00238758	3.91814	Up	GO:0006355:regulation of DNA-templated transcription|GO:0045892:negative regulation of DNA-templated transcription|GO:0005634:nucleus|GO:0003682:chromatin binding|GO:0042393:histone binding	GO:0006355:regulation of DNA-templated transcription|GO:0045892:negative regulation of DNA-templated transcription	GO:0005634:nucleus	GO:0003682:chromatin binding|GO:0042393:histone binding	---	---
Q09392	F47D12.9	Uncharacterized WD repeat-containing protein F47D12.9	Uncharacterized WD repeat-containing protein F47D12.9 OS=Caenorhabditis elegans OX=6239 GN=F47D12.9 PE=4 SV=1	Q09392	30	2	14	545	7.3869	61946.2	Q09392;Q8I7J9	YR49_CAEEL	F47D12.9	Uncharacterized WD repeat-containing protein F47D12.9	179693	194361	168401	59468.1	60750	68102.4	0.000121716	2.88049	1.52631	62773.5	4659.26	2690.02	7.42233	180818	13017	7515.36	7.19893	0.00239398	3.91465	Up	GO:0080008:Cul4-RING E3 ubiquitin ligase complex|GO:0005515:protein binding		GO:0080008:Cul4-RING E3 ubiquitin ligase complex	GO:0005515:protein binding	K11799	---
Q19431	CELE_F13H8.3	Inosine/uridine-preferring nucleoside hydrolase domain-containing protein	Inosine/uridine-preferring nucleoside hydrolase domain-containing protein OS=Caenorhabditis elegans OX=6239 GN=CELE_F13H8.3 PE=1 SV=2	Q19431	20	6	6	374	6.1414	41084.1	Q19431	Q19431_CAEEL	CELE_F13H8.3	Inosine/uridine-preferring nucleoside hydrolase domain-containing protein	386263	409678	377894	248346	247032	239354	0.000122643	1.59764	0.675942	244910	4856.85	2804.1	1.98311	391278	16475.1	9511.89	4.21058	0.00239917	3.91136	Up	GO:0016799:hydrolase activity, hydrolyzing N-glycosyl compounds			GO:0016799:hydrolase activity, hydrolyzing N-glycosyl compounds	---	---
B3WFW4	CELE_D2005.7	NAM-associated domain-containing protein	NAM-associated domain-containing protein OS=Caenorhabditis elegans OX=6239 GN=CELE_D2005.7 PE=1 SV=1	B3WFW4	22	3	3	155	8.9216	18037.2	B3WFW4	B3WFW4_CAEEL	CELE_D2005.7	NAM-associated domain-containing protein	100824	107586	115203	45263.3	42179.8	39590.3	0.000125468	2.54747	1.34907	42344.5	2840.04	1639.7	6.70699	107871	7193.73	4153.3	6.66881	0.00244395	3.90147	Up	---	---	---	---	---	---
Q20818	capg-2	CAP-G condensin subunit	CAP-G condensin subunit OS=Caenorhabditis elegans OX=6239 GN=capg-2 PE=1 SV=1	Q20818	20	22	22	1010	5.0719	115547	Q20818	Q20818_CAEEL	capg-2	CAP-G condensin subunit	127130	140790	130253	69508	63496.2	63281.8	0.00012794	2.02854	1.02044	65428.6	3534.43	2040.61	5.40197	132725	7157.14	4132.18	5.39248	0.00247098	3.89299	Up	GO:0000796:condensin complex|GO:0000070:mitotic sister chromatid segregation|GO:0005634:nucleus	GO:0000070:mitotic sister chromatid segregation	GO:0000796:condensin complex|GO:0005634:nucleus		K11492	---
O02217	rsa-1	Serine/threonine-protein phosphatase 2A regulatory subunit rsa-1	Serine/threonine-protein phosphatase 2A regulatory subunit rsa-1 OS=Caenorhabditis elegans OX=6239 GN=rsa-1 PE=1 SV=2	O02217	32	15	15	404	4.7959	46805.3	O02217	P2R31_CAEEL	rsa-1	Serine/threonine-protein phosphatase 2A regulatory subunit rsa-1	109580	119692	117505	67683.1	70713.9	68220.7	0.000129688	1.67835	0.747043	68872.6	1617.15	933.664	2.34804	115592	5320.43	3071.75	4.60276	0.00247556	3.8871	Up	GO:0005819:spindle|GO:0001782:B cell homeostasis|GO:0000226:microtubule cytoskeleton organization|GO:0043029:T cell homeostasis|GO:0045579:positive regulation of B cell differentiation|GO:0035303:regulation of dephosphorylation|GO:0005813:centrosome|GO:0030865:cortical cytoskeleton organization	GO:0001782:B cell homeostasis|GO:0000226:microtubule cytoskeleton organization|GO:0043029:T cell homeostasis|GO:0045579:positive regulation of B cell differentiation|GO:0035303:regulation of dephosphorylation|GO:0030865:cortical cytoskeleton organization	GO:0005819:spindle|GO:0005813:centrosome		K11583	ko03015|mRNA surveillance pathway
Q7JMR0	evl-18	Cell division control protein 45 homolog	Cell division control protein 45 homolog OS=Caenorhabditis elegans OX=6239 GN=evl-18 PE=1 SV=1	Q7JMR0	21	14	14	574	5.7103	66167.9	Q7JMR0	Q7JMR0_CAEEL	evl-18	Cell division control protein 45 homolog	218228	241447	216385	100148	90518.3	101706	0.00012979	2.31233	1.20935	97457.3	6059.63	3498.53	6.21772	225353	13968	8064.43	6.19827	0.00247556	3.88676	Up	GO:0003682:chromatin binding|GO:0003697:single-stranded DNA binding|GO:0006270:DNA replication initiation|GO:0000727:double-strand break repair via break-induced replication|GO:1902977:mitotic DNA replication preinitiation complex assembly|GO:0031261:DNA replication preinitiation complex|GO:0003688:DNA replication origin binding	GO:0006270:DNA replication initiation|GO:0000727:double-strand break repair via break-induced replication|GO:1902977:mitotic DNA replication preinitiation complex assembly	GO:0031261:DNA replication preinitiation complex	GO:0003682:chromatin binding|GO:0003697:single-stranded DNA binding|GO:0003688:DNA replication origin binding	K06628	---
G5EDD8	skr-2	Skp1-related protein	Skp1-related protein OS=Caenorhabditis elegans OX=6239 GN=skr-2 PE=1 SV=1	G5EDD8	40	10	10	174	4.2752	19595	G5EDD8	G5EDD8_CAEEL	skr-2	Skp1-related protein	1.17726e+06	1.20985e+06	1.25467e+06	612897	591496	487731	0.000130078	2.1522	1.10581	564041	66947.2	38652	11.8692	1.21393e+06	38866	22439.3	3.20167	0.00247556	3.88579	Up	GO:0006511:ubiquitin-dependent protein catabolic process	GO:0006511:ubiquitin-dependent protein catabolic process			K03094	---
Q22482	CELE_T14B4.3	VWFA domain-containing protein	VWFA domain-containing protein OS=Caenorhabditis elegans OX=6239 GN=CELE_T14B4.3 PE=1 SV=3	Q22482	20	5	5	296	6.921	33791.6	Q22482	Q22482_CAEEL	CELE_T14B4.3	VWFA domain-containing protein	173823	182861	186171	106250	111185	98567.4	0.000130548	1.71788	0.780629	105334	6358.48	3671.07	6.03648	180952	6391.18	3689.95	3.53198	0.00247932	3.88423	Up	GO:0038023:signaling receptor activity|GO:0009897:external side of plasma membrane|GO:0030177:positive regulation of Wnt signaling pathway|GO:0016020:membrane	GO:0030177:positive regulation of Wnt signaling pathway	GO:0009897:external side of plasma membrane|GO:0016020:membrane	GO:0038023:signaling receptor activity	---	---
Q9XUJ5	CELE_W09D6.4	Secreted protein	Secreted protein OS=Caenorhabditis elegans OX=6239 GN=CELE_W09D6.4 PE=1 SV=1	Q9XUJ5	8	0	1	148	6.2151	16088.3	Q9U2C8;Q9XUJ5	Q9XUJ5_CAEEL	CELE_W09D6.4	Secreted protein	145691	145656	158041	86503.5	79919.3	79945.8	0.000131651	1.82405	0.867143	82122.9	3793.78	2190.34	4.61963	149796	7140.23	4122.41	4.76664	0.00248641	3.88058	Up	---	---	---	---	---	---
O76447	hcp-1	HoloCentric chromosome binding Protein	HoloCentric chromosome binding Protein OS=Caenorhabditis elegans OX=6239 GN=hcp-1 PE=1 SV=1	O76447	46	61	61	1475	4.2296	166763	O76447	O76447_CAEEL	hcp-1	HoloCentric chromosome binding Protein	494527	510479	548463	277739	266117	254287	0.000131739	1.94636	0.960775	266048	11726.2	6770.12	4.40755	517823	27707.9	15997.2	5.35084	0.00248641	3.88028	Up	GO:0048193:Golgi vesicle transport|GO:0005794:Golgi apparatus|GO:0031267:small GTPase binding	GO:0048193:Golgi vesicle transport	GO:0005794:Golgi apparatus	GO:0031267:small GTPase binding	---	---
O02334	pri-2	DNA primase large subunit	DNA primase large subunit OS=Caenorhabditis elegans OX=6239 GN=pri-2 PE=3 SV=2	O02334	29	17	17	503	8.2722	58273.8	O02334	PRI2_CAEEL	pri-2	DNA primase large subunit	264356	267277	267416	153925	139319	123506	0.000134583	1.91734	0.939103	138917	15213.2	8783.33	10.9513	266350	1728.31	997.839	0.648887	0.00252441	3.87101	Up	GO:0006269:DNA replication, synthesis of RNA primer|GO:0006270:DNA replication initiation|GO:0005658:alpha DNA polymerase:primase complex	GO:0006269:DNA replication, synthesis of RNA primer|GO:0006270:DNA replication initiation	GO:0005658:alpha DNA polymerase:primase complex		K02685	ko03030|DNA replication
G5ECU5	CELE_F44E5.4	Heat shock protein 70	Heat shock protein 70 OS=Caenorhabditis elegans OX=6239 GN=CELE_F44E5.4 PE=1 SV=1	G5ECU5	27	16	21	645	5.1149	70641.5	O45246;G5ECU5	G5ECU5_CAEEL	CELE_F44E5.4	Heat shock protein 70	5.16994e+06	5.25841e+06	4.81661e+06	2.21896e+06	2.21505e+06	1.73416e+06	0.000135002	2.47155	1.30542	2.05606e+06	278776	160951	13.5588	5.08165e+06	233757	134960	4.60002	0.00252666	3.86966	Up	GO:0140662:ATP-dependent protein folding chaperone|GO:0005524:ATP binding			GO:0140662:ATP-dependent protein folding chaperone|GO:0005524:ATP binding	K03283	---
Q9XVV9	CELE_R03G8.6	Aminopeptidase	Aminopeptidase OS=Caenorhabditis elegans OX=6239 GN=CELE_R03G8.6 PE=1 SV=1	Q9XVV9	18	15	15	747	5.3316	85556.1	Q9XVV9	Q9XVV9_CAEEL	CELE_R03G8.6	Aminopeptidase	316864	313330	323068	176439	168520	141923	0.000136367	1.95789	0.969299	162294	18081	10439.1	11.1409	317754	4929.6	2846.11	1.55139	0.00252666	3.86529	Up	GO:0008270:zinc ion binding|GO:0005737:cytoplasm|GO:0042277:peptide binding|GO:0070006:metalloaminopeptidase activity|GO:0005615:extracellular space|GO:0008237:metallopeptidase activity|GO:0016020:membrane|GO:0043171:peptide catabolic process|GO:0006508:proteolysis	GO:0043171:peptide catabolic process|GO:0006508:proteolysis	GO:0005737:cytoplasm|GO:0005615:extracellular space|GO:0016020:membrane	GO:0008270:zinc ion binding|GO:0042277:peptide binding|GO:0070006:metalloaminopeptidase activity|GO:0008237:metallopeptidase activity	---	---
P91870	spd-2	Spindle-defective protein 2	Spindle-defective protein 2 OS=Caenorhabditis elegans OX=6239 GN=spd-2 PE=1 SV=1	P91870	25	14	14	824	7.6031	91531.5	P91870	SPD2_CAEEL	spd-2	Spindle-defective protein 2	90492.1	91935.5	99799.1	47424.1	43993.8	49354.7	0.00013763	2.00484	1.00349	46924.2	2715.18	1567.61	5.78631	94075.6	5008.95	2891.92	5.32439	0.0025434	3.86129	Up	---	---	---	---	K16722	---
Q9U389	allo-1	Allophagy receptor allo-1	Allophagy receptor allo-1 OS=Caenorhabditis elegans OX=6239 GN=allo-1 PE=1 SV=2	Q9U389	24	7	7	402	4.3911	45158.1	Q9U389	ALLO1_CAEEL	allo-1	Allophagy receptor allo-1	500356	511687	465626	245702	244135	209966	0.000138245	2.11155	1.0783	233268	20194.7	11659.4	8.65731	492556	24000.7	13856.8	4.87269	0.0025434	3.85935	Up	---	---	---	---	---	---
P32743	R107.5	Uncharacterized protein R107.5	Uncharacterized protein R107.5 OS=Caenorhabditis elegans OX=6239 GN=R107.5 PE=4 SV=3	P32743	14	6	6	274	4.0586	31390.4	P32743	YNH5_CAEEL	R107.5	Uncharacterized protein R107.5	40043.3	40078.4	42899.5	18238.4	14961	13042.1	0.000138386	2.6604	1.41165	15413.8	2627.59	1517.04	17.047	41007	1638.98	946.263	3.99682	0.0025434	3.85891	Up	---	---	---	---	---	---
O01427	air-2	Aurora/IPL1-related protein kinase 2	Aurora/IPL1-related protein kinase 2 OS=Caenorhabditis elegans OX=6239 GN=air-2 PE=1 SV=2	O01427	38	11	11	305	9.0987	34749	O01427	AIR2_CAEEL	air-2	Aurora/IPL1-related protein kinase 2	150397	150310	132831	60488.1	61597	59352.3	0.000138952	2.38946	1.25669	60479.1	1122.38	648.006	1.85581	144513	10116.8	5840.93	7.00062	0.00254867	3.85714	Up	GO:0004672:protein kinase activity|GO:0006468:protein phosphorylation|GO:0005524:ATP binding	GO:0006468:protein phosphorylation		GO:0004672:protein kinase activity|GO:0005524:ATP binding	K11479	---
O61955	ife-3	Eukaryotic translation initiation factor 4E-3	Eukaryotic translation initiation factor 4E-3 OS=Caenorhabditis elegans OX=6239 GN=ife-3 PE=1 SV=2	O61955	53	14	14	251	6.1271	28178.8	O61955	IF4E3_CAEEL	ife-3	Eukaryotic translation initiation factor 4E-3	3.66124e+06	3.76016e+06	3.95822e+06	2.5502e+06	2.52944e+06	2.48728e+06	0.00014125	1.50387	0.588675	2.52231e+06	32060.1	18509.9	1.27106	3.79321e+06	151224	87309.3	3.98671	0.00257012	3.85001	Up	GO:0006413:translational initiation|GO:0003743:translation initiation factor activity|GO:0000340:RNA 7-methylguanosine cap binding|GO:0003723:RNA binding|GO:0005737:cytoplasm|GO:0016281:eukaryotic translation initiation factor 4F complex	GO:0006413:translational initiation	GO:0005737:cytoplasm|GO:0016281:eukaryotic translation initiation factor 4F complex	GO:0003743:translation initiation factor activity|GO:0000340:RNA 7-methylguanosine cap binding|GO:0003723:RNA binding	K03259	---
Q9N3Z3	chk-1	Serine/threonine-protein kinase chk-1	Serine/threonine-protein kinase chk-1 OS=Caenorhabditis elegans OX=6239 GN=chk-1 PE=1 SV=2	Q9N3Z3	33	14	14	503	7.9976	56935	Q9N3Z3	CHK1_CAEEL	chk-1	Serine/threonine-protein kinase chk-1	545039	559868	632180	189686	199231	193035	0.000141719	2.98493	1.5777	193984	4842.63	2795.89	2.49641	579029	46623.3	26918	8.05199	0.00257352	3.84857	Up	GO:0006468:protein phosphorylation|GO:0005524:ATP binding|GO:0000077:DNA damage checkpoint signaling|GO:0005737:cytoplasm|GO:0035556:intracellular signal transduction|GO:0004672:protein kinase activity|GO:0004674:protein serine/threonine kinase activity	GO:0006468:protein phosphorylation|GO:0000077:DNA damage checkpoint signaling|GO:0035556:intracellular signal transduction	GO:0005737:cytoplasm	GO:0005524:ATP binding|GO:0004672:protein kinase activity|GO:0004674:protein serine/threonine kinase activity	K02216	---
Q20793	CELE_F54F7.6	Conserved plasma membrane protein	Conserved plasma membrane protein OS=Caenorhabditis elegans OX=6239 GN=CELE_F54F7.6 PE=1 SV=2	Q20793	10	4	4	363	6.8854	40990.7	Q20793	Q20793_CAEEL	CELE_F54F7.6	Conserved plasma membrane protein	87009.2	84588.2	76558.8	24906.8	30287.8	21739.9	0.0001436	3.22555	1.68955	25644.8	4321.51	2495.03	16.8514	82718.7	5470.26	3158.26	6.61309	0.00259219	3.84285	Up	---	---	---	---	---	---
G5EBM7	scav-2	SCAVenger receptor (CD36 family) related	SCAVenger receptor (CD36 family) related OS=Caenorhabditis elegans OX=6239 GN=scav-2 PE=1 SV=2	G5EBM7	23	9	9	558	5.1213	62892	G5EBM7	G5EBM7_CAEEL	scav-2	SCAVenger receptor (CD36 family) related	135935	140939	142116	93076.8	83479.2	91832.5	0.000146723	1.56114	0.642596	89462.8	5219.19	3013.3	5.83392	139664	3282.16	1894.95	2.35004	0.00262908	3.8335	Up	GO:0005044:scavenger receptor activity|GO:0005737:cytoplasm|GO:0016020:membrane		GO:0005737:cytoplasm|GO:0016020:membrane	GO:0005044:scavenger receptor activity	K12384	---
Q93227	marc-3	E3 ubiquitin-protein ligase marc-3	E3 ubiquitin-protein ligase marc-3 OS=Caenorhabditis elegans OX=6239 GN=marc-3 PE=1 SV=2	Q93227	17	8	8	431	8.0482	48599.3	Q93227	MARC3_CAEEL	marc-3	E3 ubiquitin-protein ligase marc-3	113271	104106	102870	45247.1	48632.4	53630.3	0.000147085	2.17102	1.11837	49169.9	4217.37	2434.9	8.57712	106749	5681.89	3280.44	5.32266	0.00262908	3.83243	Up	GO:0004842:ubiquitin-protein transferase activity|GO:0008270:zinc ion binding|GO:0016567:protein ubiquitination	GO:0016567:protein ubiquitination		GO:0004842:ubiquitin-protein transferase activity|GO:0008270:zinc ion binding	K10658	---
Q94131	pie-1	Pharynx and intestine in excess protein 1	Pharynx and intestine in excess protein 1 OS=Caenorhabditis elegans OX=6239 GN=pie-1 PE=1 SV=1	Q94131	22	6	6	335	8.7799	38363.6	Q94131	PIE1_CAEEL	pie-1	Pharynx and intestine in excess protein 1	166544	141857	137878	23275.3	21979.7	19748	0.000147558	6.86552	2.77937	21667.7	1784.19	1030.1	8.23435	148760	15529.2	8965.8	10.4391	0.00263237	3.83104	Up	GO:0003730:mRNA 3'-UTR binding|GO:0046872:metal ion binding|GO:0005829:cytosol|GO:0003729:mRNA binding		GO:0005829:cytosol	GO:0003730:mRNA 3'-UTR binding|GO:0046872:metal ion binding|GO:0003729:mRNA binding	---	---
O61711	rnp-8	RRM domain-containing protein	RRM domain-containing protein OS=Caenorhabditis elegans OX=6239 GN=rnp-8 PE=1 SV=1	O61711	27	12	12	583	7.2373	64623.6	O61711	O61711_CAEEL	rnp-8	RRM domain-containing protein	42264.7	41631.4	44613.1	24016.8	20084	20824.2	0.000149284	1.97935	0.985027	21641.6	2089.95	1206.63	9.65706	42836.4	1570.92	906.972	3.66726	0.00265403	3.82599	Up	GO:0003676:nucleic acid binding|GO:0005634:nucleus|GO:0003727:single-stranded RNA binding|GO:0003723:RNA binding|GO:0000381:regulation of alternative mRNA splicing, via spliceosome	GO:0000381:regulation of alternative mRNA splicing, via spliceosome	GO:0005634:nucleus	GO:0003676:nucleic acid binding|GO:0003727:single-stranded RNA binding|GO:0003723:RNA binding	---	---
Q19325	scc-1	Sister chromatid cohesion protein 1	Sister chromatid cohesion protein 1 OS=Caenorhabditis elegans OX=6239 GN=scc-1 PE=1 SV=1	Q19325	30	12	14	645	4.3102	73408.6	Q19325	SCC1_CAEEL	scc-1	Sister chromatid cohesion protein 1	107147	117917	109329	44054.4	54136.3	45684.8	0.000150907	2.32419	1.21673	47958.5	5411.88	3124.55	11.2845	111465	5693.83	3287.34	5.1082	0.00266087	3.82129	Up	GO:0005515:protein binding|GO:0008278:cohesin complex|GO:0007062:sister chromatid cohesion|GO:1990414:replication-born double-strand break repair via sister chromatid exchange|GO:0003682:chromatin binding	GO:0007062:sister chromatid cohesion|GO:1990414:replication-born double-strand break repair via sister chromatid exchange	GO:0008278:cohesin complex	GO:0005515:protein binding|GO:0003682:chromatin binding	K06670	---
O01585	rga-3	Rho-GAP domain-containing protein	Rho-GAP domain-containing protein OS=Caenorhabditis elegans OX=6239 GN=rga-3 PE=1 SV=1	O01585	18	14	14	1085	10.6984	120642	O01585	O01585_CAEEL	rga-3	Rho-GAP domain-containing protein	119605	127599	116732	55127	40886.6	48459.2	0.000153048	2.51906	1.33289	48157.6	7124.97	4113.6	14.7951	121312	5630.83	3250.96	4.64161	0.00267423	3.81517	Up	GO:0005096:GTPase activator activity|GO:0007165:signal transduction	GO:0007165:signal transduction		GO:0005096:GTPase activator activity	---	---
O02053	san-1	BUB1 N-terminal domain-containing protein	BUB1 N-terminal domain-containing protein OS=Caenorhabditis elegans OX=6239 GN=san-1 PE=1 SV=2	O02053	31	10	10	390	4.8756	45059.8	O02053	O02053_CAEEL	san-1	BUB1 N-terminal domain-containing protein	142764	153941	152225	91363.5	92004.4	83818.8	0.000155159	1.68021	0.748642	89062.2	4552.22	2628.22	5.11128	149643	6019.25	3475.21	4.02239	0.00267623	3.80922	Up	GO:0005634:nucleus|GO:0007094:mitotic spindle assembly checkpoint signaling|GO:0051754:meiotic sister chromatid cohesion, centromeric|GO:0004672:protein kinase activity	GO:0007094:mitotic spindle assembly checkpoint signaling|GO:0051754:meiotic sister chromatid cohesion, centromeric	GO:0005634:nucleus	GO:0004672:protein kinase activity	---	---
Q9N5H6	set-13	SET domain-containing protein	SET domain-containing protein OS=Caenorhabditis elegans OX=6239 GN=set-13 PE=4 SV=1	Q9N5H6	5	2	2	402	9.8531	44825.7	Q9N5H6	Q9N5H6_CAEEL	set-13	SET domain-containing protein	12291.8	15181	15447.8	288.107	288.107	288.107	0.000156507	49.6582	5.63396	288.107	0	0	0	14306.9	1750.21	1010.48	12.2333	0.00267623	3.80547	Up	GO:0005515:protein binding			GO:0005515:protein binding	---	---
Q23359	oma-2	CCCH-type zinc finger protein oma-2	CCCH-type zinc finger protein oma-2 OS=Caenorhabditis elegans OX=6239 GN=oma-2 PE=1 SV=1	Q23359	33	12	15	393	5.428	43585.2	G5EC86;Q23359;Q9XV46	MOE2_CAEEL	oma-2	CCCH-type zinc finger protein oma-2	184257	199936	198837	69922.9	62202.7	86465.6	0.000156825	2.66722	1.41534	72863.7	12395.9	7156.79	17.0125	194344	8752.2	5053.08	4.50346	0.00267623	3.80458	Up	GO:0005829:cytosol|GO:0046872:metal ion binding|GO:0003729:mRNA binding|GO:0003730:mRNA 3'-UTR binding		GO:0005829:cytosol	GO:0046872:metal ion binding|GO:0003729:mRNA binding|GO:0003730:mRNA 3'-UTR binding	K18753	---
Q21352	CELE_K08F4.3	Translocon-associated protein subunit beta	Translocon-associated protein subunit beta OS=Caenorhabditis elegans OX=6239 GN=CELE_K08F4.3 PE=1 SV=1	Q21352	46	6	6	182	9.6814	20258.3	Q21352	Q21352_CAEEL	CELE_K08F4.3	Translocon-associated protein subunit beta	428105	389395	395955	195772	209860	177612	0.000157731	2.08053	1.05695	194415	16167	9334.03	8.31574	404485	20717.2	11961.1	5.12187	0.00267623	3.80208	Up	GO:0005783:endoplasmic reticulum|GO:0016020:membrane		GO:0005783:endoplasmic reticulum|GO:0016020:membrane		---	---
Q03604	rnr-1	Ribonucleoside-diphosphate reductase large subunit	Ribonucleoside-diphosphate reductase large subunit OS=Caenorhabditis elegans OX=6239 GN=rnr-1 PE=3 SV=1	Q03604	49	51	51	788	7.3209	88969.7	Q03604	RIR1_CAEEL	rnr-1	Ribonucleoside-diphosphate reductase large subunit	1.36281e+06	1.36397e+06	1.42388e+06	914715	808280	822666	0.000163025	1.63048	0.705299	848554	57747.3	33340.4	6.80538	1.38355e+06	34930.8	20167.3	2.52472	0.00270919	3.78774	Up	GO:0009263:deoxyribonucleotide biosynthetic process|GO:0005524:ATP binding|GO:0005971:ribonucleoside-diphosphate reductase complex|GO:0004748:ribonucleoside-diphosphate reductase activity, thioredoxin disulfide as acceptor	GO:0009263:deoxyribonucleotide biosynthetic process	GO:0005971:ribonucleoside-diphosphate reductase complex	GO:0005524:ATP binding|GO:0004748:ribonucleoside-diphosphate reductase activity, thioredoxin disulfide as acceptor	K10807	ko00983|Drug metabolism - other enzymes///ko00480|Glutathione metabolism///ko01232|Nucleotide metabolism///ko00230|Purine metabolism///ko00240|Pyrimidine metabolism///ko01100|Metabolic pathways
Q9GZH6	CELE_T22D1.5	EF-hand domain-containing protein	EF-hand domain-containing protein OS=Caenorhabditis elegans OX=6239 GN=CELE_T22D1.5 PE=4 SV=1	Q9GZH6	27	10	10	391	4.6654	45021.6	Q9GZH6	Q9GZH6_CAEEL	CELE_T22D1.5	EF-hand domain-containing protein	143447	127598	151972	43859.8	40428.9	41770.6	0.000163157	3.3557	1.74661	42019.8	1729	998.236	4.11472	141006	12369.4	7141.47	8.77227	0.00270919	3.78739	Up	GO:0019888:protein phosphatase regulator activity|GO:0006470:protein dephosphorylation|GO:0000159:protein phosphatase type 2A complex	GO:0006470:protein dephosphorylation	GO:0000159:protein phosphatase type 2A complex	GO:0019888:protein phosphatase regulator activity	---	---
A9Z1K4	CELE_T12C9.7	CYCLIN domain-containing protein	CYCLIN domain-containing protein OS=Caenorhabditis elegans OX=6239 GN=CELE_T12C9.7 PE=3 SV=1	A9Z1K4;H2L0L4	2	1	1	399	7.0424	45363.2	A9Z1K4;H2L0L4;H2L0L5	A9Z1K4_CAEEL;H2L0L4_CAEEL	CELE_T12C9.7	CYCLIN domain-containing protein	39901.5	39221.9	44214	12647.3	9955.37	6874.87	0.000164992	4.18411	2.06492	9825.85	2888.39	1667.61	29.3958	41112.5	2707.37	1563.1	6.58529	0.0027297	3.78254	Up	---	---	---	---	---	---
P91483	CELE_T20F5.7	RING-type domain-containing protein	RING-type domain-containing protein OS=Caenorhabditis elegans OX=6239 GN=CELE_T20F5.7 PE=1 SV=1	P91483	36	12	12	294	8.5559	32918.1	P91483	P91483_CAEEL	CELE_T20F5.7	RING-type domain-containing protein	133843	154069	149046	58632.2	52788.2	60281.1	0.0001682	2.54487	1.34759	57233.8	3937.33	2273.22	6.87939	145653	10531.1	6080.15	7.2303	0.00276272	3.77418	Up	GO:0016567:protein ubiquitination|GO:0061630:ubiquitin protein ligase activity	GO:0016567:protein ubiquitination		GO:0061630:ubiquitin protein ligase activity	---	---
Q17339	gld-1	Female germline-specific tumor suppressor gld-1	Female germline-specific tumor suppressor gld-1 OS=Caenorhabditis elegans OX=6239 GN=gld-1 PE=1 SV=1	Q17339	43	24	24	463	8.2475	50586.4	Q17339	GLD1_CAEEL	gld-1	Female germline-specific tumor suppressor gld-1	1.33021e+06	1.31248e+06	1.3684e+06	728064	664108	564448	0.000169611	2.05001	1.03563	652207	82454.4	47605.1	12.6424	1.33703e+06	28575	16497.8	2.1372	0.00277672	3.77055	Up	GO:0003729:mRNA binding|GO:0005634:nucleus|GO:0003723:RNA binding|GO:0048024:regulation of mRNA splicing, via spliceosome|GO:0003676:nucleic acid binding	GO:0048024:regulation of mRNA splicing, via spliceosome	GO:0005634:nucleus	GO:0003729:mRNA binding|GO:0003723:RNA binding|GO:0003676:nucleic acid binding	K14945	---
Q21417	taf-11.2	TAFII28-like protein domain-containing protein	TAFII28-like protein domain-containing protein OS=Caenorhabditis elegans OX=6239 GN=taf-11.2 PE=3 SV=2	Q21417	46	14	14	281	4.9062	31998.5	Q21417	Q21417_CAEEL	taf-11.2	TAFII28-like protein domain-containing protein	186688	211050	215936	11735.1	288.107	36019.2	0.00017027	12.7736	3.67509	16014.1	18245.8	10534.2	113.936	204558	15667.4	9045.57	7.65914	0.00277672	3.76886	Up	GO:0005634:nucleus|GO:0005669:transcription factor TFIID complex|GO:0051123:RNA polymerase II preinitiation complex assembly|GO:0006367:transcription initiation at RNA polymerase II promoter|GO:0046982:protein heterodimerization activity|GO:0016251:RNA polymerase II general transcription initiation factor activity	GO:0051123:RNA polymerase II preinitiation complex assembly|GO:0006367:transcription initiation at RNA polymerase II promoter	GO:0005634:nucleus|GO:0005669:transcription factor TFIID complex	GO:0046982:protein heterodimerization activity|GO:0016251:RNA polymerase II general transcription initiation factor activity	K03135	---
P90920	egg-6	Leucine-rich repeat-containing protein egg-6	Leucine-rich repeat-containing protein egg-6 OS=Caenorhabditis elegans OX=6239 GN=egg-6 PE=2 SV=2	P90920	19	16	16	961	7.2133	105365	P90920	EGG6_CAEEL	egg-6	Leucine-rich repeat-containing protein egg-6	125820	118980	119769	63795.6	51390.9	49862.9	0.00017226	2.20885	1.1433	55016.5	7641.26	4411.68	13.889	121523	3741.94	2160.41	3.0792	0.00279417	3.76382	Up	GO:0005515:protein binding			GO:0005515:protein binding	---	---
Q25AR8	unc-61	Septin	Septin OS=Caenorhabditis elegans OX=6239 GN=unc-61 PE=1 SV=2	Q25AR8;Q8I4C9;Q9U277	40	26	26	465	8.8565	53468.1	Q25AR8;Q8I4C9;Q9U277	Q25AR8_CAEEL;Q8I4C9_CAEEL;Q9U277_CAEEL	unc-61	Septin	269044	268746	288479	148913	127074	121771	0.000173205	2.07732	1.05472	132586	14386.3	8305.96	10.8506	275423	11308.4	6528.88	4.10581	0.00279863	3.76144	Up	GO:0005525:GTP binding			GO:0005525:GTP binding	K16939	---
Q9U232	sdz-33	F-box associated domain-containing protein	F-box associated domain-containing protein OS=Caenorhabditis elegans OX=6239 GN=sdz-33 PE=4 SV=1	Q9U232	4	1	1	300	8.6461	34925.6	Q9U232	Q9U232_CAEEL	sdz-33	F-box associated domain-containing protein	11751.9	10358.8	13317.3	288.107	288.107	288.107	0.000175092	40.9894	5.35718	288.107	0	0	0	11809.3	1480.06	854.511	12.533	0.00280322	3.75673	Up	GO:0005515:protein binding			GO:0005515:protein binding	---	---
O44548	knl-2	Kinetochore null protein 2	Kinetochore null protein 2 OS=Caenorhabditis elegans OX=6239 GN=knl-2 PE=1 SV=2	O44548	25	22	22	877	9.7231	101203	O44548	KNL2_CAEEL	knl-2	Kinetochore null protein 2	140758	141013	149731	71442.4	54356.6	56101.9	0.000175821	2.37218	1.24621	60633.6	9401.27	5427.82	15.505	143834	5108.38	2949.32	3.55158	0.00280322	3.75493	Up	GO:0000775:chromosome, centromeric region		GO:0000775:chromosome, centromeric region		---	---
O76686	CELE_M01G5.1	Casc1_N domain-containing protein	Casc1_N domain-containing protein OS=Caenorhabditis elegans OX=6239 GN=CELE_M01G5.1 PE=1 SV=2	O76686	31	22	22	891	8.2417	102012	O76686	O76686_CAEEL	CELE_M01G5.1	Casc1_N domain-containing protein	106396	97453.4	101021	55423.5	59555.5	51879.9	0.000176031	1.82711	0.869566	55619.6	3841.56	2217.93	6.90685	101623	4501.49	2598.94	4.42958	0.00280322	3.75441	Up	---	---	---	---	---	---
Q9N4I2	CELE_Y71F9AL.8	Myb_DNA-bind_3 domain-containing protein	Myb_DNA-bind_3 domain-containing protein OS=Caenorhabditis elegans OX=6239 GN=CELE_Y71F9AL.8 PE=4 SV=1	Q9N4I2	7	2	2	332	8.8389	38878.5	Q9N4I2	Q9N4I2_CAEEL	CELE_Y71F9AL.8	Myb_DNA-bind_3 domain-containing protein	13003	16608.3	15931	288.107	288.107	288.107	0.000176186	52.6914	5.7195	288.107	0	0	0	15180.8	1916.2	1106.32	12.6225	0.00280322	3.75403	Up	---	---	---	---	---	---
Q9XWR5	CELE_Y11D7A.7	Uncharacterized protein	Uncharacterized protein OS=Caenorhabditis elegans OX=6239 GN=CELE_Y11D7A.7 PE=4 SV=2	Q9XWR5	35	5	5	161	6.9988	18557.7	Q9XWR5	Q9XWR5_CAEEL	CELE_Y11D7A.7	Uncharacterized protein	265746	298998	269565	110742	81513.8	97916.1	0.000176879	2.87522	1.52367	96724.1	14650.7	8458.59	15.1469	278103	18195.8	10505.4	6.54284	0.00280911	3.75232	Up	---	---	---	---	---	---
G5EBV6	pgl-3	Guanyl-specific ribonuclease pgl-3	Guanyl-specific ribonuclease pgl-3 OS=Caenorhabditis elegans OX=6239 GN=pgl-3 PE=1 SV=1	G5EBV6	34	24	24	693	4.8222	74845.1	G5EBV6	PGL3_CAEEL	pgl-3	Guanyl-specific ribonuclease pgl-3	901925	880193	958262	558657	570578	525090	0.000177804	1.65649	0.728133	551442	23586.9	13617.9	4.27731	913460	40292.4	23262.8	4.41096	0.00281889	3.75006	Up	---	---	---	---	---	---
Q9XVA3	CELE_F08G2.5	WW domain-containing protein	WW domain-containing protein OS=Caenorhabditis elegans OX=6239 GN=CELE_F08G2.5 PE=1 SV=1	Q9XVA3	18	3	3	178	6.4764	20021.2	Q9XVA3	Q9XVA3_CAEEL	CELE_F08G2.5	WW domain-containing protein	64559.6	71503.5	77922.4	7822.86	15205.4	12913.6	0.000179952	5.95367	2.57378	11980.6	3778.64	2181.6	31.5397	71328.5	6683.1	3858.49	9.36947	0.00283323	3.74484	Up	---	---	---	---	---	---
E3W759	CELE_H01G02.1	Apple domain-containing protein	Apple domain-containing protein OS=Caenorhabditis elegans OX=6239 GN=CELE_H01G02.1 PE=1 SV=1	E3W759;O17902	6	1	1	126	5.0157	13909.9	E3W759;O17902	E3W759_CAEEL;O17902_CAEEL	CELE_H01G02.1	Apple domain-containing protein	131039	116431	120599	54870.4	61224.9	53543.1	0.000181264	2.16972	1.11751	56546.2	4105.88	2370.53	7.26111	122690	7525.02	4344.57	6.13339	0.00283918	3.74169	Up	---	---	---	---	---	---
P42170	rnr-2	Ribonucleoside-diphosphate reductase small chain	Ribonucleoside-diphosphate reductase small chain OS=Caenorhabditis elegans OX=6239 GN=rnr-2 PE=3 SV=1	P42170	56	22	22	381	4.5169	44289.2	P42170	RIR2_CAEEL	rnr-2	Ribonucleoside-diphosphate reductase small chain	861491	883547	880866	573938	510237	489593	0.000183313	1.66855	0.738591	524589	43965.7	25383.6	8.38097	875301	12035	6948.42	1.37496	0.00286144	3.73681	Up	GO:0004748:ribonucleoside-diphosphate reductase activity, thioredoxin disulfide as acceptor|GO:0016491:oxidoreductase activity|GO:0009263:deoxyribonucleotide biosynthetic process|GO:0005829:cytosol	GO:0009263:deoxyribonucleotide biosynthetic process	GO:0005829:cytosol	GO:0004748:ribonucleoside-diphosphate reductase activity, thioredoxin disulfide as acceptor|GO:0016491:oxidoreductase activity	K10808	ko00983|Drug metabolism - other enzymes///ko00480|Glutathione metabolism///ko01232|Nucleotide metabolism///ko00230|Purine metabolism///ko00240|Pyrimidine metabolism///ko01100|Metabolic pathways
Q9XWW0	cec-7	Chromo domain-containing protein	Chromo domain-containing protein OS=Caenorhabditis elegans OX=6239 GN=cec-7 PE=1 SV=1	Q9XWW0	47	24	24	499	8.7636	54765.3	Q69Z09;Q9XWW0	Q9XWW0_CAEEL	cec-7	Chromo domain-containing protein	125235	135009	121060	69135.1	64250.1	61809.3	0.000184203	1.95346	0.96603	65064.8	3730.24	2153.65	5.73311	127101	7159.56	4133.58	5.63296	0.00287043	3.7347	Up	GO:0035267:NuA4 histone acetyltransferase complex|GO:0000123:histone acetyltransferase complex|GO:0006325:chromatin organization|GO:0005634:nucleus|GO:0006355:regulation of DNA-templated transcription	GO:0006325:chromatin organization|GO:0006355:regulation of DNA-templated transcription	GO:0035267:NuA4 histone acetyltransferase complex|GO:0000123:histone acetyltransferase complex|GO:0005634:nucleus		---	---
Q09601	npp-19	Nucleoporin NUP35	Nucleoporin NUP35 OS=Caenorhabditis elegans OX=6239 GN=npp-19 PE=1 SV=2	Q09601	27	11	11	381	9.7845	40786.3	Q09601	NUP35_CAEEL	npp-19	Nucleoporin NUP35	308158	317619	326681	194670	209184	183443	0.000186266	1.62177	0.697566	195766	12905.2	7450.83	6.59218	317486	9262.04	5347.44	2.91731	0.00287888	3.72987	Up	GO:0044613:nuclear pore central transport channel|GO:0006607:NLS-bearing protein import into nucleus|GO:0044615:nuclear pore nuclear basket|GO:0006999:nuclear pore organization|GO:0005543:phospholipid binding|GO:0017056:structural constituent of nuclear pore|GO:0003676:nucleic acid binding	GO:0006607:NLS-bearing protein import into nucleus|GO:0006999:nuclear pore organization	GO:0044613:nuclear pore central transport channel|GO:0044615:nuclear pore nuclear basket	GO:0005543:phospholipid binding|GO:0017056:structural constituent of nuclear pore|GO:0003676:nucleic acid binding	K14313	ko03013|Nucleocytoplasmic transport
P41886	bath-41	BTB and MATH domain-containing protein 41	BTB and MATH domain-containing protein 41 OS=Caenorhabditis elegans OX=6239 GN=bath-41 PE=1 SV=1	P41886	35	12	12	418	6.5822	47018.6	P41886	BAT41_CAEEL	bath-41	BTB and MATH domain-containing protein 41	707227	688587	623496	241907	248812	178080	0.000186464	3.01931	1.59422	222933	38996.8	22514.8	17.4926	673103	43960.4	25380.6	6.53101	0.00287888	3.72941	Up	GO:0005515:protein binding			GO:0005515:protein binding	K10523	---
Q9TYT7	CELE_W05F2.6	RRM domain-containing protein	RRM domain-containing protein OS=Caenorhabditis elegans OX=6239 GN=CELE_W05F2.6 PE=1 SV=2	Q9TYT7	27	10	10	455	10.4673	51101.7	A0A0K3ATQ5;Q9TYT7	Q9TYT7_CAEEL	CELE_W05F2.6	RRM domain-containing protein	240222	231804	257829	125898	111817	105803	0.000186641	2.12465	1.08723	114506	10313.8	5954.69	9.00724	243285	13280	7667.24	5.45863	0.00287888	3.72899	Up	---	---	---	---	---	---
Q22751	dnj-23	J domain-containing protein	J domain-containing protein OS=Caenorhabditis elegans OX=6239 GN=dnj-23 PE=1 SV=1	Q22751	52	11	11	242	5.5798	28218.9	Q22751	Q22751_CAEEL	dnj-23	J domain-containing protein	301601	320645	310430	163717	168201	135156	0.000187963	1.99685	0.997727	155691	17924.9	10348.9	11.5131	310892	9530.59	5502.49	3.06556	0.00288091	3.72593	Up	GO:0031072:heat shock protein binding|GO:0005737:cytoplasm|GO:0005634:nucleus		GO:0005737:cytoplasm|GO:0005634:nucleus	GO:0031072:heat shock protein binding	K09529	---
P02513	hsp-16.48	Heat shock protein Hsp-16.48/Hsp-16.49	Heat shock protein Hsp-16.48/Hsp-16.49 OS=Caenorhabditis elegans OX=6239 GN=hsp-16.48 PE=2 SV=1	P02513	55	5	8	143	5.6085	16299.3	P02513;P06581	HSP17_CAEEL	hsp-16.48	Heat shock protein Hsp-16.48/Hsp-16.49	301007	291770	292643	159233	123317	125129	0.000189243	2.17186	1.11893	135893	20233.7	11681.9	14.8894	295140	5099.55	2944.23	1.72784	0.00288091	3.72298	Up	GO:0009408:response to heat|GO:0036498:IRE1-mediated unfolded protein response|GO:0051082:unfolded protein binding|GO:0042026:protein refolding|GO:0005737:cytoplasm|GO:0005634:nucleus	GO:0009408:response to heat|GO:0036498:IRE1-mediated unfolded protein response|GO:0042026:protein refolding	GO:0005737:cytoplasm|GO:0005634:nucleus	GO:0051082:unfolded protein binding	K19767	ko04212|Longevity regulating pathway - worm///ko04213|Longevity regulating pathway - multiple species
Q9XVS8	nxf-2	Nuclear RNA export factor 2	Nuclear RNA export factor 2 OS=Caenorhabditis elegans OX=6239 GN=nxf-2 PE=1 SV=2	Q9XVS8	19	6	6	405	6.8557	46202.4	Q9XVS8	NXF2_CAEEL	nxf-2	Nuclear RNA export factor 2	70320.4	71827.3	75321.8	41444.8	46090.5	45893.8	0.000189559	1.62985	0.70474	44476.4	2627.24	1516.84	5.90705	72489.9	2565.68	1481.3	3.53937	0.00288091	3.72226	Up	GO:0016973:poly(A)+ mRNA export from nucleus|GO:0003723:RNA binding|GO:0005515:protein binding|GO:0005634:nucleus	GO:0016973:poly(A)+ mRNA export from nucleus	GO:0005634:nucleus	GO:0003723:RNA binding|GO:0005515:protein binding	K14284	---
G5EEW5	CELE_F54E12.2	Transcription termination factor 2	Transcription termination factor 2 OS=Caenorhabditis elegans OX=6239 GN=CELE_F54E12.2 PE=1 SV=1	G5EEW5	34	36	36	1091	8.0722	122567	G5EEW5	G5EEW5_CAEEL	CELE_F54E12.2	Transcription termination factor 2	404372	368949	410851	191084	185703	159031	0.00018991	2.21003	1.14406	178606	17164.3	9909.81	9.61015	394724	22555.5	13022.4	5.71423	0.00288091	3.72145	Up	GO:0006281:DNA repair|GO:0008094:ATP-dependent activity, acting on DNA|GO:0005524:ATP binding|GO:0005634:nucleus	GO:0006281:DNA repair	GO:0005634:nucleus	GO:0008094:ATP-dependent activity, acting on DNA|GO:0005524:ATP binding	K15173	---
Q2XMZ1	CELE_F30A10.13	Saposin B-type domain-containing protein	Saposin B-type domain-containing protein OS=Caenorhabditis elegans OX=6239 GN=CELE_F30A10.13 PE=1 SV=2	Q2XMZ1	28	2	2	95	8.5081	10766.6	Q2XMZ1	Q2XMZ1_CAEEL	CELE_F30A10.13	Saposin B-type domain-containing protein	86202.3	99369.6	98420	36893.7	30313.7	32251.9	0.000191523	2.85536	1.51367	33153.1	3381.31	1952.2	10.1991	94664	7343.41	4239.72	7.75734	0.00288091	3.71778	Up	---	---	---	---	---	---
G5ED58	spd-1	Protein regulator of cytokinesis 1	Protein regulator of cytokinesis 1 OS=Caenorhabditis elegans OX=6239 GN=spd-1 PE=1 SV=1	G5ED58	29	16	16	529	6.9011	62337	G5ED58	G5ED58_CAEEL	spd-1	Protein regulator of cytokinesis 1	174639	191993	178605	81539.3	92569.5	74015.3	0.000192282	2.19743	1.13582	82708	9332.13	5387.91	11.2832	181745	9093.23	5249.98	5.00328	0.00288091	3.71606	Up	GO:1990023:mitotic spindle midzone|GO:0008017:microtubule binding|GO:0000226:microtubule cytoskeleton organization|GO:0051256:mitotic spindle midzone assembly|GO:0005737:cytoplasm|GO:0005819:spindle	GO:0000226:microtubule cytoskeleton organization|GO:0051256:mitotic spindle midzone assembly	GO:1990023:mitotic spindle midzone|GO:0005737:cytoplasm|GO:0005819:spindle	GO:0008017:microtubule binding	K16732	---
Q86S68	cdt-1	CDT1 Geminin-binding domain-containing protein	CDT1 Geminin-binding domain-containing protein OS=Caenorhabditis elegans OX=6239 GN=cdt-1 PE=1 SV=2	Q86S68	10	5	5	684	10.2669	77561.2	Q86S68	Q86S68_CAEEL	cdt-1	CDT1 Geminin-binding domain-containing protein	91373.8	95671.4	81479.6	33221	31578.8	28325.1	0.000192294	2.88349	1.52782	31041.7	2491.75	1438.61	8.02712	89508.3	7277.49	4201.66	8.13052	0.00288091	3.71603	Up	GO:0030174:regulation of DNA-templated DNA replication initiation|GO:0000278:mitotic cell cycle|GO:0000076:DNA replication checkpoint signaling|GO:0070182:DNA polymerase binding|GO:0071163:DNA replication preinitiation complex assembly|GO:0005634:nucleus|GO:0003677:DNA binding	GO:0030174:regulation of DNA-templated DNA replication initiation|GO:0000278:mitotic cell cycle|GO:0000076:DNA replication checkpoint signaling|GO:0071163:DNA replication preinitiation complex assembly	GO:0005634:nucleus	GO:0070182:DNA polymerase binding|GO:0003677:DNA binding	K10727	---
Q19366	F12F6.7	Probable DNA polymerase delta small subunit	Probable DNA polymerase delta small subunit OS=Caenorhabditis elegans OX=6239 GN=F12F6.7 PE=3 SV=1	Q19366	31	15	15	451	5.0017	50403.7	Q19366	DPOD2_CAEEL	F12F6.7	Probable DNA polymerase delta small subunit	579101	594876	608759	390317	389857	347475	0.000192367	1.58093	0.660775	375883	24603.2	14204.7	6.54544	594245	14839.4	8567.54	2.49719	0.00288091	3.71587	Up	GO:0042575:DNA polymerase complex|GO:0006260:DNA replication|GO:0043625:delta DNA polymerase complex|GO:0003677:DNA binding|GO:0006271:DNA strand elongation involved in DNA replication	GO:0006260:DNA replication|GO:0006271:DNA strand elongation involved in DNA replication	GO:0042575:DNA polymerase complex|GO:0043625:delta DNA polymerase complex	GO:0003677:DNA binding	K02328	ko03420|Nucleotide excision repair///ko03030|DNA replication///ko03410|Base excision repair///ko03430|Mismatch repair///ko03440|Homologous recombination
Q9XVR7	mcm-3	DNA replication licensing factor MCM3	DNA replication licensing factor MCM3 OS=Caenorhabditis elegans OX=6239 GN=mcm-3 PE=1 SV=1	Q9XVR7	58	53	53	812	5.381	90688.7	Q9XVR7	Q9XVR7_CAEEL	mcm-3	DNA replication licensing factor MCM3	1.90011e+06	2.10255e+06	2.09713e+06	1.04584e+06	947245	883069	0.000193046	2.12082	1.08462	958718	81989.6	47336.7	8.552	2.03326e+06	115344	66593.7	5.67283	0.00288493	3.71434	Up	GO:0000727:double-strand break repair via break-induced replication|GO:0042555:MCM complex|GO:0006271:DNA strand elongation involved in DNA replication|GO:0017116:single-stranded DNA helicase activity|GO:0003697:single-stranded DNA binding|GO:0032508:DNA duplex unwinding|GO:0006270:DNA replication initiation|GO:0016887:ATP hydrolysis activity|GO:1902975:mitotic DNA replication initiation|GO:00036…	GO:0000727:double-strand break repair via break-induced replication|GO:0006271:DNA strand elongation involved in DNA replication|GO:0032508:DNA duplex unwinding|GO:0006270:DNA replication initiation|GO:1902975:mitotic DNA replication initiation|GO:0006260:DNA replication	GO:0042555:MCM complex|GO:0005634:nucleus	GO:0017116:single-stranded DNA helicase activity|GO:0003697:single-stranded DNA binding|GO:0016887:ATP hydrolysis activity|GO:0003677:DNA binding|GO:0005524:ATP binding	K02541	ko03030|DNA replication
P34450	ztf-1	Zinc finger transcription factor family protein 1	Zinc finger transcription factor family protein 1 OS=Caenorhabditis elegans OX=6239 GN=ztf-1 PE=4 SV=2	P34450	5	3	3	582	5.8526	66806.4	P34450	ZTF1_CAEEL	ztf-1	Zinc finger transcription factor family protein 1	21089.1	19555.5	25074.5	288.107	288.107	288.107	0.000193515	76.0354	6.2486	288.107	0	0	0	21906.3	2848.83	1644.77	13.0046	0.00288721	3.71328	Up	GO:0000978:RNA polymerase II cis-regulatory region sequence-specific DNA binding|GO:0000981:DNA-binding transcription factor activity, RNA polymerase II-specific|GO:0006355:regulation of DNA-templated transcription	GO:0006355:regulation of DNA-templated transcription		GO:0000978:RNA polymerase II cis-regulatory region sequence-specific DNA binding|GO:0000981:DNA-binding transcription factor activity, RNA polymerase II-specific	---	---
Q93778	CELE_F53H4.2	DUF19 domain-containing protein	DUF19 domain-containing protein OS=Caenorhabditis elegans OX=6239 GN=CELE_F53H4.2 PE=1 SV=2	Q93778	29	4	4	219	4.1834	24379.9	Q93778	Q93778_CAEEL	CELE_F53H4.2	DUF19 domain-containing protein	1.58604e+06	1.49509e+06	1.36973e+06	545387	633779	601656	0.000194694	2.49933	1.32154	593607	44742.3	25832	7.53736	1.48362e+06	108612	62706.9	7.32072	0.00289061	3.71065	Up	---	---	---	---	---	---
A5Z2U9	CELE_F30A10.14	Saposin B-type domain-containing protein	Saposin B-type domain-containing protein OS=Caenorhabditis elegans OX=6239 GN=CELE_F30A10.14 PE=1 SV=1	A5Z2U9	24	4	4	100	7.8454	11607.8	A5Z2U9	A5Z2U9_CAEEL	CELE_F30A10.14	Saposin B-type domain-containing protein	245784	237232	252655	140800	156406	135475	0.000195472	1.70026	0.765756	144227	10878.5	6280.7	7.54262	245224	7726.83	4461.09	3.15093	0.00289273	3.70892	Up	---	---	---	---	---	---
G5EDY3	skr-7	Skp1-related protein	Skp1-related protein OS=Caenorhabditis elegans OX=6239 GN=skr-7 PE=1 SV=1	G5EDY3	56	10	11	194	4.0298	21056.9	G5EDY3	G5EDY3_CAEEL	skr-7	Skp1-related protein	2.46802e+06	2.83317e+06	2.40594e+06	781649	755021	627280	0.000198721	3.5616	1.83253	721317	82519.2	47642.5	11.4401	2.56904e+06	230838	133274	8.98537	0.00292138	3.70176	Up	GO:0006511:ubiquitin-dependent protein catabolic process	GO:0006511:ubiquitin-dependent protein catabolic process			K03094	---
O17120	fbxb-31	F-box associated domain-containing protein	F-box associated domain-containing protein OS=Caenorhabditis elegans OX=6239 GN=fbxb-31 PE=4 SV=2	O17120;Q4W513	4	0	1	298	9.3445	33973.4	O17120;Q4W513	O17120_CAEEL;Q4W513_CAEEL	fbxb-31;fbxb-33	F-box associated domain-containing protein	9953.31	7963.05	8094.87	288.107	288.107	288.107	0.00019933	30.0944	4.91142	288.107	0	0	0	8670.41	1112.98	642.577	12.8365	0.00292138	3.70043	Up	GO:0005515:protein binding			GO:0005515:protein binding	---	---
B1Q273	CELE_D1086.10	DUF281 domain-containing protein	DUF281 domain-containing protein OS=Caenorhabditis elegans OX=6239 GN=CELE_D1086.10 PE=1 SV=1	B1Q273;Q5FC40	14	4	4	194	4.2555	21395.8	B1Q273;Q5FC40	B1Q273_CAEEL;Q5FC40_CAEEL	CELE_D1086.10	DUF281 domain-containing protein	625838	697411	636349	301720	322418	268488	0.000199997	2.19532	1.13443	297542	27206.6	15707.8	9.14379	653199	38647.3	22313.1	5.91662	0.00292176	3.69898	Up	---	---	---	---	---	---
Q23486	tofu-7	K Homology domain-containing protein	K Homology domain-containing protein OS=Caenorhabditis elegans OX=6239 GN=tofu-7 PE=4 SV=1	Q23486	13	3	3	279	4.6568	32099.5	Q23486	Q23486_CAEEL	tofu-7	K Homology domain-containing protein	80455	75877.4	80114.3	38909.1	30652.5	39815.9	0.000203913	2.16175	1.1122	36459.2	5049.13	2915.11	13.8487	78815.6	2550.25	1472.39	3.23572	0.0029477	3.69056	Up	GO:0003723:RNA binding|GO:0003676:nucleic acid binding			GO:0003723:RNA binding|GO:0003676:nucleic acid binding	---	---
Q17695	spdl-1	Spindly-like protein spdl-1	Spindly-like protein spdl-1 OS=Caenorhabditis elegans OX=6239 GN=spdl-1 PE=1 SV=1	Q17695	35	16	16	479	5.902	55285	Q17695	SPDL1_CAEEL	spdl-1	Spindly-like protein spdl-1	139688	147912	145025	81984.9	94449.8	87406.7	0.000204031	1.63972	0.713445	87947.2	6249.99	3608.44	7.10653	144208	4172.32	2408.89	2.89326	0.0029477	3.6903	Up	---	---	---	---	---	---
Q95PZ6	CELE_Y66D12A.19	ArgoN domain-containing protein	ArgoN domain-containing protein OS=Caenorhabditis elegans OX=6239 GN=CELE_Y66D12A.19 PE=1 SV=2	Q95PZ6	29	15	15	457	11.0133	50633.8	Q95PZ6	Q95PZ6_CAEEL	CELE_Y66D12A.19	ArgoN domain-containing protein	323156	315618	360247	145355	155588	143383	0.000206474	2.24839	1.16889	148109	6551.82	3782.69	4.42365	333007	23889.4	13792.6	7.17385	0.00295947	3.68513	Up	---	---	---	---	---	---
Q18490	tost-1	Protein tost-1	Protein tost-1 OS=Caenorhabditis elegans OX=6239 GN=tost-1 PE=1 SV=1	Q18490	63	13	13	142	6.4903	16221.3	Q18490	TOST1_CAEEL	tost-1	Protein tost-1	344795	353982	353068	210859	220962	184485	0.000208617	1.70669	0.771204	205435	18833.5	10873.5	9.1676	350615	5060.87	2921.9	1.44343	0.00298548	3.68065	Up	---	---	---	---	---	---
G5EGG8	rad-51	DNA repair protein RAD51 homolog	DNA repair protein RAD51 homolog OS=Caenorhabditis elegans OX=6239 GN=rad-51 PE=1 SV=1	G5EGG8;L8E822;Q95Q25	27	9	9	357	6.901	39193.6	G5EGG8;Q95Q25;L8E822	G5EGG8_CAEEL;L8E822_CAEEL;Q95Q25_CAEEL	rad-51	DNA repair protein RAD51 homolog	68529.5	63785.8	58337.8	25392.5	23010.9	22001.4	0.000209344	2.70795	1.4372	23468.3	1741.19	1005.28	7.41936	63551	5099.94	2944.45	8.02496	0.00299119	3.67914	Up	GO:0005524:ATP binding|GO:1990426:mitotic recombination-dependent replication fork processing|GO:0006312:mitotic recombination|GO:0006259:DNA metabolic process|GO:0000166:nucleotide binding|GO:0003677:DNA binding|GO:0000794:condensed nuclear chromosome|GO:0008094:ATP-dependent activity, acting on DNA|GO:0000724:double-strand break repair via homologous recombination|GO:0006281:DNA repair|GO:00036…	GO:1990426:mitotic recombination-dependent replication fork processing|GO:0006312:mitotic recombination|GO:0006259:DNA metabolic process|GO:0000724:double-strand break repair via homologous recombination|GO:0006281:DNA repair|GO:0042148:strand invasion|GO:0007131:reciprocal meiotic recombination|GO:0000730:DNA recombinase assembly|GO:0070192:chromosome organization involved in meiotic cell cycle	GO:0000794:condensed nuclear chromosome	GO:0005524:ATP binding|GO:0000166:nucleotide binding|GO:0003677:DNA binding|GO:0008094:ATP-dependent activity, acting on DNA|GO:0003697:single-stranded DNA binding|GO:0016887:ATP hydrolysis activity|GO:0000150:DNA strand exchange activity|GO:0003690:double-stranded DNA binding|GO:0140664:ATP-dependent DNA damage sensor activity	K04482	ko03460|Fanconi anemia pathway///ko03440|Homologous recombination
Q9BI75	CELE_R144.10	Coiled-coil domain-containing protein 25	Coiled-coil domain-containing protein 25 OS=Caenorhabditis elegans OX=6239 GN=CELE_R144.10 PE=4 SV=1	Q9BI75	36	8	8	200	6.9102	23392.7	Q9BI75	Q9BI75_CAEEL	CELE_R144.10	Coiled-coil domain-containing protein 25	45067.2	47567.4	51936.4	19839.7	15341.5	17075	0.000212196	2.76658	1.4681	17418.7	2268.72	1309.84	13.0246	48190.3	3476.68	2007.26	7.21449	0.00301775	3.67326	Up	---	---	---	---	---	---
A0A1T5HUK0	ubc-15	E2 ubiquitin-conjugating enzyme	E2 ubiquitin-conjugating enzyme OS=Caenorhabditis elegans OX=6239 GN=ubc-15 PE=1 SV=1	A0A1T5HUK0	28	15	15	551	9.906	60425.3	A0A1T5HUK0;A0A1T5HUK4;A0A1T5HUK6;A0A1T5HUL7	A0A1T5HUK0_CAEEL	ubc-15	E2 ubiquitin-conjugating enzyme	182465	193053	197436	83617.8	104140	86902.7	0.000214064	2.08605	1.06077	91553.4	11023.2	6364.24	12.0402	190985	7696.88	4443.8	4.0301	0.00303286	3.66946	Up	---	---	---	---	K04554	---
Q9XW20	CELE_Y18D10A.11	Dynein regulatory complex subunit 4	Dynein regulatory complex subunit 4 OS=Caenorhabditis elegans OX=6239 GN=CELE_Y18D10A.11 PE=1 SV=1	Q9XW20	67	20	20	248	4.545	27963.7	Q9XW20	Q9XW20_CAEEL	CELE_Y18D10A.11	Dynein regulatory complex subunit 4	1.06374e+06	1.12495e+06	1.09182e+06	595763	675069	563105	0.000214405	1.78878	0.838973	611312	57578.5	33243	9.41884	1.0935e+06	30642.8	17691.6	2.80227	0.00303286	3.66876	Up	---	---	---	---	---	---
G5EBG0	him-3	HORMA domain-containing protein	HORMA domain-containing protein OS=Caenorhabditis elegans OX=6239 GN=him-3 PE=1 SV=1	G5EBG0	46	13	13	291	8.7092	33120.8	G5EBG0	G5EBG0_CAEEL	him-3	HORMA domain-containing protein	200832	208218	214170	122398	105461	100365	0.00021623	1.89876	0.925061	109408	11534.3	6659.32	10.5425	207740	6681.9	3857.8	3.21648	0.00304582	3.66508	Up	---	---	---	---	---	---
O17297	sdz-28	BTB domain-containing protein	BTB domain-containing protein OS=Caenorhabditis elegans OX=6239 GN=sdz-28 PE=4 SV=1	O17297	3	1	1	326	6.6901	37450.8	O17297	O17297_CAEEL	sdz-28	BTB domain-containing protein	26385.2	20362	25379.1	288.107	288.107	288.107	0.00021792	83.4485	6.38281	288.107	0	0	0	24042.1	3226.51	1862.83	13.4203	0.00306095	3.6617	Up	GO:0005515:protein binding			GO:0005515:protein binding	---	---
O01737	let-765	Protein strawberry notch homolog	Protein strawberry notch homolog OS=Caenorhabditis elegans OX=6239 GN=let-765 PE=1 SV=3	O01737	8	12	12	1866	6.8535	205252	O01737	SBNO_CAEEL	let-765	Protein strawberry notch homolog	91570.1	83701.4	84005.2	53780.9	51228.6	51803.9	0.000220764	1.65341	0.725444	52271.1	1338.78	772.946	2.56123	86425.6	4457.89	2573.77	5.15807	0.00308663	3.65607	Up	GO:0005634:nucleus|GO:0006355:regulation of DNA-templated transcription|GO:0042393:histone binding|GO:0031490:chromatin DNA binding	GO:0006355:regulation of DNA-templated transcription	GO:0005634:nucleus	GO:0042393:histone binding|GO:0031490:chromatin DNA binding	K26273	---
Q20757	puf-5	Pumilio domain-containing protein 5	Pumilio domain-containing protein 5 OS=Caenorhabditis elegans OX=6239 GN=puf-5 PE=2 SV=1	Q20757	32	18	18	553	6.5545	62574.7	Q20757	PUF5_CAEEL	puf-5	Pumilio domain-containing protein 5	448858	478356	455138	256710	204886	210605	0.000224154	2.05646	1.04016	224067	28414.3	16405	12.6812	460784	15538.7	8971.27	3.37223	0.00311578	3.64945	Up	GO:0005737:cytoplasm|GO:0003723:RNA binding|GO:0010608:post-transcriptional regulation of gene expression|GO:0005634:nucleus|GO:0003730:mRNA 3'-UTR binding|GO:0003729:mRNA binding	GO:0010608:post-transcriptional regulation of gene expression	GO:0005737:cytoplasm|GO:0005634:nucleus	GO:0003723:RNA binding|GO:0003730:mRNA 3'-UTR binding|GO:0003729:mRNA binding	---	---
H2L0A8	CELE_H05C05.1	RRM domain-containing protein	RRM domain-containing protein OS=Caenorhabditis elegans OX=6239 GN=CELE_H05C05.1 PE=1 SV=2	H2L0A8	30	29	29	903	9.834	97970.4	H2L0A8;Q9TXU2	H2L0A8_CAEEL	CELE_H05C05.1	RRM domain-containing protein	177963	191226	193268	116129	117001	106308	0.000227878	1.65703	0.728596	113146	5937.78	3428.18	5.2479	187486	8309.98	4797.77	4.43233	0.00314524	3.6423	Up	GO:0003676:nucleic acid binding			GO:0003676:nucleic acid binding	---	---
Q09294	EEED8.3	Uncharacterized protein EEED8.3	Uncharacterized protein EEED8.3 OS=Caenorhabditis elegans OX=6239 GN=EEED8.3 PE=3 SV=1	Q09294	38	5	5	194	6.4909	22282.3	Q09294	YQO3_CAEEL	EEED8.3	Uncharacterized protein EEED8.3	60580.1	56005.8	65506.8	15936	16394.3	22146.9	0.000233156	3.34255	1.74095	18159.1	3461.18	1998.31	19.0603	60697.6	4751.57	2743.32	7.82827	0.00317706	3.63235	Up	---	---	---	---	---	---
Q9NAL4	mdt-17	Mediator of RNA polymerase II transcription subunit 17	Mediator of RNA polymerase II transcription subunit 17 OS=Caenorhabditis elegans OX=6239 GN=mdt-17 PE=3 SV=4	Q9NAL4	37	22	22	667	5.8696	77018.2	Q9NAL4	MED17_CAEEL	mdt-17	Mediator of RNA polymerase II transcription subunit 17	161728	173857	166885	105212	102024	113323	0.000238209	1.56748	0.648445	106853	5825.81	3363.54	5.45217	167490	6086.92	3514.28	3.6342	0.00321706	3.62304	Up	GO:0016592:mediator complex|GO:0006357:regulation of transcription by RNA polymerase II|GO:0070847:core mediator complex|GO:0003712:transcription coregulator activity	GO:0006357:regulation of transcription by RNA polymerase II	GO:0016592:mediator complex|GO:0070847:core mediator complex	GO:0003712:transcription coregulator activity	K15133	---
O16299	figl-1	Fidgetin-like protein 1	Fidgetin-like protein 1 OS=Caenorhabditis elegans OX=6239 GN=figl-1 PE=1 SV=1	O16299	20	10	10	594	8.8668	66187.2	O16299;A0A168H4I0	FIGL1_CAEEL	figl-1	Fidgetin-like protein 1	56078.1	59610	53616.1	24372.6	25469.4	29808.9	0.000240876	2.12558	1.08786	26550.3	2874.84	1659.79	10.8279	56434.7	3012.79	1739.44	5.33854	0.00323868	3.61821	Up	GO:0016887:ATP hydrolysis activity|GO:0005524:ATP binding|GO:0008568:microtubule severing ATPase activity			GO:0016887:ATP hydrolysis activity|GO:0005524:ATP binding|GO:0008568:microtubule severing ATPase activity	K22766	---
Q9XW17	car-1	Protein LSM14 homolog car-1	Protein LSM14 homolog car-1 OS=Caenorhabditis elegans OX=6239 GN=car-1 PE=1 SV=1	Q9XW17	67	29	29	340	9.515	37610.2	Q9XW17	LS14H_CAEEL	car-1	Protein LSM14 homolog car-1	6.82546e+06	6.87169e+06	7.44831e+06	4.04924e+06	3.47614e+06	3.52934e+06	0.000243032	1.9128	0.935685	3.68491e+06	316638	182811	8.59285	7.04848e+06	347027	200356	4.92342	0.00326285	3.61434	Up	GO:0034063:stress granule assembly|GO:0033962:P-body assembly|GO:0003729:mRNA binding|GO:0000932:P-body|GO:0003723:RNA binding	GO:0034063:stress granule assembly|GO:0033962:P-body assembly	GO:0000932:P-body	GO:0003729:mRNA binding|GO:0003723:RNA binding	K18749	---
Q9XVL7	letm-1	Mitochondrial proton/calcium exchanger protein	Mitochondrial proton/calcium exchanger protein OS=Caenorhabditis elegans OX=6239 GN=letm-1 PE=1 SV=1	Q9XVL7	2	1	1	770	6.3685	87300.8	Q9XVL7	Q9XVL7_CAEEL	letm-1	Mitochondrial proton/calcium exchanger protein	17264	16473.6	18377.1	8934.33	10004.2	9601.27	0.000243779	1.82604	0.868717	9513.25	540.322	311.955	5.67968	17371.6	956.302	552.121	5.50499	0.00326807	3.613	Up	GO:0043022:ribosome binding|GO:0005509:calcium ion binding|GO:0030003:intracellular monoatomic cation homeostasis|GO:0005743:mitochondrial inner membrane	GO:0030003:intracellular monoatomic cation homeostasis	GO:0005743:mitochondrial inner membrane	GO:0043022:ribosome binding|GO:0005509:calcium ion binding	K17800	---
Q17411	B0001.2	Uncharacterized protein	Uncharacterized protein OS=Caenorhabditis elegans OX=6239 GN=B0001.2 PE=1 SV=2	Q17411	29	26	26	926	8.0686	105139	Q17411	Q17411_CAEEL	B0001.2	Uncharacterized protein	243413	265450	278714	130132	126343	115519	0.000244481	2.11718	1.08214	123998	7583.13	4378.12	6.11553	262525	17831.4	10294.9	6.79224	0.00327267	3.61176	Up	---	---	---	---	---	---
Q20129	mus-101	BRCT domain-containing protein	BRCT domain-containing protein OS=Caenorhabditis elegans OX=6239 GN=mus-101 PE=1 SV=3	Q20129	17	16	16	1182	6.2138	134417	Q20129	Q20129_CAEEL	mus-101	BRCT domain-containing protein	131679	138258	124885	81514.9	76718	74508.6	0.000248128	1.69639	0.762472	77580.5	3581.91	2068.02	4.61702	131607	6686.79	3860.62	5.08087	0.00329728	3.60532	Up	GO:0033314:mitotic DNA replication checkpoint signaling|GO:0006270:DNA replication initiation|GO:0007095:mitotic G2 DNA damage checkpoint signaling	GO:0033314:mitotic DNA replication checkpoint signaling|GO:0006270:DNA replication initiation|GO:0007095:mitotic G2 DNA damage checkpoint signaling			K10728	ko03440|Homologous recombination
Q7Z1Z1	sqv-5	Chondroitin sulfate synthase sqv-5	Chondroitin sulfate synthase sqv-5 OS=Caenorhabditis elegans OX=6239 GN=sqv-5 PE=1 SV=1	Q7Z1Z1	16	1	12	736	8.3379	83557.2	Q7Z1Z1;A0A0K3ATP9	CHSSA_CAEEL	sqv-5	Chondroitin sulfate synthase sqv-5	168133	166857	185796	91800.9	96522.7	87092.6	0.000257035	1.89091	0.91908	91805.4	4715.08	2722.25	5.13595	173596	10585.2	6111.38	6.09764	0.00339092	3.59001	Up	GO:0030206:chondroitin sulfate biosynthetic process|GO:0032580:Golgi cisterna membrane|GO:0008376:acetylgalactosaminyltransferase activity|GO:0047238:glucuronosyl-N-acetylgalactosaminyl-proteoglycan 4-beta-N-acetylgalactosaminyltransferase activity	GO:0030206:chondroitin sulfate biosynthetic process	GO:0032580:Golgi cisterna membrane	GO:0008376:acetylgalactosaminyltransferase activity|GO:0047238:glucuronosyl-N-acetylgalactosaminyl-proteoglycan 4-beta-N-acetylgalactosaminyltransferase activity	K13499	ko00532|Glycosaminoglycan biosynthesis - chondroitin sulfate / dermatan sulfate///ko01100|Metabolic pathways
Q8IU00	puf-11	PUM-HD domain-containing protein	PUM-HD domain-containing protein OS=Caenorhabditis elegans OX=6239 GN=puf-11 PE=1 SV=1	Q8IU00	27	13	13	505	6.4894	57095.7	Q8IU00	Q8IU00_CAEEL	puf-11	PUM-HD domain-containing protein	118750	118303	133020	45921.8	45832.9	31858.2	0.000257449	2.99381	1.58198	41204.3	8094.11	4673.14	19.6439	123358	8370.86	4832.92	6.78584	0.00339148	3.58931	Up	GO:0003729:mRNA binding|GO:0003730:mRNA 3'-UTR binding|GO:0003723:RNA binding|GO:0005737:cytoplasm|GO:0005634:nucleus|GO:0010608:post-transcriptional regulation of gene expression	GO:0010608:post-transcriptional regulation of gene expression	GO:0005737:cytoplasm|GO:0005634:nucleus	GO:0003729:mRNA binding|GO:0003730:mRNA 3'-UTR binding|GO:0003723:RNA binding	---	---
O76743	glh-4	ATP-dependent RNA helicase glh-4	ATP-dependent RNA helicase glh-4 OS=Caenorhabditis elegans OX=6239 GN=glh-4 PE=1 SV=2	O76743	48	44	44	1156	5.0808	120641	O76743	GLH4_CAEEL	glh-4	ATP-dependent RNA helicase glh-4	803789	788451	886440	426047	430961	383915	0.000261454	1.99745	0.998159	413641	25860.7	14930.7	6.25198	826227	52707.2	30430.5	6.37926	0.00342445	3.5826	Up	GO:0005524:ATP binding|GO:0003676:nucleic acid binding|GO:0008270:zinc ion binding			GO:0005524:ATP binding|GO:0003676:nucleic acid binding|GO:0008270:zinc ion binding	---	---
Q09614	ptc-1	Protein patched homolog 1	Protein patched homolog 1 OS=Caenorhabditis elegans OX=6239 GN=ptc-1 PE=1 SV=2	Q09614	15	21	21	1408	6.1615	155818	Q09614;A0A3P6N6C5	PTC1_CAEEL	ptc-1	Protein patched homolog 1	276766	302765	317213	128754	143366	118249	0.000263539	2.29717	1.19986	130123	12614.2	7282.81	9.69406	298914	20496.7	11833.8	6.85706	0.00343196	3.57915	Up	GO:0008158:hedgehog receptor activity|GO:0097108:hedgehog family protein binding|GO:0045879:negative regulation of smoothened signaling pathway|GO:0005119:smoothened binding|GO:0005886:plasma membrane	GO:0045879:negative regulation of smoothened signaling pathway	GO:0005886:plasma membrane	GO:0008158:hedgehog receptor activity|GO:0097108:hedgehog family protein binding|GO:0005119:smoothened binding	K06225	---
O17719	C55A6.1	E3 ubiquitin-protein ligase	E3 ubiquitin-protein ligase OS=Caenorhabditis elegans OX=6239 GN=C55A6.1 PE=4 SV=2	O17719	27	5	5	228	7.8335	25427.4	O17719	O17719_CAEEL	C55A6.1	E3 ubiquitin-protein ligase	77913.1	63501	74752.5	18322.6	17817.7	19650.3	0.000265103	3.87461	1.95405	18596.9	946.562	546.498	5.08991	72055.5	7575.08	4373.48	10.5128	0.00343305	3.57659	Up	GO:0005634:nucleus|GO:0006511:ubiquitin-dependent protein catabolic process|GO:0072572:poly-ADP-D-ribose binding|GO:0046872:metal ion binding|GO:0005737:cytoplasm|GO:0061630:ubiquitin protein ligase activity|GO:0008270:zinc ion binding|GO:0004842:ubiquitin-protein transferase activity|GO:0016055:Wnt signaling pathway	GO:0006511:ubiquitin-dependent protein catabolic process|GO:0016055:Wnt signaling pathway	GO:0005634:nucleus|GO:0005737:cytoplasm	GO:0072572:poly-ADP-D-ribose binding|GO:0046872:metal ion binding|GO:0061630:ubiquitin protein ligase activity|GO:0008270:zinc ion binding|GO:0004842:ubiquitin-protein transferase activity	K15700	---
Q95ZS2	tdc-1	Tyrosine decarboxylase	Tyrosine decarboxylase OS=Caenorhabditis elegans OX=6239 GN=tdc-1 PE=2 SV=1	Q95ZS2	22	17	17	705	6.0318	79711.2	Q95ZS2	TDC1_CAEEL	tdc-1	Tyrosine decarboxylase	317243	293914	320631	183915	194782	173299	0.000265336	1.68803	0.755345	183999	10742.1	6201.97	5.83815	310596	14545.8	8398.02	4.68319	0.00343305	3.5762	Up	GO:0016830:carbon-carbon lyase activity|GO:0005737:cytoplasm|GO:0030170:pyridoxal phosphate binding|GO:0006520:amino acid metabolic process|GO:0016831:carboxy-lyase activity|GO:0019752:carboxylic acid metabolic process	GO:0006520:amino acid metabolic process|GO:0019752:carboxylic acid metabolic process	GO:0005737:cytoplasm	GO:0016830:carbon-carbon lyase activity|GO:0030170:pyridoxal phosphate binding|GO:0016831:carboxy-lyase activity	K22329	ko00350|Tyrosine metabolism///ko01100|Metabolic pathways
G5EDL3	air-1	Aurora kinase	Aurora kinase OS=Caenorhabditis elegans OX=6239 GN=air-1 PE=1 SV=1	G5EDL3	52	20	20	326	8.468	37121.8	G5EDL3	G5EDL3_CAEEL	air-1	Aurora kinase	668927	638387	571546	276805	244485	257032	0.000265436	2.41399	1.27142	259441	16293.9	9407.3	6.2804	626286	49805.5	28755.2	7.95251	0.00343305	3.57604	Up	GO:0004672:protein kinase activity|GO:0005524:ATP binding|GO:0006468:protein phosphorylation	GO:0006468:protein phosphorylation		GO:0004672:protein kinase activity|GO:0005524:ATP binding	K11481	---
Q22429	tebp-2	Double-strand telomeric DNA-binding proteins 2	Double-strand telomeric DNA-binding proteins 2 OS=Caenorhabditis elegans OX=6239 GN=tebp-2 PE=1 SV=1	Q22429	7	5	5	818	4.3494	92809.5	Q22429	Q22429_CAEEL	tebp-2	Double-strand telomeric DNA-binding proteins 2	83794.4	81954	77733.3	49845.1	44786.9	51416.8	0.00026869	1.66712	0.737362	48683	3464.38	2000.16	7.11621	81160.6	3107.43	1794.08	3.82875	0.00345273	3.57075	Up	---	---	---	---	---	---
Q09395	CELE_F48E8.2	E2F-associated phosphoprotein	E2F-associated phosphoprotein OS=Caenorhabditis elegans OX=6239 GN=CELE_F48E8.2 PE=1 SV=2	Q09395	34	14	14	467	4.518	53745.1	Q09395	Q09395_CAEEL	CELE_F48E8.2	E2F-associated phosphoprotein	200234	220214	203180	127538	129994	121214	0.00026887	1.64656	0.719456	126249	4529.99	2615.39	3.58815	207876	10786	6227.3	5.18868	0.00345273	3.57046	Up	GO:0005634:nucleus		GO:0005634:nucleus		---	---
Q93513	CELE_F15D4.5	CCHC-type domain-containing protein	CCHC-type domain-containing protein OS=Caenorhabditis elegans OX=6239 GN=CELE_F15D4.5 PE=1 SV=2	Q93513	8	2	3	491	7.1261	56008.7	Q93513	Q93513_CAEEL	CELE_F15D4.5	CCHC-type domain-containing protein	11674.9	8821.26	10145.3	288.107	288.107	288.107	0.000272962	35.4514	5.14777	288.107	0	0	0	10213.8	1428.03	824.476	13.9814	0.00348475	3.5639	Up	---	---	---	---	---	---
A0A0K3AR23	CELE_F59E12.17	Anaphase-promoting complex subunit 13	Anaphase-promoting complex subunit 13 OS=Caenorhabditis elegans OX=6239 GN=CELE_F59E12.17 PE=4 SV=1	A0A0K3AR23	29	2	2	79	4.1677	9226.32	A0A0K3AR23	A0A0K3AR23_CAEEL	CELE_F59E12.17	Anaphase-promoting complex subunit 13	93885.5	93397.7	96517	59664.1	51349.1	60673.9	0.000274671	1.65301	0.725094	57229	5117.18	2954.41	8.94159	94600.1	1677.9	968.738	1.77368	0.00348475	3.56119	Up	---	---	---	---	---	---
Q9XWS0	ska-1	SKA complex subunit 1	SKA complex subunit 1 OS=Caenorhabditis elegans OX=6239 GN=ska-1 PE=1 SV=1	Q9XWS0	27	6	6	243	5.5771	28427.7	Q9XWS0	SKA1_CAEEL	ska-1	SKA complex subunit 1	105691	112911	108095	62436.3	58644	49695.2	0.00027683	1.91302	0.93585	56925.2	6542.12	3777.09	11.4925	108899	3676.79	2122.8	3.37633	0.00348561	3.55779	Up	GO:0000278:mitotic cell cycle|GO:0051301:cell division|GO:0000940:outer kinetochore|GO:0072686:mitotic spindle|GO:0007059:chromosome segregation|GO:0005876:spindle microtubule|GO:0031110:regulation of microtubule polymerization or depolymerization|GO:0008017:microtubule binding	GO:0000278:mitotic cell cycle|GO:0051301:cell division|GO:0007059:chromosome segregation|GO:0031110:regulation of microtubule polymerization or depolymerization	GO:0000940:outer kinetochore|GO:0072686:mitotic spindle|GO:0005876:spindle microtubule	GO:0008017:microtubule binding	K26094	---
G5EE62	CELE_F12F6.1	BEN domain-containing protein	BEN domain-containing protein OS=Caenorhabditis elegans OX=6239 GN=CELE_F12F6.1 PE=1 SV=1	G5EE62	25	22	22	853	5.072	96405.4	G5EE62	G5EE62_CAEEL	CELE_F12F6.1	BEN domain-containing protein	268291	290676	260682	159552	151653	163039	0.000278311	1.72832	0.789374	158082	5833.71	3368.09	3.69031	273216	15591.5	9001.77	5.70665	0.00349186	3.55547	Up	GO:0005737:cytoplasm		GO:0005737:cytoplasm		---	---
Q7YTU9	tag-229	Hemimethylated DNA-binding domain-containing protein	Hemimethylated DNA-binding domain-containing protein OS=Caenorhabditis elegans OX=6239 GN=tag-229 PE=1 SV=1	Q7YTU9	34	8	8	200	6.1478	22982.3	Q7YTU9	Q7YTU9_CAEEL	tag-229	Hemimethylated DNA-binding domain-containing protein	141088	150015	139418	90979.7	90302.6	80593.3	0.000279664	1.644	0.717206	87291.9	5811.01	3354.99	6.65699	143507	5697.59	3289.51	3.97024	0.00350195	3.55336	Up	GO:0003677:DNA binding			GO:0003677:DNA binding	---	---
A0A486WUH7	dab-1	PID domain-containing protein	PID domain-containing protein OS=Caenorhabditis elegans OX=6239 GN=dab-1 PE=1 SV=1	A0A486WUH7;A0A486WV45	3	1	1	476	7.9273	51696.7	A5JYR4;A0A486WUH7;A0A486WV45;A0A486WXX8	A0A486WUH7_CAEEL;A0A486WV45_CAEEL	dab-1	PID domain-containing protein	11138.6	9232.48	12270.6	288.107	288.107	288.107	0.000281068	37.7657	5.239	288.107	0	0	0	10880.6	1535.41	886.47	14.1115	0.00350988	3.55119	Up	GO:0005737:cytoplasm		GO:0005737:cytoplasm		K12475	---
Q9U1Y5	chk-2	Serine/threonine-protein kinase chk-2	Serine/threonine-protein kinase chk-2 OS=Caenorhabditis elegans OX=6239 GN=chk-2 PE=2 SV=2	Q9U1Y5	13	3	4	476	8.9673	53338.5	Q9U1Y5	CHK2_CAEEL	chk-2	Serine/threonine-protein kinase chk-2	34698.4	34816	38627.2	19902.9	17860.6	17693	0.000283544	1.95003	0.963494	18485.5	1230.35	710.345	6.65578	36047.2	2235.09	1290.43	6.20045	0.00352632	3.54738	Up	GO:0006468:protein phosphorylation|GO:0005515:protein binding|GO:0005524:ATP binding|GO:0004672:protein kinase activity	GO:0006468:protein phosphorylation		GO:0005515:protein binding|GO:0005524:ATP binding|GO:0004672:protein kinase activity	K06641	---
Q18412	sgo-1	Shugoshin	Shugoshin OS=Caenorhabditis elegans OX=6239 GN=sgo-1 PE=1 SV=3	Q18412	20	5	5	309	10.586	34567.5	Q18412	SGO1_CAEEL	sgo-1	Shugoshin	60805.5	65120	61624.8	14809	25503.1	15574.6	0.000286065	3.3559	1.7467	18628.9	5965.51	3444.19	32.0228	62516.8	2291.37	1322.92	3.6652	0.003537	3.54354	Up	---	---	---	---	---	---
Q22227	mig-5	Segment polarity protein dishevelled homolog mig-5	Segment polarity protein dishevelled homolog mig-5 OS=Caenorhabditis elegans OX=6239 GN=mig-5 PE=1 SV=1	Q22227	23	14	14	672	6.9289	75018.1	Q22227	MIG5_CAEEL	mig-5	Segment polarity protein dishevelled homolog mig-5	131146	124768	124754	76954	76421.9	86633.5	0.000286344	1.58605	0.665442	80003.1	5748.22	3318.74	7.18499	126889	3686.38	2128.33	2.9052	0.003537	3.54311	Up	GO:0060070:canonical Wnt signaling pathway|GO:0005109:frizzled binding|GO:0016055:Wnt signaling pathway|GO:0035556:intracellular signal transduction|GO:0005515:protein binding|GO:0005829:cytosol	GO:0060070:canonical Wnt signaling pathway|GO:0016055:Wnt signaling pathway|GO:0035556:intracellular signal transduction	GO:0005829:cytosol	GO:0005109:frizzled binding|GO:0005515:protein binding	K02353	---
Q9XWB9	bath-36	BTB and MATH domain-containing protein 36	BTB and MATH domain-containing protein 36 OS=Caenorhabditis elegans OX=6239 GN=bath-36 PE=4 SV=1	Q9XWB9	6	2	2	320	6.1878	36766.8	Q9XWB9	BAT36_CAEEL	bath-36	BTB and MATH domain-containing protein 36	19658.9	19636.5	24989.1	288.107	288.107	288.107	0.000288144	74.3757	6.21676	288.107	0	0	0	21428.1	3083.88	1780.48	14.3917	0.00354483	3.54039	Up	GO:0005515:protein binding			GO:0005515:protein binding	---	---
Q21740	edc-3	DFDF domain-containing protein	DFDF domain-containing protein OS=Caenorhabditis elegans OX=6239 GN=edc-3 PE=1 SV=1	Q21740	38	22	22	566	8.1436	62638.1	Q21740	Q21740_CAEEL	edc-3	DFDF domain-containing protein	268844	297927	274231	167617	156363	150037	0.000288575	1.7742	0.827171	158006	8904.51	5141.02	5.63557	280334	15472.6	8933.09	5.51933	0.00354536	3.53974	Up	GO:0033962:P-body assembly|GO:0031087:deadenylation-independent decapping of nuclear-transcribed mRNA|GO:0003729:mRNA binding|GO:0000932:P-body	GO:0033962:P-body assembly|GO:0031087:deadenylation-independent decapping of nuclear-transcribed mRNA	GO:0000932:P-body	GO:0003729:mRNA binding	---	---
O45935	klp-19	Kinesin-like protein klp-19	Kinesin-like protein klp-19 OS=Caenorhabditis elegans OX=6239 GN=klp-19 PE=2 SV=1	O45935	26	28	29	1083	6.9904	123139	O45935	KLP19_CAEEL	klp-19	Kinesin-like protein klp-19	443553	433343	399165	248664	221411	218017	0.000291766	1.85449	0.891024	229364	16799.9	9699.42	7.32455	425354	23247.2	13421.8	5.46539	0.00357492	3.53496	Up	GO:0008017:microtubule binding|GO:0051231:spindle elongation|GO:0005524:ATP binding|GO:0003777:microtubule motor activity|GO:0005875:microtubule associated complex|GO:0007052:mitotic spindle organization|GO:0007018:microtubule-based movement	GO:0051231:spindle elongation|GO:0007052:mitotic spindle organization|GO:0007018:microtubule-based movement	GO:0005875:microtubule associated complex	GO:0008017:microtubule binding|GO:0005524:ATP binding|GO:0003777:microtubule motor activity	---	---
Q965L0	CELE_M116.5	Calponin homology domain-containing protein	Calponin homology domain-containing protein OS=Caenorhabditis elegans OX=6239 GN=CELE_M116.5 PE=1 SV=4	Q965L0	26	7	19	1020	5.3596	114290	Q965L0	Q965L0_CAEEL	CELE_M116.5	Calponin homology domain-containing protein	85378.7	91919.5	87124.5	51178.5	45040.5	40789.3	0.000293511	1.92998	0.948583	45669.4	5223.05	3015.53	11.4366	88140.9	3386.8	1955.37	3.84249	0.00358666	3.53237	Up	GO:0005515:protein binding|GO:0008017:microtubule binding			GO:0005515:protein binding|GO:0008017:microtubule binding	---	---
P91357	CELE_F59A3.12	MIF4G domain-containing protein	MIF4G domain-containing protein OS=Caenorhabditis elegans OX=6239 GN=CELE_F59A3.12 PE=1 SV=2	P91357	16	5	5	294	8.2166	33899.8	P91357	P91357_CAEEL	CELE_F59A3.12	MIF4G domain-containing protein	99692.5	93544.1	106290	55237.2	55192.6	51228.8	0.000300577	1.85283	0.889731	53886.2	2301.48	1328.76	4.271	99842	6374.07	3680.07	6.38416	0.00363403	3.52204	Up	---	---	---	---	---	---
P91494	CELE_T23H2.3	Transcription termination factor 2	Transcription termination factor 2 OS=Caenorhabditis elegans OX=6239 GN=CELE_T23H2.3 PE=1 SV=3	P91494	29	25	25	1001	7.5884	111965	P91494	P91494_CAEEL	CELE_T23H2.3	Transcription termination factor 2	333014	322637	335921	215002	197239	177944	0.000305129	1.6801	0.74855	196728	18534.2	10700.7	9.42122	330524	6983.32	4031.82	2.1128	0.00365557	3.51552	Up	GO:0008094:ATP-dependent activity, acting on DNA|GO:0006281:DNA repair|GO:0005634:nucleus|GO:0005524:ATP binding	GO:0006281:DNA repair	GO:0005634:nucleus	GO:0008094:ATP-dependent activity, acting on DNA|GO:0005524:ATP binding	K15173	---
Q23170	ccch-3	C3H1-type domain-containing protein	C3H1-type domain-containing protein OS=Caenorhabditis elegans OX=6239 GN=ccch-3 PE=4 SV=1	Q23170	24	4	4	200	4.913	22529.4	Q23170	Q23170_CAEEL	ccch-3	C3H1-type domain-containing protein	52511.6	57771.5	56344.9	33171.2	34103.4	36153.4	0.000305214	1.61105	0.688006	34476	1525.61	880.809	4.42513	55542.7	2720.18	1570.49	4.89745	0.00365557	3.5154	Up	GO:0046872:metal ion binding			GO:0046872:metal ion binding	---	---
A0A0K3ASG1	CELE_F33E11.2	Mediator complex subunit 6	Mediator complex subunit 6 OS=Caenorhabditis elegans OX=6239 GN=CELE_F33E11.2 PE=4 SV=1	A0A0K3ASG1;A0A0K3AUV1	34	8	8	282	9.8366	30522.6	A0A0K3ASG1;A0A0K3AUV1	A0A0K3ASG1_CAEEL;A0A0K3AUV1_CAEEL	CELE_F33E11.2	Mediator complex subunit 6	43456.2	44910.6	49933.1	6643.4	288.107	10014.6	0.000306526	8.16118	3.02878	5648.69	4938.94	2851.5	87.4351	46100	3398.3	1962.01	7.37159	0.00366224	3.51353	Up	---	---	---	---	---	---
O17152	lido-12	LIn-8 Domain containing	LIn-8 Domain containing OS=Caenorhabditis elegans OX=6239 GN=lido-12 PE=4 SV=3	O17152	12	4	4	373	8.1418	42996.8	O17152	O17152_CAEEL	lido-12	LIn-8 Domain containing	81680.2	74689.2	73911.8	31407.5	26712.5	18957.8	0.000312298	2.98765	1.57901	25692.6	6287.22	3629.93	24.4709	76760.4	4278.32	2470.09	5.5736	0.00371659	3.50543	Up	GO:0005634:nucleus		GO:0005634:nucleus		---	---
Q20790	CELE_F54F7.3	DUF19 domain-containing protein	DUF19 domain-containing protein OS=Caenorhabditis elegans OX=6239 GN=CELE_F54F7.3 PE=1 SV=1	Q20790	39	9	9	189	7.1818	21355.6	Q20790	Q20790_CAEEL	CELE_F54F7.3	DUF19 domain-containing protein	1.19889e+06	1.2902e+06	1.27371e+06	725734	590781	589256	0.000313055	1.97442	0.981431	635257	78358.8	45240.5	12.335	1.25427e+06	48658.6	28093	3.87945	0.00371814	3.50438	Up	---	---	---	---	---	---
O01963	ari-1.3	RBR-type E3 ubiquitin transferase	RBR-type E3 ubiquitin transferase OS=Caenorhabditis elegans OX=6239 GN=ari-1.3 PE=1 SV=1	O01963	24	10	11	491	4.7047	57004.8	O01963	O01963_CAEEL	ari-1.3	RBR-type E3 ubiquitin transferase	155058	147446	147625	95246	86599.4	78366	0.000320908	1.72986	0.790652	86737.1	8440.84	4873.32	9.73151	150043	4344.18	2508.11	2.89529	0.00375346	3.49362	Up	GO:0016567:protein ubiquitination|GO:0004842:ubiquitin-protein transferase activity|GO:0008270:zinc ion binding	GO:0016567:protein ubiquitination		GO:0004842:ubiquitin-protein transferase activity|GO:0008270:zinc ion binding	K11968	---
A5HU91	CELE_ZK813.7	Neuropeptide-Like Protein	Neuropeptide-Like Protein OS=Caenorhabditis elegans OX=6239 GN=CELE_ZK813.7 PE=4 SV=1	A5HU91	17	3	3	127	11.8575	14566.1	A5HU91	A5HU91_CAEEL	CELE_ZK813.7	Neuropeptide-Like Protein	31574.2	35048.5	35128	15887.2	11355.5	13885.1	0.00032725	2.47401	1.30685	13709.3	2270.99	1311.16	16.5654	33916.9	2029.23	1171.58	5.98294	0.00377879	3.48512	Up	---	---	---	---	---	---
Q22144	CELE_T04A8.8	Rad60/SUMO-like domain-containing protein	Rad60/SUMO-like domain-containing protein OS=Caenorhabditis elegans OX=6239 GN=CELE_T04A8.8 PE=1 SV=1	Q22144	37	12	12	328	4.226	37190.2	Q22144	Q22144_CAEEL	CELE_T04A8.8	Rad60/SUMO-like domain-containing protein	160458	152678	142925	74978.1	84771.5	70760.1	0.000329541	1.97849	0.9844	76836.5	7188.21	4150.11	9.35519	152020	8785.31	5072.2	5.77904	0.00377879	3.48209	Up	---	---	---	---	---	---
Q09268	C32D5.10	Uncharacterized RING finger protein C32D5.10	Uncharacterized RING finger protein C32D5.10 OS=Caenorhabditis elegans OX=6239 GN=C32D5.10 PE=4 SV=2	Q09268	23	14	14	610	4.6531	68276.3	Q09268	YQDA_CAEEL	C32D5.10	Uncharacterized RING finger protein C32D5.10	120225	126885	128653	82431.6	79552.1	71596.3	0.000330122	1.60871	0.685908	77860	5612.35	3240.29	7.20825	125255	4444.24	2565.88	3.54816	0.00377879	3.48133	Up	GO:0046872:metal ion binding			GO:0046872:metal ion binding	---	---
Q20646	cep-1	Transcription factor cep-1	Transcription factor cep-1 OS=Caenorhabditis elegans OX=6239 GN=cep-1 PE=1 SV=2	Q20646	2	1	1	644	5.1857	74568.9	Q20646	CEP1_CAEEL	cep-1	Transcription factor cep-1	16139.6	14965.6	19801	288.107	288.107	288.107	0.000331373	58.8973	5.88013	288.107	0	0	0	16968.7	2522.03	1456.1	14.8628	0.0037835	3.47968	Up	GO:0003677:DNA binding|GO:0003700:DNA-binding transcription factor activity|GO:0005634:nucleus|GO:0006355:regulation of DNA-templated transcription	GO:0006355:regulation of DNA-templated transcription	GO:0005634:nucleus	GO:0003677:DNA binding|GO:0003700:DNA-binding transcription factor activity	---	---
Q19953	ada-2	SANT domain-containing protein	SANT domain-containing protein OS=Caenorhabditis elegans OX=6239 GN=ada-2 PE=1 SV=2	Q19953;Q5DX44	19	9	9	596	8.2489	69975.8	Q19953;Q5DX44	Q19953_CAEEL;Q5DX44_CAEEL	ada-2	SANT domain-containing protein	136489	150402	138199	91269.6	89791	92019.6	0.000333256	1.55665	0.638442	91026.7	1133.95	654.684	1.24573	141697	7587.91	4380.88	5.35504	0.0037855	3.47722	Up	GO:0006357:regulation of transcription by RNA polymerase II|GO:0005634:nucleus|GO:0070461:SAGA-type complex|GO:0003682:chromatin binding|GO:0006338:chromatin remodeling|GO:0003713:transcription coactivator activity	GO:0006357:regulation of transcription by RNA polymerase II|GO:0006338:chromatin remodeling	GO:0005634:nucleus|GO:0070461:SAGA-type complex	GO:0003682:chromatin binding|GO:0003713:transcription coactivator activity	K15127	---
A0A131MBA2	gpaa-1	Chitin synthase	Chitin synthase OS=Caenorhabditis elegans OX=6239 GN=gpaa-1 PE=1 SV=1	A0A131MBA2;A0A131MC59;A0A131MCX4;Q95X60	22	12	12	623	7.5957	70297.3	A0A131MBA2;A0A131MC59;A0A131MCX4;Q95X60	A0A131MBA2_CAEEL;A0A131MC59_CAEEL;A0A131MCX4_CAEEL;Q95X60_CAEEL	gpaa-1	Chitin synthase	224155	233096	224771	156891	154301	137233	0.000333286	1.52093	0.604953	149475	10680.6	6166.46	7.14543	227341	4993.65	2883.08	2.19655	0.0037855	3.47718	Up	GO:0016020:membrane|GO:0016255:attachment of GPI anchor to protein|GO:0042765:GPI-anchor transamidase complex	GO:0016255:attachment of GPI anchor to protein	GO:0016020:membrane|GO:0042765:GPI-anchor transamidase complex		K05289	ko00563|Glycosylphosphatidylinositol (GPI)-anchor biosynthesis///ko01100|Metabolic pathways
Q8MXH8	bath-30	BTB domain-containing protein	BTB domain-containing protein OS=Caenorhabditis elegans OX=6239 GN=bath-30 PE=4 SV=1	Q8MXH8	10	3	3	314	5.1008	36536.1	Q8MXH8	Q8MXH8_CAEEL	bath-30	BTB domain-containing protein	28894	23760.8	32184.6	288.107	288.107	288.107	0.000335405	98.1573	6.61702	288.107	0	0	0	28279.8	4245.36	2451.06	15.012	0.0037982	3.47443	Up	GO:0005515:protein binding			GO:0005515:protein binding	---	---
G5EBG8	CELE_F53E4.1	Kelch domain-containing protein 3	Kelch domain-containing protein 3 OS=Caenorhabditis elegans OX=6239 GN=CELE_F53E4.1 PE=4 SV=1	G5EBG8;G5EEG5	22	11	11	420	6.5522	47526.3	A0A3B1E9Z3;G5EBG8;G5EEG5	G5EBG8_CAEEL;G5EEG5_CAEEL	CELE_F53E4.1	Kelch domain-containing protein 3	94672.7	88179.2	93312.1	21895	35512.7	16937.3	0.000336276	3.71462	1.89322	24781.7	9618.28	5553.12	38.8121	92054.6	3424.51	1977.14	3.72009	0.00380334	3.4733	Up	GO:0005737:cytoplasm|GO:0005515:protein binding|GO:0003682:chromatin binding		GO:0005737:cytoplasm	GO:0005515:protein binding|GO:0003682:chromatin binding	K25808	---
A0A8S4SQT8	par-2	RING-type domain-containing protein	RING-type domain-containing protein OS=Caenorhabditis elegans OX=6239 GN=par-2 PE=4 SV=1	A0A8S4SQT8;Q965F9	23	10	10	628	7.5268	69937.1	Q965F9;H1ZUX3;A0A8S4SK97;A0A8S4SL65;A0A8S4SQT8;Q21610	A0A8S4SQT8_CAEEL;Q965F9_CAEEL	par-2	RING-type domain-containing protein	116285	116318	135831	43111.1	30271.6	38241.1	0.00033768	3.30067	1.72276	37207.9	6481.76	3742.25	17.4204	122811	11275.2	6509.74	9.18093	0.00381448	3.4715	Up	GO:0043161:proteasome-mediated ubiquitin-dependent protein catabolic process|GO:0061630:ubiquitin protein ligase activity	GO:0043161:proteasome-mediated ubiquitin-dependent protein catabolic process		GO:0061630:ubiquitin protein ligase activity	---	---
O17712	C55A1.6	DUF148 domain-containing protein	DUF148 domain-containing protein OS=Caenorhabditis elegans OX=6239 GN=C55A1.6 PE=1 SV=1	O17712	12	1	1	104	4.989	11596.1	O17712	O17712_CAEEL	C55A1.6	DUF148 domain-containing protein	64461.4	62451.1	61635.7	25872	34404.5	25597.4	0.000341394	2.19564	1.13464	28624.7	5007.38	2891.01	17.4932	62849.4	1454.35	839.668	2.31402	0.00381473	3.46674	Up	---	---	---	---	---	---
Q9XWG3	Y63D3A.4	5'-tyrosyl-DNA phosphodiesterase	5'-tyrosyl-DNA phosphodiesterase OS=Caenorhabditis elegans OX=6239 GN=Y63D3A.4 PE=1 SV=1	Q9XWG3	36	12	12	362	4.91	40893.2	Q9XWG3	TYDP2_CAEEL	Y63D3A.4	5'-tyrosyl-DNA phosphodiesterase	220454	240949	230135	146481	125858	131283	0.000359103	1.71333	0.776803	134541	10690.9	6172.37	7.9462	230513	10252.9	5919.49	4.44785	0.00396778	3.44478	Up	GO:0016605:PML body|GO:0005737:cytoplasm|GO:0003697:single-stranded DNA binding|GO:0005515:protein binding|GO:0006302:double-strand break repair|GO:0003824:catalytic activity|GO:0070260:5'-tyrosyl-DNA phosphodiesterase activity	GO:0006302:double-strand break repair	GO:0016605:PML body|GO:0005737:cytoplasm	GO:0003697:single-stranded DNA binding|GO:0005515:protein binding|GO:0003824:catalytic activity|GO:0070260:5'-tyrosyl-DNA phosphodiesterase activity	K19619	---
Q95XE9	CELE_Y73B3A.4	RING-type domain-containing protein	RING-type domain-containing protein OS=Caenorhabditis elegans OX=6239 GN=CELE_Y73B3A.4 PE=4 SV=1	Q95XE9	10	1	5	569	5.1286	64230.2	O45188;Q95XE9	Q95XE9_CAEEL	CELE_Y73B3A.4	RING-type domain-containing protein	73067.1	68903.2	61709.1	27689.7	30605.5	26353.5	0.000363633	2.40617	1.26674	28216.2	2174.3	1255.33	7.70584	67893.1	5745.99	3317.45	8.46329	0.00398902	3.43934	Up	---	---	---	---	---	---
Q09249	C16C10.3	Uncharacterized protein C16C10.3	Uncharacterized protein C16C10.3 OS=Caenorhabditis elegans OX=6239 GN=C16C10.3 PE=4 SV=1	Q09249	42	55	55	1032	9.3965	117105	Q09249	YQ53_CAEEL	C16C10.3	Uncharacterized protein C16C10.3	424005	428979	463420	264080	241675	220639	0.000367714	1.81224	0.857778	242131	21724.2	12542.5	8.97208	438801	21465	12392.8	4.89174	0.00401446	3.43449	Up	GO:0003676:nucleic acid binding|GO:0005515:protein binding|GO:0003723:RNA binding			GO:0003676:nucleic acid binding|GO:0005515:protein binding|GO:0003723:RNA binding	---	---
O02096	cas-2	C-CAP/cofactor C-like domain-containing protein	C-CAP/cofactor C-like domain-containing protein OS=Caenorhabditis elegans OX=6239 GN=cas-2 PE=1 SV=2	O02096	32	23	23	457	7.2063	50937.3	O02096	O02096_CAEEL	cas-2	C-CAP/cofactor C-like domain-containing protein	484444	532612	541798	311670	313217	290413	0.000368814	1.70311	0.76817	305100	12742.5	7356.89	4.1765	519618	30805.7	17785.7	5.92852	0.00402166	3.43319	Up	GO:0005737:cytoplasm|GO:0019933:cAMP-mediated signaling|GO:0003779:actin binding|GO:0007010:cytoskeleton organization|GO:0007015:actin filament organization|GO:0008179:adenylate cyclase binding|GO:0000902:cell morphogenesis	GO:0019933:cAMP-mediated signaling|GO:0007010:cytoskeleton organization|GO:0007015:actin filament organization|GO:0000902:cell morphogenesis	GO:0005737:cytoplasm	GO:0003779:actin binding|GO:0008179:adenylate cyclase binding	K17261	---
U4PRH5	pash-1	DRBM domain-containing protein	DRBM domain-containing protein OS=Caenorhabditis elegans OX=6239 GN=pash-1 PE=1 SV=1	U4PRH5	22	14	14	751	5.7429	84237.4	U4PRH5	U4PRH5_CAEEL	pash-1	DRBM domain-containing protein	89612.5	92751	86436.7	49711.5	58226.5	56252.1	0.000380306	1.63713	0.711167	54730	4456.87	2573.17	8.14336	89600.1	3157.19	1822.8	3.52365	0.00409135	3.41987	Up	GO:0003723:RNA binding|GO:0005515:protein binding|GO:0070878:primary miRNA binding|GO:0020037:heme binding|GO:0031053:primary miRNA processing|GO:0003725:double-stranded RNA binding|GO:0042802:identical protein binding|GO:0070877:microprocessor complex	GO:0031053:primary miRNA processing	GO:0070877:microprocessor complex	GO:0003723:RNA binding|GO:0005515:protein binding|GO:0070878:primary miRNA binding|GO:0020037:heme binding|GO:0003725:double-stranded RNA binding|GO:0042802:identical protein binding	K18419	---
P91245	CELE_F11G11.5	Membrane protein BRI3	Membrane protein BRI3 OS=Caenorhabditis elegans OX=6239 GN=CELE_F11G11.5 PE=3 SV=1	P91245	15	2	2	223	7.2521	23666	P91245	P91245_CAEEL	CELE_F11G11.5	Membrane protein BRI3	143877	138876	128137	68601.9	69300.1	54979.8	0.00038209	2.13027	1.09103	64293.9	8073.84	4661.44	12.5577	136963	8042.7	4643.46	5.87216	0.00409657	3.41783	Up	---	---	---	---	---	---
P43510	cpr-6	Cathepsin B-like cysteine proteinase 6	Cathepsin B-like cysteine proteinase 6 OS=Caenorhabditis elegans OX=6239 GN=cpr-6 PE=1 SV=1	P43510	45	25	25	379	5.5565	42404.5	P43510	CPR6_CAEEL	cpr-6	Cathepsin B-like cysteine proteinase 6	1.01526e+06	1.03431e+06	1.11869e+06	654061	641615	694495	0.000382424	1.59195	0.670799	663390	27646.9	15961.9	4.16752	1.05609e+06	55044.2	31779.8	5.2121	0.00409657	3.41745	Up	GO:0008234:cysteine-type peptidase activity|GO:0006508:proteolysis	GO:0006508:proteolysis		GO:0008234:cysteine-type peptidase activity	K01363	---
Q21025	citk-2	non-specific serine/threonine protein kinase	non-specific serine/threonine protein kinase OS=Caenorhabditis elegans OX=6239 GN=citk-2 PE=1 SV=1	Q21025	26	34	34	1286	7.0662	148667	Q21025	Q21025_CAEEL	citk-2	non-specific serine/threonine protein kinase	124090	134312	118851	68906.1	71530.5	75204.8	0.00038701	1.74945	0.806902	71880.5	3163.92	1826.69	4.40164	125751	7863.27	4539.86	6.25304	0.00412944	3.41228	Up	GO:0004674:protein serine/threonine kinase activity|GO:0005856:cytoskeleton|GO:0018107:peptidyl-threonine phosphorylation|GO:0031032:actomyosin structure organization|GO:0005737:cytoplasm	GO:0018107:peptidyl-threonine phosphorylation|GO:0031032:actomyosin structure organization	GO:0005856:cytoskeleton|GO:0005737:cytoplasm	GO:0004674:protein serine/threonine kinase activity	---	---
Q95Y41	rcor-1	REST corepressor rcor-1	REST corepressor rcor-1 OS=Caenorhabditis elegans OX=6239 GN=rcor-1 PE=1 SV=1	Q95Y41	25	13	13	564	4.9131	65919.4	Q95Y41	RCORA_CAEEL	rcor-1	REST corepressor rcor-1	284473	314699	287681	182530	166184	179980	0.000387305	1.67744	0.746262	176231	8794.06	5077.25	4.99007	295618	16602.5	9585.44	5.6162	0.00412944	3.41195	Up	GO:0006357:regulation of transcription by RNA polymerase II|GO:0003714:transcription corepressor activity|GO:0006355:regulation of DNA-templated transcription|GO:0005667:transcription regulator complex|GO:0043565:sequence-specific DNA binding|GO:0045892:negative regulation of DNA-templated transcription|GO:0000118:histone deacetylase complex	GO:0006357:regulation of transcription by RNA polymerase II|GO:0006355:regulation of DNA-templated transcription|GO:0045892:negative regulation of DNA-templated transcription	GO:0005667:transcription regulator complex|GO:0000118:histone deacetylase complex	GO:0003714:transcription corepressor activity|GO:0043565:sequence-specific DNA binding	---	---
Q10002	apn-1	Apurinic-apyrimidinic endonuclease	Apurinic-apyrimidinic endonuclease OS=Caenorhabditis elegans OX=6239 GN=apn-1 PE=2 SV=2	Q10002	19	6	6	396	7.9862	44747.3	Q10002	APN1_CAEEL	apn-1	Apurinic-apyrimidinic endonuclease	74060.2	72072.2	65277.6	21432.8	22183.1	31300.6	0.000389095	2.82194	1.49669	24972.2	5493.4	3171.62	21.9981	70470	4605.32	2658.88	6.53514	0.00414013	3.40994	Up	GO:0005739:mitochondrion|GO:0005634:nucleus|GO:0006284:base-excision repair|GO:0003906:DNA-(apurinic or apyrimidinic site) endonuclease activity|GO:0003677:DNA binding|GO:0008270:zinc ion binding|GO:0006281:DNA repair|GO:0008081:phosphoric diester hydrolase activity	GO:0006284:base-excision repair|GO:0006281:DNA repair	GO:0005739:mitochondrion|GO:0005634:nucleus	GO:0003906:DNA-(apurinic or apyrimidinic site) endonuclease activity|GO:0003677:DNA binding|GO:0008270:zinc ion binding|GO:0008081:phosphoric diester hydrolase activity	K10771	---
H2KYU2	C17E7.9	Uncharacterized protein	Uncharacterized protein OS=Caenorhabditis elegans OX=6239 GN=C17E7.9 PE=1 SV=1	H2KYU2;Q965M7	17	5	5	257	7.2036	29643.4	H2KYU2;Q965M7	H2KYU2_CAEEL;Q965M7_CAEEL	C17E7.9	Uncharacterized protein	338432	381336	330132	159020	136392	121926	0.000389891	2.51571	1.33096	139113	18696.1	10794.2	13.4395	349967	27482	15866.7	7.85275	0.00414247	3.40906	Up	---	---	---	---	---	---
P45894	aak-1	5'-AMP-activated protein kinase catalytic subunit alpha-1	5'-AMP-activated protein kinase catalytic subunit alpha-1 OS=Caenorhabditis elegans OX=6239 GN=aak-1 PE=2 SV=2	P45894	24	17	17	589	7.6925	65619.6	P45894	AAPK1_CAEEL	aak-1	5'-AMP-activated protein kinase catalytic subunit alpha-1	116682	111379	103275	66436.2	60650.8	60324.5	0.00039276	1.76796	0.822087	62470.5	3438.25	1985.07	5.5038	110445	6751.92	3898.22	6.11335	0.00416373	3.40587	Up	GO:0035556:intracellular signal transduction|GO:0004672:protein kinase activity|GO:0004674:protein serine/threonine kinase activity|GO:0005737:cytoplasm|GO:0006468:protein phosphorylation|GO:0005524:ATP binding	GO:0035556:intracellular signal transduction|GO:0006468:protein phosphorylation	GO:0005737:cytoplasm	GO:0004672:protein kinase activity|GO:0004674:protein serine/threonine kinase activity|GO:0005524:ATP binding	K07198	ko04361|Axon regeneration///ko04140|Autophagy - animal///ko04150|mTOR signaling pathway///ko04213|Longevity regulating pathway - multiple species///ko04068|FoxO signaling pathway
Q9XTT4	ani-1	Anillin-like protein 1	Anillin-like protein 1 OS=Caenorhabditis elegans OX=6239 GN=ani-1 PE=2 SV=2	Q9XTT4	26	27	27	1159	6.5577	126803	Q9XTT4	ANI1_CAEEL	ani-1	Anillin-like protein 1	225217	245486	218428	134437	140756	139291	0.00039297	1.66263	0.733464	138161	3307.5	1909.58	2.39394	229710	14077.5	8127.65	6.12837	0.00416373	3.40564	Up	GO:0031106:septin ring organization|GO:0000915:actomyosin contractile ring assembly|GO:0000281:mitotic cytokinesis|GO:0005826:actomyosin contractile ring	GO:0031106:septin ring organization|GO:0000915:actomyosin contractile ring assembly|GO:0000281:mitotic cytokinesis	GO:0005826:actomyosin contractile ring		K18621	---
G5EG39	skr-10	Skp1-related protein	Skp1-related protein OS=Caenorhabditis elegans OX=6239 GN=skr-10 PE=1 SV=1	G5EG39	50	6	7	192	4.0548	20900.7	G5EG39	G5EG39_CAEEL	skr-10	Skp1-related protein	874043	904690	722301	219603	206911	222330	0.000400691	3.8546	1.94658	216281	8228.62	4750.79	3.80459	833678	97664.8	56386.8	11.7149	0.00420818	3.39719	Up	GO:0006511:ubiquitin-dependent protein catabolic process	GO:0006511:ubiquitin-dependent protein catabolic process			K03094	---
Q10653	cyb-1	G2/mitotic-specific cyclin-B1	G2/mitotic-specific cyclin-B1 OS=Caenorhabditis elegans OX=6239 GN=cyb-1 PE=1 SV=1	Q10653	24	7	7	361	7.1624	40518.8	Q10653	CCNB1_CAEEL	cyb-1	G2/mitotic-specific cyclin-B1	119739	120607	110802	54971.4	49034.7	35843.5	0.00040253	2.51089	1.3282	46616.5	9790.53	5652.57	21.0023	117049	5427.39	3133.51	4.63685	0.00421426	3.3952	Up	---	---	---	---	K05868	ko04068|FoxO signaling pathway
Q20026	chtl-1	Choline transporter-like protein 1	Choline transporter-like protein 1 OS=Caenorhabditis elegans OX=6239 GN=chtl-1 PE=3 SV=1	Q20026	6	5	5	771	8.3562	87311.3	Q20026	CTL1L_CAEEL	chtl-1	Choline transporter-like protein 1	51091.4	52494.5	58035.7	20333.2	23182.5	26651.5	0.000403196	2.30338	1.20375	23389.1	3164.22	1826.87	13.5286	53873.8	3671.88	2119.96	6.81571	0.00421507	3.39448	Up	GO:0016020:membrane|GO:0022857:transmembrane transporter activity|GO:0055085:transmembrane transport	GO:0055085:transmembrane transport	GO:0016020:membrane	GO:0022857:transmembrane transporter activity	K15377	---
Q23605	CELE_ZK813.2	Neuropeptide-Like Protein	Neuropeptide-Like Protein OS=Caenorhabditis elegans OX=6239 GN=CELE_ZK813.2 PE=4 SV=1	Q23605	15	2	2	121	9.3764	13898.1	Q23605	Q23605_CAEEL	CELE_ZK813.2	Neuropeptide-Like Protein	199144	186051	210481	108391	91471.3	106793	0.000410162	1.94249	0.95791	102218	9341.58	5393.37	9.13884	198559	12225.5	7058.42	6.15714	0.00426344	3.38704	Up	---	---	---	---	---	---
Q95XZ1	nefr-1	Protein kinase domain-containing protein	Protein kinase domain-containing protein OS=Caenorhabditis elegans OX=6239 GN=nefr-1 PE=4 SV=2	Q95XZ1	7	4	4	641	9.6932	73034.6	Q95XZ1	Q95XZ1_CAEEL	nefr-1	Protein kinase domain-containing protein	36933.4	41368.4	35919.4	12237.5	16902.7	15216.3	0.000418618	2.57506	1.36461	14785.5	2362.24	1363.84	15.9767	38073.7	2897.99	1673.16	7.61154	0.00432152	3.37818	Up	---	---	---	---	---	---
Q23203	tag-266	Cysteine-rich hydrophobic protein	Cysteine-rich hydrophobic protein OS=Caenorhabditis elegans OX=6239 GN=tag-266 PE=1 SV=2	Q23203	27	5	5	179	5.2856	19895.8	Q23203;Q8I7F9	Q23203_CAEEL	tag-266	Cysteine-rich hydrophobic protein	148891	157532	146515	62363.1	47086.2	73527.6	0.000422906	2.47539	1.30765	60992.3	13273.9	7663.69	21.7632	150980	5797.88	3347.41	3.84018	0.00432684	3.37376	Up	---	---	---	---	---	---
Q94050	sna-2	Small Nuclear RNA (snRNA) Associated protein	Small Nuclear RNA (snRNA) Associated protein OS=Caenorhabditis elegans OX=6239 GN=sna-2 PE=1 SV=1	Q94050	32	18	18	663	5.1514	74761	Q94050	Q94050_CAEEL	sna-2	Small Nuclear RNA (snRNA) Associated protein	276797	278994	301095	194791	177210	187265	0.000433955	1.53216	0.615571	186422	8820.73	5092.65	4.7316	285629	13439	7759.02	4.70507	0.00439548	3.36256	Up	---	---	---	---	---	---
P34364	C48B4.10	Uncharacterized protein C48B4.10	Uncharacterized protein C48B4.10 OS=Caenorhabditis elegans OX=6239 GN=C48B4.10 PE=4 SV=2	P34364	21	2	2	182	4.8835	21191.8	P34364	YLH0_CAEEL	C48B4.10	Uncharacterized protein C48B4.10	149043	144443	140948	85197.2	65710.2	80722.5	0.000438787	1.87555	0.907315	77210	10207.3	5893.18	13.2202	144811	4060.25	2344.19	2.80382	0.00443949	3.35775	Up	---	---	---	---	---	---
Q95ZK7	gld-3	Defective in germ line development protein 3	Defective in germ line development protein 3 OS=Caenorhabditis elegans OX=6239 GN=gld-3 PE=1 SV=2	Q95ZK7	25	24	24	969	6.9493	110324	Q95ZK7	GLD3_CAEEL	gld-3	Defective in germ line development protein 3	327379	386781	359060	144536	122990	95117.7	0.000447975	2.95944	1.56532	120881	24776.3	14304.6	20.4965	357740	29723	17160.6	8.30855	0.00448763	3.34875	Up	---	---	---	---	---	---
U4PR86	pig-1	Maternal embryonic leucine zipper kinase	Maternal embryonic leucine zipper kinase OS=Caenorhabditis elegans OX=6239 GN=pig-1 PE=1 SV=1	U4PR86	27	17	17	706	9.6218	80340.3	U4PR86	MELK_CAEEL	pig-1	Maternal embryonic leucine zipper kinase	132079	132583	137161	82773.6	74980.2	64058.8	0.000449104	1.81154	0.857217	73937.5	9400.83	5427.57	12.7146	133941	2800.18	1616.69	2.09061	0.00448907	3.34765	Up	GO:0004674:protein serine/threonine kinase activity|GO:0035556:intracellular signal transduction|GO:0004672:protein kinase activity|GO:0005737:cytoplasm|GO:0005524:ATP binding|GO:0006468:protein phosphorylation	GO:0035556:intracellular signal transduction|GO:0006468:protein phosphorylation	GO:0005737:cytoplasm	GO:0004674:protein serine/threonine kinase activity|GO:0004672:protein kinase activity|GO:0005524:ATP binding	K08799	---
Q4R127	CELE_K11D12.13	BPTI/Kunitz inhibitor domain-containing protein	BPTI/Kunitz inhibitor domain-containing protein OS=Caenorhabditis elegans OX=6239 GN=CELE_K11D12.13 PE=1 SV=1	Q4R127	30	7	7	188	4.6632	20682.3	Q4R127	Q4R127_CAEEL	CELE_K11D12.13	BPTI/Kunitz inhibitor domain-containing protein	1.00713e+06	928077	933471	476659	490877	360496	0.000451422	2.1601	1.1111	442677	71525.3	41295.2	16.1574	956227	44168	25500.4	4.61899	0.00450237	3.34542	Up	GO:0004867:serine-type endopeptidase inhibitor activity			GO:0004867:serine-type endopeptidase inhibitor activity	---	---
Q22725	enri-2	Enhanced Nuclear RnaI (RNAi), T. Duchaine	Enhanced Nuclear RnaI (RNAi), T. Duchaine OS=Caenorhabditis elegans OX=6239 GN=enri-2 PE=4 SV=1	Q22725	48	10	10	218	4.7175	24984.2	Q22725	Q22725_CAEEL	enri-2	Enhanced Nuclear RnaI (RNAi), T. Duchaine	62616.6	64767.8	76939.7	18580.9	9709.62	13779.6	0.000462628	4.85675	2.27999	14023.4	4440.65	2563.81	31.666	68108	7723.69	4459.28	11.3404	0.00457906	3.33477	Up	---	---	---	---	---	---
Q22590	ect-2	Protein ECT2	Protein ECT2 OS=Caenorhabditis elegans OX=6239 GN=ect-2 PE=1 SV=2	Q22590;Q9U364	25	20	20	924	8.2514	105509	Q22590;Q9U364	Q22590_CAEEL;Q9U364_CAEEL	ect-2	Protein ECT2	112114	128972	128846	56156.2	57627.8	46092.6	0.000465433	2.31386	1.2103	53292.2	6278.3	3624.78	11.7809	123311	9696.96	5598.54	7.86384	0.00460183	3.33214	Up	GO:0005634:nucleus|GO:0000281:mitotic cytokinesis|GO:0090630:activation of GTPase activity|GO:0005737:cytoplasm|GO:0043547:positive regulation of GTPase activity|GO:0005085:guanyl-nucleotide exchange factor activity|GO:2000431:regulation of cytokinesis, actomyosin contractile ring assembly|GO:0005938:cell cortex|GO:0005096:GTPase activator activity|GO:0007399:nervous system development	GO:0000281:mitotic cytokinesis|GO:0090630:activation of GTPase activity|GO:0043547:positive regulation of GTPase activity|GO:2000431:regulation of cytokinesis, actomyosin contractile ring assembly|GO:0007399:nervous system development	GO:0005634:nucleus|GO:0005737:cytoplasm|GO:0005938:cell cortex	GO:0005085:guanyl-nucleotide exchange factor activity|GO:0005096:GTPase activator activity	K20704	---
O16541	fbxc-50	F-box domain-containing protein	F-box domain-containing protein OS=Caenorhabditis elegans OX=6239 GN=fbxc-50 PE=1 SV=2	O16541	20	6	6	348	6.8184	39759.9	O16541	O16541_CAEEL	fbxc-50	F-box domain-containing protein	85870.6	97433.2	91696	55529.9	53903.6	50449.2	0.000467146	1.72001	0.782417	53294.2	2594.59	1497.99	4.86842	91666.6	5781.31	3337.84	6.30689	0.00461376	3.33055	Up	GO:0005515:protein binding			GO:0005515:protein binding	---	---
H2KZD5	csr-1	Piwi domain-containing protein	Piwi domain-containing protein OS=Caenorhabditis elegans OX=6239 GN=csr-1 PE=1 SV=1	H2KZD5	40	60	60	1030	8.7099	116308	H2KZD5;Q27GU1	H2KZD5_CAEEL	csr-1	Piwi domain-containing protein	2.64848e+06	2.50203e+06	2.61959e+06	1.79873e+06	1.69849e+06	1.54114e+06	0.00047783	1.54219	0.624982	1.67945e+06	129845	74966	7.73139	2.59003e+06	77574.2	44787.5	2.9951	0.00469372	3.32073	Up	GO:0003723:RNA binding|GO:0005515:protein binding|GO:0003676:nucleic acid binding			GO:0003723:RNA binding|GO:0005515:protein binding|GO:0003676:nucleic acid binding	---	---
G5EEM1	gmn-1	Geminin homolog	Geminin homolog OS=Caenorhabditis elegans OX=6239 GN=gmn-1 PE=1 SV=1	G5EEM1	23	4	4	180	4.0591	20196.6	G5EEM1	GEMI_CAEEL	gmn-1	Geminin homolog	182437	216818	180736	72341.9	65856.3	69558.6	0.000478448	2.79168	1.48113	69252.3	3253.59	1878.46	4.69817	193330	20358.5	11754	10.5304	0.00469372	3.32016	Up	---	---	---	---	---	---
P91492	CELE_T23B3.1	Movement protein	Movement protein OS=Caenorhabditis elegans OX=6239 GN=CELE_T23B3.1 PE=1 SV=1	P91492	16	7	7	389	5.2433	44819.9	H2KYU3;P91492	P91492_CAEEL	CELE_T23B3.1	Movement protein	212784	204432	222972	93795.4	123539	105350	0.000483899	1.98394	0.988369	107562	14994.8	8657.26	13.9407	213396	9285.22	5360.83	4.35117	0.00472006	3.31525	Up	---	---	---	---	---	---
P91820	lst-1	Lateral Signaling Target	Lateral Signaling Target OS=Caenorhabditis elegans OX=6239 GN=lst-1 PE=1 SV=3	P91820	14	4	4	328	9.3112	36833.5	P91820;Q564V2;Q86RT0	P91820_CAEEL	lst-1	Lateral Signaling Target	75857.7	84513.1	69734.7	30257.2	29292.7	23917.8	0.000490314	2.75682	1.463	27822.6	3415.84	1972.13	12.2772	76701.9	7425.23	4286.96	9.68064	0.00474491	3.30953	Up	---	---	---	---	---	---
Q95Y69	orc-3	ORC_WH_C domain-containing protein	ORC_WH_C domain-containing protein OS=Caenorhabditis elegans OX=6239 GN=orc-3 PE=1 SV=2	Q95Y69	35	19	19	612	7.3263	70197.4	Q95Y69	Q95Y69_CAEEL	orc-3	ORC_WH_C domain-containing protein	258137	259057	260833	175982	147449	144899	0.000495763	1.66128	0.732294	156110	17256.7	9963.15	11.0542	259342	1370.25	791.113	0.528355	0.00478241	3.30473	Up	---	---	---	---	---	---
A5Z2W7	CELE_K02B7.3	Phage protein	Phage protein OS=Caenorhabditis elegans OX=6239 GN=CELE_K02B7.3 PE=1 SV=1	A5Z2W7;O45637	51	6	6	108	4.513	12459.7	A5Z2W7;O45637	A5Z2W7_CAEEL;O45637_CAEEL	CELE_K02B7.3	Phage protein	204929	197583	180730	98409.6	104477	82995.7	0.000496811	2.04015	1.02867	95294.2	11074.5	6393.86	11.6214	194414	12406.8	7163.05	6.38162	0.00478745	3.30381	Up	---	---	---	---	---	---
Q965L2	CELE_T13B5.9	Leishmanolysin-like peptidase	Leishmanolysin-like peptidase OS=Caenorhabditis elegans OX=6239 GN=CELE_T13B5.9 PE=3 SV=4	Q965L2	9	3	3	378	7.973	43246	Q965L2	Q965L2_CAEEL	CELE_T13B5.9	Leishmanolysin-like peptidase	48902.1	51586.4	52014.6	28772.3	25230	31877.3	0.000498564	1.77578	0.82845	28626.6	3326.06	1920.3	11.6188	50834.4	1687.02	974	3.31865	0.00479927	3.30228	Up	GO:0005737:cytoplasm|GO:0016020:membrane|GO:0006508:proteolysis|GO:0007155:cell adhesion|GO:0008233:peptidase activity|GO:0004222:metalloendopeptidase activity	GO:0006508:proteolysis|GO:0007155:cell adhesion	GO:0005737:cytoplasm|GO:0016020:membrane	GO:0008233:peptidase activity|GO:0004222:metalloendopeptidase activity	---	---
Q09647	ttll-4	Tubulin polyglutamylase ttll-4	Tubulin polyglutamylase ttll-4 OS=Caenorhabditis elegans OX=6239 GN=ttll-4 PE=1 SV=3	Q09647	18	12	12	601	7.159	69187.6	Q09647	TTLL4_CAEEL	ttll-4	Tubulin polyglutamylase ttll-4	140794	164447	142607	71713.3	62995	65043.1	0.000504576	2.24203	1.1648	66583.8	4558.76	2632	6.84664	149283	13163.9	7600.18	8.8181	0.00483671	3.29707	Up	GO:0036064:ciliary basal body|GO:0070740:tubulin-glutamic acid ligase activity|GO:0015631:tubulin binding|GO:0018095:protein polyglutamylation|GO:0036211:protein modification process|GO:0000226:microtubule cytoskeleton organization	GO:0018095:protein polyglutamylation|GO:0036211:protein modification process|GO:0000226:microtubule cytoskeleton organization	GO:0036064:ciliary basal body	GO:0070740:tubulin-glutamic acid ligase activity|GO:0015631:tubulin binding	K16601	---
O45526	lsy-27	Zinc finger protein lsy-27	Zinc finger protein lsy-27 OS=Caenorhabditis elegans OX=6239 GN=lsy-27 PE=1 SV=1	O45526	16	2	3	250	8.7041	27805.5	O45526	LSY27_CAEEL	lsy-27	Zinc finger protein lsy-27	59377.7	57222	53648	24411.6	12905.2	16574.3	0.000509977	3.15911	1.65952	17963.7	5877.7	3393.49	32.7199	56749.2	2893.97	1670.83	5.09958	0.0048654	3.29245	Up	GO:0043565:sequence-specific DNA binding|GO:0006357:regulation of transcription by RNA polymerase II|GO:0005634:nucleus|GO:0000981:DNA-binding transcription factor activity, RNA polymerase II-specific	GO:0006357:regulation of transcription by RNA polymerase II	GO:0005634:nucleus	GO:0043565:sequence-specific DNA binding|GO:0000981:DNA-binding transcription factor activity, RNA polymerase II-specific	---	---
Q9U2G5	mrp-7	Multidrug resistance protein mrp-7	Multidrug resistance protein mrp-7 OS=Caenorhabditis elegans OX=6239 GN=mrp-7 PE=2 SV=3	Q9U2G5	28	41	45	1525	6.3968	171048	Q9U2G5	MRP7_CAEEL	mrp-7	Multidrug resistance protein mrp-7	702077	721836	746734	449780	497730	419788	0.000510132	1.58754	0.666797	455766	39314.1	22698	8.62593	723549	22377.4	12919.6	3.09273	0.0048654	3.29232	Up	GO:0022857:transmembrane transporter activity|GO:0042626:ATPase-coupled transmembrane transporter activity|GO:0016887:ATP hydrolysis activity|GO:0005524:ATP binding|GO:0016020:membrane|GO:0140359:ABC-type transporter activity|GO:0055085:transmembrane transport	GO:0055085:transmembrane transport	GO:0016020:membrane	GO:0022857:transmembrane transporter activity|GO:0042626:ATPase-coupled transmembrane transporter activity|GO:0016887:ATP hydrolysis activity|GO:0005524:ATP binding|GO:0140359:ABC-type transporter activity	K02021	---
P53016	rfc-4	Replication factor C subunit 4	Replication factor C subunit 4 OS=Caenorhabditis elegans OX=6239 GN=rfc-4 PE=1 SV=1	P53016	50	16	16	334	6.8076	37705.6	P53016	RFC4_CAEEL	rfc-4	Replication factor C subunit 4	766525	764311	804231	527697	515715	450161	0.000510238	1.56341	0.644696	497858	41739	24098	8.38372	778355	22436.2	12953.6	2.88252	0.0048654	3.29223	Up	GO:0006261:DNA-templated DNA replication|GO:0003689:DNA clamp loader activity|GO:0016887:ATP hydrolysis activity|GO:0005524:ATP binding|GO:0006281:DNA repair|GO:0005663:DNA replication factor C complex|GO:0005634:nucleus	GO:0006261:DNA-templated DNA replication|GO:0006281:DNA repair	GO:0005663:DNA replication factor C complex|GO:0005634:nucleus	GO:0003689:DNA clamp loader activity|GO:0016887:ATP hydrolysis activity|GO:0005524:ATP binding	K10755	ko03420|Nucleotide excision repair///ko03030|DNA replication///ko03410|Base excision repair///ko03430|Mismatch repair
O02331	CELE_T24D1.2	RING-type domain-containing protein	RING-type domain-containing protein OS=Caenorhabditis elegans OX=6239 GN=CELE_T24D1.2 PE=4 SV=2	O02331	19	6	6	464	5.3334	51399.5	O02331	O02331_CAEEL	CELE_T24D1.2	RING-type domain-containing protein	189566	211656	232995	74561.6	73390.8	85144	0.000516548	2.72084	1.44405	77698.8	6474.22	3737.89	8.33246	211406	21715.5	12537.4	10.2719	0.0049153	3.28689	Up	---	---	---	---	---	---
Q09994	ani-2	Anillin-like protein 2	Anillin-like protein 2 OS=Caenorhabditis elegans OX=6239 GN=ani-2 PE=2 SV=1	Q09994	27	28	28	1009	7.0149	115020	Q09994	ANI2_CAEEL	ani-2	Anillin-like protein 2	148791	158023	151904	95825.6	98031	80943.4	0.000521181	1.66928	0.739224	91600	9294.51	5366.19	10.1468	152906	4696.69	2711.63	3.07162	0.00494905	3.28301	Up	GO:0000281:mitotic cytokinesis|GO:0005826:actomyosin contractile ring|GO:0031106:septin ring organization|GO:0000915:actomyosin contractile ring assembly	GO:0000281:mitotic cytokinesis|GO:0031106:septin ring organization|GO:0000915:actomyosin contractile ring assembly	GO:0005826:actomyosin contractile ring		K18621	---
Q3Y403	C41G11.1	Calcineurin-like phosphoesterase domain-containing protein	Calcineurin-like phosphoesterase domain-containing protein OS=Caenorhabditis elegans OX=6239 GN=C41G11.1 PE=1 SV=1	Q3Y403	21	9	9	429	7.8898	49076.4	Q3Y403	Q3Y403_CAEEL	C41G11.1	Calcineurin-like phosphoesterase domain-containing protein	187373	168126	173729	84705.3	88333.1	63626.1	0.000526981	2.2362	1.16105	78888.2	13341.3	7702.59	16.9116	176409	9899.46	5715.46	5.61164	0.0049782	3.2782	Up	GO:0016787:hydrolase activity			GO:0016787:hydrolase activity	---	---
A0A1T5HV05	CELE_W03A5.6	Protein kinase domain-containing protein	Protein kinase domain-containing protein OS=Caenorhabditis elegans OX=6239 GN=CELE_W03A5.6 PE=1 SV=1	A0A1T5HV05	2	1	1	612	7.7626	67028.7	A0A1T5HV05	A0A1T5HV05_CAEEL	CELE_W03A5.6	Protein kinase domain-containing protein	40185	54717.4	42631.9	288.107	288.107	288.107	0.000532287	159.124	7.31401	288.107	0	0	0	45844.8	7780.75	4492.22	16.9719	0.00501274	3.27385	Up	GO:0023052:signaling|GO:0098978:glutamatergic synapse|GO:0060090:molecular adaptor activity|GO:0098962:regulation of postsynaptic neurotransmitter receptor activity|GO:0099572:postsynaptic specialization	GO:0023052:signaling|GO:0098962:regulation of postsynaptic neurotransmitter receptor activity	GO:0098978:glutamatergic synapse|GO:0099572:postsynaptic specialization	GO:0060090:molecular adaptor activity	---	---
A0A679L8L4	CELE_T16G12.13	Uncharacterized protein	Uncharacterized protein OS=Caenorhabditis elegans OX=6239 GN=CELE_T16G12.13 PE=4 SV=1	A0A679L8L4	6	1	1	186	6.4766	21400.3	A0A679L8L4	A0A679L8L4_CAEEL	CELE_T16G12.13	Uncharacterized protein	63631.6	45034	55535	288.107	288.107	288.107	0.000538038	189.976	7.56968	288.107	0	0	0	54733.5	9324.7	5383.62	17.0366	0.00504085	3.26919	Up	---	---	---	---	---	---
Q22662	CELE_T22C1.1	UBR-type domain-containing protein	UBR-type domain-containing protein OS=Caenorhabditis elegans OX=6239 GN=CELE_T22C1.1 PE=1 SV=2	Q22662	20	6	6	356	4.5172	40991.3	Q22662	Q22662_CAEEL	CELE_T22C1.1	UBR-type domain-containing protein	63318.6	67431.9	72330.6	35708.8	28460.7	34585.7	0.000541012	2.05641	1.04013	32918.4	3901.08	2252.29	11.8508	67693.7	4511.66	2604.81	6.66481	0.0050607	3.26679	Up	GO:0005737:cytoplasm|GO:0061630:ubiquitin protein ligase activity|GO:0008270:zinc ion binding		GO:0005737:cytoplasm	GO:0061630:ubiquitin protein ligase activity|GO:0008270:zinc ion binding	K11979	---
O17687	nasp-2	Tetratricopeptide SHNi-TPR domain-containing protein	Tetratricopeptide SHNi-TPR domain-containing protein OS=Caenorhabditis elegans OX=6239 GN=nasp-2 PE=1 SV=1	O17687	55	36	36	582	3.882	62957.5	O17687	O17687_CAEEL	nasp-2	Tetratricopeptide SHNi-TPR domain-containing protein	3.34311e+06	3.36291e+06	3.21088e+06	2.11843e+06	2.18885e+06	1.81115e+06	0.000541266	1.62082	0.696728	2.03948e+06	200844	115957	9.84781	3.30563e+06	82653.4	47720	2.50038	0.0050607	3.26659	Up	GO:0042393:histone binding|GO:0034080:CENP-A containing chromatin assembly|GO:0005515:protein binding|GO:0005654:nucleoplasm|GO:0006335:DNA replication-dependent chromatin assembly	GO:0034080:CENP-A containing chromatin assembly|GO:0006335:DNA replication-dependent chromatin assembly	GO:0005654:nucleoplasm	GO:0042393:histone binding|GO:0005515:protein binding	K11291	---
H2KYD1	C16A11.4	SPK domain-containing protein	SPK domain-containing protein OS=Caenorhabditis elegans OX=6239 GN=C16A11.4 PE=4 SV=1	H2KYD1;O76580	11	5	5	510	7.4141	57979.2	H2KYD1;O76580	H2KYD1_CAEEL;O76580_CAEEL	C16A11.4	SPK domain-containing protein	72074.1	71831.3	85088.4	21491.1	27742	29515.9	0.000562794	2.9079	1.53998	26249.7	4215.36	2433.74	16.0587	76331.3	7584.88	4379.13	9.9368	0.00517703	3.24965	Up	---	---	---	---	---	---
P45895	mig-22	Chondroitin sulfate synthase mig-22	Chondroitin sulfate synthase mig-22 OS=Caenorhabditis elegans OX=6239 GN=mig-22 PE=1 SV=1	P45895	34	20	20	804	5.8915	91036.3	P45895	CHSSB_CAEEL	mig-22	Chondroitin sulfate synthase mig-22	121454	109007	118771	70141.6	62431.9	57235.1	0.000566593	1.83992	0.87964	63269.5	6493.89	3749.25	10.2639	116411	6550.21	3781.77	5.62682	0.00520385	3.24673	Up	GO:0008376:acetylgalactosaminyltransferase activity|GO:0047238:glucuronosyl-N-acetylgalactosaminyl-proteoglycan 4-beta-N-acetylgalactosaminyltransferase activity|GO:0032580:Golgi cisterna membrane|GO:0030206:chondroitin sulfate biosynthetic process	GO:0030206:chondroitin sulfate biosynthetic process	GO:0032580:Golgi cisterna membrane	GO:0008376:acetylgalactosaminyltransferase activity|GO:0047238:glucuronosyl-N-acetylgalactosaminyl-proteoglycan 4-beta-N-acetylgalactosaminyltransferase activity	K00747	ko00532|Glycosaminoglycan biosynthesis - chondroitin sulfate / dermatan sulfate///ko01100|Metabolic pathways
Q95XH0	CELE_Y69A2AR.28	PEST proteolytic signal-containing nuclear protein	PEST proteolytic signal-containing nuclear protein OS=Caenorhabditis elegans OX=6239 GN=CELE_Y69A2AR.28 PE=1 SV=1	Q95XH0	54	7	7	108	6.8726	11817.3	Q95XH0	Q95XH0_CAEEL	CELE_Y69A2AR.28	PEST proteolytic signal-containing nuclear protein	100508	91725.4	111265	43440.9	41742.2	45789.3	0.000569579	2.31727	1.21242	43657.5	2032.2	1173.29	4.65487	101166	9786.52	5650.25	9.67372	0.00520485	3.24445	Up	---	---	---	---	---	---
P91306	cey-2	CSD domain-containing protein	CSD domain-containing protein OS=Caenorhabditis elegans OX=6239 GN=cey-2 PE=1 SV=1	P91306	71	20	20	267	8.4355	29404.7	P91306	P91306_CAEEL	cey-2	CSD domain-containing protein	1.95668e+06	2.16727e+06	2.19758e+06	1.30959e+06	1.30301e+06	1.19747e+06	0.000569816	1.65917	0.730458	1.27002e+06	62917.2	36325.3	4.95403	2.10718e+06	131213	75755.7	6.22695	0.00520485	3.24427	Up	GO:0003676:nucleic acid binding			GO:0003676:nucleic acid binding	K09276	---
Q09408	pup-2	PAP-associated domain-containing protein	PAP-associated domain-containing protein OS=Caenorhabditis elegans OX=6239 GN=pup-2 PE=1 SV=2	Q09408	15	7	7	508	7.2343	57911.1	Q09408	Q09408_CAEEL	pup-2	PAP-associated domain-containing protein	649275	763195	686111	299677	320540	238814	0.000575012	2.44296	1.28863	286344	42463	24516	14.8294	699527	58132.8	33563	8.3103	0.00523657	3.24032	Up	GO:0016779:nucleotidyltransferase activity|GO:0031123:RNA 3'-end processing|GO:0071076:RNA 3' uridylation|GO:0050265:RNA uridylyltransferase activity	GO:0031123:RNA 3'-end processing|GO:0071076:RNA 3' uridylation		GO:0016779:nucleotidyltransferase activity|GO:0050265:RNA uridylyltransferase activity	---	---
O44992	dscc-1	Sister chromatid cohesion protein DCC1	Sister chromatid cohesion protein DCC1 OS=Caenorhabditis elegans OX=6239 GN=dscc-1 PE=1 SV=2	O44992	22	9	9	443	4.7034	50782.1	O44992	O44992_CAEEL	dscc-1	Sister chromatid cohesion protein DCC1	131188	136470	119343	76308.8	72462.8	66904.6	0.00057804	1.79436	0.843473	71892.1	4727.99	2729.71	6.57651	129001	8770.42	5063.6	6.79874	0.00525889	3.23804	Up	GO:0031390:Ctf18 RFC-like complex|GO:0000775:chromosome, centromeric region|GO:0000785:chromatin|GO:0034088:maintenance of mitotic sister chromatid cohesion|GO:0007064:mitotic sister chromatid cohesion	GO:0034088:maintenance of mitotic sister chromatid cohesion|GO:0007064:mitotic sister chromatid cohesion	GO:0031390:Ctf18 RFC-like complex|GO:0000775:chromosome, centromeric region|GO:0000785:chromatin		K11271	---
H2KZH7	CELE_Y37E11AL.3	Retrotransposon gag protein	Retrotransposon gag protein OS=Caenorhabditis elegans OX=6239 GN=CELE_Y37E11AL.3 PE=1 SV=1	H2KZH7	28	9	9	305	6.0374	35207.7	H2KZH7	H2KZH7_CAEEL	CELE_Y37E11AL.3	Retrotransposon gag protein	142655	119147	126834	58483.9	61274.8	53973.7	0.00058549	2.23698	1.16155	57910.8	3684.1	2127.02	6.36168	129545	11986	6920.13	9.25237	0.00529304	3.23248	Up	---	---	---	---	---	---
O61775	vet-2	Very Early Transcript	Very Early Transcript OS=Caenorhabditis elegans OX=6239 GN=vet-2 PE=1 SV=6	O61775	8	6	6	785	4.4588	90094.8	O61775	O61775_CAEEL	vet-2	Very Early Transcript	39000.5	48672.4	46239.3	13614.2	13724.6	16412.6	0.000591507	3.06075	1.61388	14583.8	1584.78	914.97	10.8667	44637.4	5031.01	2904.65	11.2708	0.00532298	3.22804	Up	GO:0006914:autophagy	GO:0006914:autophagy			---	---
O17666	aspm-1	Calponin-homology (CH) domain-containing protein	Calponin-homology (CH) domain-containing protein OS=Caenorhabditis elegans OX=6239 GN=aspm-1 PE=1 SV=1	O17666	25	24	24	1186	6.7943	134577	O17666	O17666_CAEEL	aspm-1	Calponin-homology (CH) domain-containing protein	191277	193967	174776	122655	113467	108489	0.000597291	1.62508	0.700506	114871	7186.12	4148.91	6.25584	186673	10391.1	5999.28	5.56644	0.00534863	3.22381	Up	GO:0005515:protein binding|GO:0000278:mitotic cell cycle|GO:0007051:spindle organization|GO:0005516:calmodulin binding|GO:0051295:establishment of meiotic spindle localization|GO:0000922:spindle pole	GO:0000278:mitotic cell cycle|GO:0007051:spindle organization|GO:0051295:establishment of meiotic spindle localization	GO:0000922:spindle pole	GO:0005515:protein binding|GO:0005516:calmodulin binding	K16743	---
H9G2U9	B0001.7	Movement protein	Movement protein OS=Caenorhabditis elegans OX=6239 GN=B0001.7 PE=4 SV=1	H9G2U9	24	16	16	735	8.7522	83274	H9G2U9;Q17416	H9G2U9_CAEEL	B0001.7	Movement protein	53572.6	61140.9	56772.9	29929.5	25676.6	31829	0.000599961	1.9613	0.97181	29145	3150.29	1818.82	10.809	57162.1	3799.14	2193.44	6.64626	0.005362	3.22188	Up	---	---	---	---	---	---
Q18343	oops-1	OOcyte Partner of Spe-11 (Oops-1)	OOcyte Partner of Spe-11 (Oops-1) OS=Caenorhabditis elegans OX=6239 GN=oops-1 PE=4 SV=3	Q18343;V6CJA4;V6CKF6;V6CLT1	10	4	4	534	4.5052	60803.2	Q18343;V6CJA4;V6CKF6;V6CLT1	Q18343_CAEEL;V6CJA4_CAEEL;V6CKF6_CAEEL;V6CLT1_CAEEL	oops-1	OOcyte Partner of Spe-11 (Oops-1)	38600.6	39582.8	40159	17101.9	23610.7	18862.8	0.000604653	1.98643	0.990181	19858.4	3366.69	1943.76	16.9535	39447.5	787.957	454.927	1.99748	0.00538283	3.21849	Up	---	---	---	---	---	---
O44749	pid-4	Protein pid-4	Protein pid-4 OS=Caenorhabditis elegans OX=6239 GN=pid-4 PE=1 SV=1	O44749	10	4	4	515	8.9819	59138	O44749	PID4_CAEEL	pid-4	Protein pid-4	54929.7	49595	51223.5	19987.4	28235.2	22993	0.000612289	2.187	1.12895	23738.5	4174.16	2409.95	17.5839	51916.1	2733.97	1578.46	5.26614	0.00542432	3.21304	Up	---	---	---	---	---	---
G5EBQ3	ego-1	RNA-directed RNA polymerase	RNA-directed RNA polymerase OS=Caenorhabditis elegans OX=6239 GN=ego-1 PE=1 SV=1	G5EBQ3	28	38	44	1632	8.3179	190057	G5EBQ3	G5EBQ3_CAEEL	ego-1	RNA-directed RNA polymerase	176408	186124	194540	116837	115020	98948.8	0.000618134	1.68399	0.75188	110269	9845.21	5684.13	8.92839	185691	9073.92	5238.83	4.88657	0.0054549	3.20892	Up	GO:0031380:nuclear RNA-directed RNA polymerase complex|GO:0030422:siRNA processing|GO:0003968:RNA-dependent RNA polymerase activity	GO:0030422:siRNA processing	GO:0031380:nuclear RNA-directed RNA polymerase complex	GO:0003968:RNA-dependent RNA polymerase activity	---	---
Q9N3U9	skr-14	Skp1-related protein	Skp1-related protein OS=Caenorhabditis elegans OX=6239 GN=skr-14 PE=1 SV=2	Q9N3U9	39	4	7	168	4.264	18534	G5EEX4;G5EGD5;Q9N3U9;Q8WSZ7	Q9N3U9_CAEEL	skr-14	Skp1-related protein	682433	728145	582019	210518	250766	218769	0.000619566	2.93006	1.55093	226684	21259.1	12274	9.3783	664199	74749.9	43156.9	11.2541	0.0054574	3.20791	Up	GO:0006511:ubiquitin-dependent protein catabolic process	GO:0006511:ubiquitin-dependent protein catabolic process			K03094	---
B1GRK6	CELE_F26G5.1	Protein TALPID3	Protein TALPID3 OS=Caenorhabditis elegans OX=6239 GN=CELE_F26G5.1 PE=1 SV=1	B1GRK6;H2KYD9	34	15	15	564	6.099	63344.6	B1GRK6;H2KYD9	B1GRK6_CAEEL;H2KYD9_CAEEL	CELE_F26G5.1	Protein TALPID3	190498	158171	179215	66145.8	51653.9	73997.1	0.000624677	2.75231	1.46065	63932.2	11334.9	6544.19	17.7295	175962	16407.1	9472.66	9.32426	0.00548975	3.20434	Up	---	---	---	---	---	---
G5EC86	oma-1	CCCH-type zinc finger protein oma-1	CCCH-type zinc finger protein oma-1 OS=Caenorhabditis elegans OX=6239 GN=oma-1 PE=1 SV=1	G5EC86	32	13	13	407	6.8127	44500.4	G5EC86	MOE1_CAEEL	oma-1	CCCH-type zinc finger protein oma-1	98181.1	110165	123771	38488.6	28990.3	34431.5	0.000625094	3.25891	1.70439	33970.1	4765.91	2751.6	14.0297	110706	12803.3	7392.01	11.5652	0.00548975	3.20405	Up	GO:0046872:metal ion binding|GO:0005829:cytosol|GO:0003729:mRNA binding|GO:0003730:mRNA 3'-UTR binding		GO:0005829:cytosol	GO:0046872:metal ion binding|GO:0003729:mRNA binding|GO:0003730:mRNA 3'-UTR binding	K18753	---
O02075	CELE_F19B10.10	RING-type domain-containing protein	RING-type domain-containing protein OS=Caenorhabditis elegans OX=6239 GN=CELE_F19B10.10 PE=1 SV=1	O02075	29	20	20	639	7.3624	74541.9	O02075	O02075_CAEEL	CELE_F19B10.10	RING-type domain-containing protein	81840.2	92738.5	84338.7	52832.3	50231	46733.4	0.000625839	1.72846	0.789485	49932.3	3060.42	1766.94	6.12915	86305.8	5709.23	3296.23	6.61512	0.005491	3.20354	Up	GO:0045087:innate immune response|GO:0045121:membrane raft	GO:0045087:innate immune response	GO:0045121:membrane raft		---	---
Q19761	CELE_F23D12.2	BRCA-2_OB1 domain-containing protein	BRCA-2_OB1 domain-containing protein OS=Caenorhabditis elegans OX=6239 GN=CELE_F23D12.2 PE=4 SV=6	Q19761	4	4	4	1409	8.8598	154506	Q19761	Q19761_CAEEL	CELE_F23D12.2	BRCA-2_OB1 domain-containing protein	17170.1	19406.5	21377.1	288.107	288.107	4374.94	0.000637882	11.7051	3.54906	1650.38	2359.53	1362.28	142.969	19317.9	2104.91	1215.27	10.8962	0.00553803	3.19526	Up	---	---	---	---	---	---
P34467	F55H2.7	Uncharacterized protein F55H2.7	Uncharacterized protein F55H2.7 OS=Caenorhabditis elegans OX=6239 GN=F55H2.7 PE=4 SV=3	P34467	16	6	6	379	10.7641	43922.9	P34467	YMF7_CAEEL	F55H2.7	Uncharacterized protein F55H2.7	47171.8	60965.9	60187	11162.1	13762.1	12156.4	0.000647255	4.53943	2.18251	12360.2	1311.91	757.43	10.614	56108.2	7748.97	4473.87	13.8108	0.00557692	3.18892	Up	---	---	---	---	---	---
Q9U221	ung-1	Uracil-DNA glycosylase	Uracil-DNA glycosylase OS=Caenorhabditis elegans OX=6239 GN=ung-1 PE=1 SV=1	Q9U221	21	7	7	282	9.839	31893.7	Q9U221	UNG_CAEEL	ung-1	Uracil-DNA glycosylase	394148	335854	364136	197948	199892	181587	0.000648401	1.88831	0.917096	193142	10054.5	5804.96	5.20574	364713	29151.2	16830.4	7.99291	0.00558152	3.18816	Up	GO:0004844:uracil DNA N-glycosylase activity|GO:0006281:DNA repair|GO:0005739:mitochondrion|GO:0005634:nucleus|GO:0006284:base-excision repair|GO:0097510:base-excision repair, AP site formation via deaminated base removal	GO:0006281:DNA repair|GO:0006284:base-excision repair|GO:0097510:base-excision repair, AP site formation via deaminated base removal	GO:0005739:mitochondrion|GO:0005634:nucleus	GO:0004844:uracil DNA N-glycosylase activity	K03648	ko03410|Base excision repair
G5EG17	smc-6	Structural maintenance of chromosomes protein 6 homolog smc-6	Structural maintenance of chromosomes protein 6 homolog smc-6 OS=Caenorhabditis elegans OX=6239 GN=smc-6 PE=1 SV=1	G5EG17	26	26	27	1149	7.2073	131796	G5EG17	SMC6_CAEEL	smc-6	Structural maintenance of chromosomes protein 6 homolog smc-6	59529.1	64130.2	68456	35182.7	29763.1	27290.6	0.000663111	2.08286	1.05857	30745.5	4036.76	2330.62	13.1296	64038.4	4464.12	2577.36	6.97101	0.00563084	3.17841	Up	GO:0003684:damaged DNA binding|GO:0005524:ATP binding|GO:0003697:single-stranded DNA binding|GO:0035861:site of double-strand break|GO:0005694:chromosome|GO:0000724:double-strand break repair via homologous recombination|GO:0030915:Smc5-Smc6 complex|GO:0005515:protein binding|GO:0005634:nucleus|GO:0051276:chromosome organization	GO:0000724:double-strand break repair via homologous recombination|GO:0051276:chromosome organization	GO:0035861:site of double-strand break|GO:0005694:chromosome|GO:0030915:Smc5-Smc6 complex|GO:0005634:nucleus	GO:0003684:damaged DNA binding|GO:0005524:ATP binding|GO:0003697:single-stranded DNA binding|GO:0005515:protein binding	---	---
O16771	fbxc-28	F-box C protein	F-box C protein OS=Caenorhabditis elegans OX=6239 GN=fbxc-28 PE=4 SV=1	O16771	5	2	2	388	8.363	44875.1	O16771	O16771_CAEEL	fbxc-28	F-box C protein	19397.4	26177.1	19542.4	288.107	288.107	288.107	0.000663958	75.3388	6.23532	288.107	0	0	0	21705.6	3873.09	2236.13	17.8437	0.00563084	3.17786	Up	---	---	---	---	---	---
G5ED63	CELE_K12D12.5	RNase H domain-containing protein	RNase H domain-containing protein OS=Caenorhabditis elegans OX=6239 GN=CELE_K12D12.5 PE=1 SV=1	G5ED63	16	9	9	648	7.1659	72514.7	G5ED63	G5ED63_CAEEL	CELE_K12D12.5	RNase H domain-containing protein	97925.1	96334.6	102938	66032.1	56425.9	53842.2	0.00066456	1.68575	0.753387	58766.7	6423.24	3708.46	10.9301	99065.8	3446.09	1989.6	3.47859	0.00563084	3.17747	Up	GO:0090502:RNA phosphodiester bond hydrolysis, endonucleolytic|GO:0004523:RNA-DNA hybrid ribonuclease activity|GO:0043137:DNA replication, removal of RNA primer|GO:0003676:nucleic acid binding	GO:0090502:RNA phosphodiester bond hydrolysis, endonucleolytic|GO:0043137:DNA replication, removal of RNA primer		GO:0004523:RNA-DNA hybrid ribonuclease activity|GO:0003676:nucleic acid binding	---	---
Q9XWT3	ule-5	Uterine Lumin Expressed/locailized	Uterine Lumin Expressed/locailized OS=Caenorhabditis elegans OX=6239 GN=ule-5 PE=1 SV=1	Q9XWT3	45	15	15	181	5.3183	19533.7	Q9XWT3	Q9XWT3_CAEEL	ule-5	Uterine Lumin Expressed/locailized	2.83921e+06	2.90028e+06	2.91028e+06	1.96476e+06	1.94367e+06	1.63674e+06	0.000670096	1.55987	0.641429	1.84839e+06	183601	106002	9.93303	2.88326e+06	38472.3	22212	1.33433	0.00566304	3.17386	Up	---	---	---	---	---	---
H2L004	lmd-3	Oxidation resistance protein 1	Oxidation resistance protein 1 OS=Caenorhabditis elegans OX=6239 GN=lmd-3 PE=1 SV=1	H2L004	10	4	4	440	6.0353	49165.8	H2L004	H2L004_CAEEL	lmd-3	Oxidation resistance protein 1	82625.1	87687.2	96203.8	49090.6	47001	42030.6	0.000671303	1.92957	0.948278	46040.7	3626.64	2093.84	7.87702	88838.7	6862.17	3961.87	7.7243	0.00566304	3.17308	Up	GO:0006979:response to oxidative stress|GO:0005634:nucleus	GO:0006979:response to oxidative stress	GO:0005634:nucleus		K25442	---
P34766	pal-1	Homeobox protein pal-1	Homeobox protein pal-1 OS=Caenorhabditis elegans OX=6239 GN=pal-1 PE=1 SV=2	P34766	14	3	3	270	9.0927	30334	P34766	PAL1_CAEEL	pal-1	Homeobox protein pal-1	60641.3	87173.9	72701.2	288.107	288.107	288.107	0.000672544	255.133	7.9951	288.107	0	0	0	73505.4	13284.6	7669.85	18.0729	0.00566304	3.17228	Up	GO:0000977:RNA polymerase II transcription regulatory region sequence-specific DNA binding|GO:0009790:embryo development|GO:0009948:anterior/posterior axis specification|GO:0003677:DNA binding|GO:0000981:DNA-binding transcription factor activity, RNA polymerase II-specific|GO:0006357:regulation of transcription by RNA polymerase II|GO:0009887:animal organ morphogenesis|GO:0003700:DNA-binding tran…	GO:0009790:embryo development|GO:0009948:anterior/posterior axis specification|GO:0006357:regulation of transcription by RNA polymerase II|GO:0009887:animal organ morphogenesis|GO:0006355:regulation of DNA-templated transcription|GO:0030154:cell differentiation	GO:0005634:nucleus	GO:0000977:RNA polymerase II transcription regulatory region sequence-specific DNA binding|GO:0003677:DNA binding|GO:0000981:DNA-binding transcription factor activity, RNA polymerase II-specific|GO:0003700:DNA-binding transcription factor activity	K09312	---
O44144	perm-4	PERMeable eggshell	PERMeable eggshell OS=Caenorhabditis elegans OX=6239 GN=perm-4 PE=1 SV=2	O44144	31	16	16	331	6.1461	34966.4	O44144	O44144_CAEEL	perm-4	PERMeable eggshell	5.70779e+06	5.24774e+06	5.10141e+06	3.62175e+06	3.39416e+06	3.46983e+06	0.000672824	1.53131	0.614769	3.49525e+06	115902	66916.3	3.316	5.35231e+06	316424	182687	5.91191	0.00566304	3.1721	Up	---	---	---	---	---	---
Q93575	rtel-1	Regulator of telomere elongation helicase 1 homolog	Regulator of telomere elongation helicase 1 homolog OS=Caenorhabditis elegans OX=6239 GN=rtel-1 PE=3 SV=3	Q93575	19	15	15	994	8.6221	112945	Q93575	RTEL1_CAEEL	rtel-1	Regulator of telomere elongation helicase 1 homolog	115073	106591	127045	59012.8	49924.8	54199.5	0.000675757	2.13752	1.09594	54379	4546.67	2625.02	8.36107	116236	10276.4	5933.08	8.84095	0.00567238	3.17021	Up	GO:0090657:telomeric loop disassembly|GO:0070182:DNA polymerase binding|GO:1904430:negative regulation of t-circle formation|GO:0003676:nucleic acid binding|GO:0004386:helicase activity|GO:0032508:DNA duplex unwinding|GO:0006310:DNA recombination|GO:0005634:nucleus|GO:0010569:regulation of double-strand break repair via homologous recombination|GO:0006281:DNA repair|GO:0003677:DNA binding|GO:0016…	GO:0090657:telomeric loop disassembly|GO:1904430:negative regulation of t-circle formation|GO:0032508:DNA duplex unwinding|GO:0006310:DNA recombination|GO:0010569:regulation of double-strand break repair via homologous recombination|GO:0006281:DNA repair|GO:0006260:DNA replication|GO:0000723:telomere maintenance|GO:0006139:nucleobase-containing compound metabolic process|GO:0045910:negative regul…	GO:0005634:nucleus	GO:0070182:DNA polymerase binding|GO:0003676:nucleic acid binding|GO:0004386:helicase activity|GO:0003677:DNA binding|GO:0016818:hydrolase activity, acting on acid anhydrides, in phosphorus-containing anhydrides|GO:0003678:DNA helicase activity|GO:0005524:ATP binding	K11136	---
Q21229	CELE_K04G2.10	Uncharacterized protein	Uncharacterized protein OS=Caenorhabditis elegans OX=6239 GN=CELE_K04G2.10 PE=1 SV=2	Q21229	29	6	6	224	4.809	27029.7	Q21229	Q21229_CAEEL	CELE_K04G2.10	Uncharacterized protein	46539.9	37899.7	54661.6	288.107	288.107	288.107	0.000679309	160.937	7.33035	288.107	0	0	0	46367.1	8382.29	4839.52	18.0781	0.00568334	3.16793	Up	---	---	---	---	---	---
Q564Z8	suds-3	DUF2040 domain-containing protein	DUF2040 domain-containing protein OS=Caenorhabditis elegans OX=6239 GN=suds-3 PE=1 SV=1	Q564Z8	24	3	3	215	9.5232	24944.2	Q564Z8	Q564Z8_CAEEL	suds-3	DUF2040 domain-containing protein	157834	137729	169435	66218.8	67381.6	60434.4	0.000685327	2.39647	1.26091	64678.3	3720.97	2148.3	5.75304	154999	16042.2	9261.94	10.3498	0.00571906	3.1641	Up	---	---	---	---	---	---
Q9NA77	tag-276	Uncharacterized protein	Uncharacterized protein OS=Caenorhabditis elegans OX=6239 GN=tag-276 PE=4 SV=1	Q9NA77	9	1	1	158	8.6391	18021.4	Q9NA77	Q9NA77_CAEEL	tag-276	Uncharacterized protein	23890.2	19345.2	23563.1	7651.14	5654.83	7686.99	0.0006902	3.18195	1.66991	6997.65	1163.05	671.489	16.6206	22266.2	2534.91	1463.53	11.3846	0.00574075	3.16102	Up	---	---	---	---	---	---
G5EEH0	rde-1	Piwi domain-containing protein	Piwi domain-containing protein OS=Caenorhabditis elegans OX=6239 GN=rde-1 PE=1 SV=1	G5EEH0	4	3	3	1020	8.9946	118804	G5EEH0	G5EEH0_CAEEL	rde-1	Piwi domain-containing protein	39496.4	40481.4	40548.8	25692.7	19416.8	20963.3	0.000695659	1.82415	0.867223	22024.3	3269.69	1887.76	14.8459	40175.5	589.115	340.126	1.46635	0.00576512	3.1576	Up	GO:0005515:protein binding|GO:0003676:nucleic acid binding			GO:0005515:protein binding|GO:0003676:nucleic acid binding	---	---
Q22418	gen-1	GEN1 Holliday junction resolvase homolog	GEN1 Holliday junction resolvase homolog OS=Caenorhabditis elegans OX=6239 GN=gen-1 PE=4 SV=1	Q22418	9	3	3	434	8.6364	49575.8	Q22418	Q22418_CAEEL	gen-1	GEN1 Holliday junction resolvase homolog	17168.1	19773.4	20250.7	3156.39	6187.6	6643.01	0.000700893	3.57742	1.83892	5329	1895.26	1094.23	35.5651	19064.1	1659.18	957.927	8.70317	0.00579269	3.15435	Up	GO:0003677:DNA binding|GO:0003824:catalytic activity|GO:0017108:5'-flap endonuclease activity|GO:0000724:double-strand break repair via homologous recombination|GO:0004518:nuclease activity	GO:0000724:double-strand break repair via homologous recombination		GO:0003677:DNA binding|GO:0003824:catalytic activity|GO:0017108:5'-flap endonuclease activity|GO:0004518:nuclease activity	K15338	---
Q95XL8	chaf-2	WD_REPEATS_REGION domain-containing protein	WD_REPEATS_REGION domain-containing protein OS=Caenorhabditis elegans OX=6239 GN=chaf-2 PE=1 SV=1	Q95XL8;Q95XL9	22	10	10	489	8.0501	55212	Q95XL8;Q95XL9	Q95XL8_CAEEL;Q95XL9_CAEEL	chaf-2	WD_REPEATS_REGION domain-containing protein	100420	96176.2	91055.3	60131	49766.7	48534.3	0.000704334	1.81561	0.860457	52810.7	6369.45	3677.4	12.0609	95883.7	4689.05	2707.23	4.89035	0.00581586	3.15222	Up	GO:0033186:CAF-1 complex|GO:0006334:nucleosome assembly|GO:0005634:nucleus|GO:0005515:protein binding|GO:0006335:DNA replication-dependent chromatin assembly	GO:0006334:nucleosome assembly|GO:0006335:DNA replication-dependent chromatin assembly	GO:0033186:CAF-1 complex|GO:0005634:nucleus	GO:0005515:protein binding	K10751	---
Q19174	CELE_F07H5.10	Decapping nuclease	Decapping nuclease OS=Caenorhabditis elegans OX=6239 GN=CELE_F07H5.10 PE=1 SV=2	Q19174	27	7	7	334	10.221	38199.3	Q19174	Q19174_CAEEL	CELE_F07H5.10	Decapping nuclease	143096	158186	169031	76459.6	83023.8	85393.6	0.000709172	1.92061	0.941565	81625.6	4628.16	2672.07	5.66998	156771	13025.3	7520.18	8.3085	0.00583994	3.14925	Up	GO:0034353:mRNA 5'-diphosphatase activity|GO:0005634:nucleus|GO:0000956:nuclear-transcribed mRNA catabolic process|GO:0005829:cytosol|GO:0110155:NAD-cap decapping	GO:0000956:nuclear-transcribed mRNA catabolic process|GO:0110155:NAD-cap decapping	GO:0005634:nucleus|GO:0005829:cytosol	GO:0034353:mRNA 5'-diphosphatase activity	---	---
Q19479	inft-2	FH2 domain-containing protein	FH2 domain-containing protein OS=Caenorhabditis elegans OX=6239 GN=inft-2 PE=1 SV=5	Q19479	12	11	11	1120	6.9536	122083	Q19479	Q19479_CAEEL	inft-2	FH2 domain-containing protein	75059.7	69378.2	78746.9	41273.6	35991.3	30631.7	0.000726083	2.06851	1.04859	35965.6	5321	3072.08	14.7947	74395	4719.6	2724.86	6.34397	0.00593098	3.13901	Up	GO:0005884:actin filament|GO:0030041:actin filament polymerization	GO:0030041:actin filament polymerization	GO:0005884:actin filament		---	---
Q9NF14	bath-40	BTB and MATH domain-containing protein 40	BTB and MATH domain-containing protein 40 OS=Caenorhabditis elegans OX=6239 GN=bath-40 PE=1 SV=1	Q9NF14	36	15	15	402	6.9363	45550	Q9NF14	BAT40_CAEEL	bath-40	BTB and MATH domain-containing protein 40	117911	131487	124909	80052.6	66525.4	72461.6	0.000730772	1.70886	0.773031	73013.2	6780.45	3914.69	9.2866	124769	6788.88	3919.56	5.44116	0.00593368	3.13622	Up	GO:0005515:protein binding			GO:0005515:protein binding	K10523	---
P34341	kle-2	Condensin-2 complex subunit kle-2	Condensin-2 complex subunit kle-2 OS=Caenorhabditis elegans OX=6239 GN=kle-2 PE=1 SV=2	P34341	32	27	27	821	4.7946	94492.1	P34341	KLE2_CAEEL	kle-2	Condensin-2 complex subunit kle-2	136257	139781	132240	87722.9	81272.1	68302.5	0.000736172	1.72053	0.782854	79099.1	9890.87	5710.5	12.5044	136093	3773.24	2178.48	2.77255	0.00595999	3.13302	Up	GO:0051306:mitotic sister chromatid separation|GO:0000796:condensin complex|GO:0003682:chromatin binding|GO:0030261:chromosome condensation|GO:0010032:meiotic chromosome condensation|GO:0005634:nucleus	GO:0051306:mitotic sister chromatid separation|GO:0030261:chromosome condensation|GO:0010032:meiotic chromosome condensation	GO:0000796:condensin complex|GO:0005634:nucleus	GO:0003682:chromatin binding	---	---
Q9NEM5	herd-1	Helicase sen1	Helicase sen1 OS=Caenorhabditis elegans OX=6239 GN=herd-1 PE=1 SV=1	Q9NEM5	17	14	14	718	4.7332	82600.7	Q9NEM5	Q9NEM5_CAEEL	herd-1	Helicase sen1	163622	185896	187130	107981	99996.8	97101	0.00074465	1.75904	0.814792	101693	5634.83	3253.27	5.54103	178882	13230.1	7638.43	7.396	0.00601793	3.12805	Up	---	---	---	---	---	---
Q19684	CELE_F21D5.6	Ribonuclease H2 subunit B wHTH domain-containing protein	Ribonuclease H2 subunit B wHTH domain-containing protein OS=Caenorhabditis elegans OX=6239 GN=CELE_F21D5.6 PE=1 SV=1	Q19684	30	6	6	290	5.8004	33069.9	Q19684	Q19684_CAEEL	CELE_F21D5.6	Ribonuclease H2 subunit B wHTH domain-containing protein	123787	106816	121653	66488.7	61376.8	56959.4	0.000745819	1.90589	0.930466	61608.3	4768.85	2753.3	7.7406	117419	9243.9	5336.97	7.87259	0.00601945	3.12737	Up	GO:0032299:ribonuclease H2 complex|GO:0006401:RNA catabolic process|GO:0005654:nucleoplasm	GO:0006401:RNA catabolic process	GO:0032299:ribonuclease H2 complex|GO:0005654:nucleoplasm		K10744	ko03030|DNA replication
P34371	bath-42	BTB and MATH domain-containing protein 42	BTB and MATH domain-containing protein 42 OS=Caenorhabditis elegans OX=6239 GN=bath-42 PE=1 SV=1	P34371	24	8	8	410	5.7235	46714.1	P34371	BAT42_CAEEL	bath-42	BTB and MATH domain-containing protein 42	76248.9	75743.7	70875.8	48165.5	39177.8	39127.4	0.000746535	1.76221	0.81739	42156.9	5203.65	3004.33	12.3436	74289.5	2967.06	1713.03	3.99392	0.00601945	3.12695	Up	GO:0005515:protein binding			GO:0005515:protein binding	K10523	---
O02273	lsl-1	C2H2-type domain-containing protein	C2H2-type domain-containing protein OS=Caenorhabditis elegans OX=6239 GN=lsl-1 PE=4 SV=2	O02273	16	5	5	318	7.5159	36904.2	O02273	O02273_CAEEL	lsl-1	C2H2-type domain-containing protein	87027.2	77536.4	74466.4	44774.7	39741.8	40663.9	0.000746818	1.90948	0.933182	41726.8	2679.51	1547.02	6.42156	79676.7	6548.24	3780.63	8.21852	0.00601945	3.12679	Up	GO:0005634:nucleus|GO:0010468:regulation of gene expression	GO:0010468:regulation of gene expression	GO:0005634:nucleus		---	---
Q95Q05	CELE_Y66D12A.10	MITD1 C-terminal phospholipase D-like domain-containing protein	MITD1 C-terminal phospholipase D-like domain-containing protein OS=Caenorhabditis elegans OX=6239 GN=CELE_Y66D12A.10 PE=1 SV=1	Q95Q05	38	9	9	235	9.1021	26777.8	Q95Q05	Q95Q05_CAEEL	CELE_Y66D12A.10	MITD1 C-terminal phospholipase D-like domain-containing protein	182507	199919	198490	123147	122600	136238	0.000748916	1.52078	0.604812	127328	7720.62	4457.5	6.06355	193638	9666.95	5581.22	4.99227	0.00602413	3.12557	Up	---	---	---	---	---	---
Q22430	cec-6	Chromo domain-containing protein	Chromo domain-containing protein OS=Caenorhabditis elegans OX=6239 GN=cec-6 PE=1 SV=1	Q22430	19	15	15	891	7.0857	102431	Q22430	Q22430_CAEEL	cec-6	Chromo domain-containing protein	110390	108440	95585.6	56841.3	54578.3	46402	0.000749171	1.99222	0.994378	52607.2	5491.66	3170.61	10.439	104805	8043.7	4644.03	7.67491	0.00602413	3.12542	Up	---	---	---	---	---	---
Q23144	CELE_W03C9.2	Uncharacterized protein	Uncharacterized protein OS=Caenorhabditis elegans OX=6239 GN=CELE_W03C9.2 PE=4 SV=3	Q23144	32	9	9	371	6.6657	42182.2	Q23144	Q23144_CAEEL	CELE_W03C9.2	Uncharacterized protein	408409	445530	522078	129821	144309	97697.1	0.000759525	3.70069	1.88779	123942	23855.6	13773.1	19.2474	458672	57962.9	33464.9	12.6371	0.0060629	3.11946	Up	---	---	---	---	---	---
Q09252	ccdc-55	Nuclear speckle splicing regulatory protein 1 homolog	Nuclear speckle splicing regulatory protein 1 homolog OS=Caenorhabditis elegans OX=6239 GN=ccdc-55 PE=2 SV=1	Q09252	26	6	6	392	9.8538	45100.2	Q09252	NSRP1_CAEEL	ccdc-55	Nuclear speckle splicing regulatory protein 1 homolog	80060.1	72537.2	74322.2	43419.5	50654.6	47492	0.000771021	1.60292	0.680705	47188.7	3627.04	2094.07	7.68624	75639.8	3930.73	2269.41	5.19664	0.0061225	3.11293	Up	GO:0000381:regulation of alternative mRNA splicing, via spliceosome	GO:0000381:regulation of alternative mRNA splicing, via spliceosome			K13206	---
Q09525	parp-2	Poly [ADP-ribose] polymerase 2	Poly [ADP-ribose] polymerase 2 OS=Caenorhabditis elegans OX=6239 GN=parp-2 PE=1 SV=1	Q09525	23	11	11	538	7.2196	61268.3	Q09525	PARP2_CAEEL	parp-2	Poly [ADP-ribose] polymerase 2	196126	218056	199861	126823	113476	102158	0.000773514	1.79305	0.842417	114152	12346.8	7128.45	10.8161	204681	11733	6774.05	5.73233	0.00612469	3.11153	Up	GO:0005730:nucleolus|GO:0070212:protein poly-ADP-ribosylation|GO:0006302:double-strand break repair|GO:0003950:NAD+ ADP-ribosyltransferase activity|GO:1990404:NAD+-protein ADP-ribosyltransferase activity	GO:0070212:protein poly-ADP-ribosylation|GO:0006302:double-strand break repair	GO:0005730:nucleolus	GO:0003950:NAD+ ADP-ribosyltransferase activity|GO:1990404:NAD+-protein ADP-ribosyltransferase activity	K10798	ko03410|Base excision repair
Q9BKU9	CELE_Y37E3.1	Tetratricopeptide repeat protein 5 OB fold domain-containing protein	Tetratricopeptide repeat protein 5 OB fold domain-containing protein OS=Caenorhabditis elegans OX=6239 GN=CELE_Y37E3.1 PE=1 SV=1	Q9BKU9	21	10	10	402	8.1905	45182.4	Q9BKU9	Q9BKU9_CAEEL	CELE_Y37E3.1	Tetratricopeptide repeat protein 5 OB fold domain-containing protein	78745.4	86125.1	96526.4	39595.2	34917.8	32045.1	0.000773916	2.45309	1.2946	35519.4	3810.81	2200.17	10.7288	87132.3	8933.16	5157.56	10.2524	0.00612469	3.11131	Up	GO:0005515:protein binding			GO:0005515:protein binding	K24928	---
Q8MNT1	kbp-2	Mediator of RNA polymerase II transcription subunit 21	Mediator of RNA polymerase II transcription subunit 21 OS=Caenorhabditis elegans OX=6239 GN=kbp-2 PE=1 SV=2	Q8MNT1	37	8	8	163	4.7961	18947.7	Q8MNT1	Q8MNT1_CAEEL	kbp-2	Mediator of RNA polymerase II transcription subunit 21	195004	195898	178133	118276	109062	94822.4	0.000773985	1.76631	0.82074	107387	11816.2	6822.1	11.0034	189679	10008.5	5778.41	5.27655	0.00612469	3.11127	Up	GO:0000444:MIS12/MIND type complex		GO:0000444:MIS12/MIND type complex		---	---
O17369	CELE_F48A11.4	F-box associated domain-containing protein	F-box associated domain-containing protein OS=Caenorhabditis elegans OX=6239 GN=CELE_F48A11.4 PE=1 SV=3	O17369	21	7	7	324	4.876	37116.2	O17369	O17369_CAEEL	CELE_F48A11.4	F-box associated domain-containing protein	228880	217916	198918	134659	126753	133399	0.000775037	1.6355	0.709729	131604	4247.69	2452.41	3.22763	215238	15159.5	8752.35	7.04314	0.0061277	3.11068	Up	---	---	---	---	---	---
G5EBX0	klp-18	Kinesin motor domain-containing protein	Kinesin motor domain-containing protein OS=Caenorhabditis elegans OX=6239 GN=klp-18 PE=1 SV=1	G5EBX0	41	20	37	932	6.5269	105827	G5EBX0;Q9G6S4	G5EBX0_CAEEL	klp-18	Kinesin motor domain-containing protein	194183	186878	183616	124171	125675	104034	0.000778011	1.59567	0.674167	117960	12083.8	6976.59	10.244	188226	5411.26	3124.19	2.87488	0.00614263	3.10901	Up	GO:0007052:mitotic spindle organization|GO:0007018:microtubule-based movement|GO:0003777:microtubule motor activity|GO:0005875:microtubule associated complex|GO:0008017:microtubule binding|GO:0051231:spindle elongation|GO:0005524:ATP binding	GO:0007052:mitotic spindle organization|GO:0007018:microtubule-based movement|GO:0051231:spindle elongation	GO:0005875:microtubule associated complex	GO:0003777:microtubule motor activity|GO:0008017:microtubule binding|GO:0005524:ATP binding	---	---
O02225	gln-6	glutamine synthetase	glutamine synthetase OS=Caenorhabditis elegans OX=6239 GN=gln-6 PE=1 SV=1	O02225	20	10	10	368	6.655	41391.9	O02225	O02225_CAEEL	gln-6	glutamine synthetase	645709	619363	588990	369954	361193	289801	0.000778273	1.81602	0.86078	340316	43966.2	25383.9	12.9192	618021	28383.5	16387.2	4.59265	0.00614263	3.10887	Up	GO:0005737:cytoplasm|GO:0004356:glutamate-ammonia ligase activity|GO:0006542:glutamine biosynthetic process|GO:0003824:catalytic activity	GO:0006542:glutamine biosynthetic process	GO:0005737:cytoplasm	GO:0004356:glutamate-ammonia ligase activity|GO:0003824:catalytic activity	K01915	ko00250|Alanine, aspartate and glutamate metabolism///ko00630|Glyoxylate and dicarboxylate metabolism///ko01230|Biosynthesis of amino acids///ko00220|Arginine biosynthesis///ko00910|Nitrogen metabolism///ko01100|Metabolic pathways
Q17868	cks-1	Cyclin-dependent kinases regulatory subunit	Cyclin-dependent kinases regulatory subunit OS=Caenorhabditis elegans OX=6239 GN=cks-1 PE=1 SV=1	Q17868	39	3	3	94	9.762	10952.3	Q17868	CKS1_CAEEL	cks-1	Cyclin-dependent kinases regulatory subunit	187927	177046	158174	56004.4	45474.3	76256.3	0.000780296	2.94341	1.55749	59245	15644.8	9032.53	26.407	174382	15054.6	8691.77	8.63309	0.00614795	3.10774	Up	GO:0016538:cyclin-dependent protein serine/threonine kinase regulator activity			GO:0016538:cyclin-dependent protein serine/threonine kinase regulator activity	K02219	---
Q09301	EEED8.12	Putative RNA-binding protein EEED8.12	Putative RNA-binding protein EEED8.12 OS=Caenorhabditis elegans OX=6239 GN=EEED8.12 PE=4 SV=1	Q09301	19	2	2	197	9.3796	21649.3	Q09301	YQOC_CAEEL	EEED8.12	Putative RNA-binding protein EEED8.12	49714.2	39643.3	47706.5	11013.9	5520.55	288.107	0.000781698	8.14764	3.02638	5607.51	5363.42	3096.57	95.647	45688	5330.25	3077.42	11.6666	0.00614837	3.10696	Up	GO:0003676:nucleic acid binding|GO:0008143:poly(A) binding|GO:0003723:RNA binding|GO:0005634:nucleus		GO:0005634:nucleus	GO:0003676:nucleic acid binding|GO:0008143:poly(A) binding|GO:0003723:RNA binding	K14396	---
E1B6Q6	CELE_ZK1127.13	Phage tail protein	Phage tail protein OS=Caenorhabditis elegans OX=6239 GN=CELE_ZK1127.13 PE=1 SV=1	E1B6Q6	45	4	4	128	5.7697	14192	E1B6Q6	E1B6Q6_CAEEL	CELE_ZK1127.13	Phage tail protein	250377	228369	276628	123196	122625	126117	0.00079679	2.03092	1.02213	123979	1873.16	1081.47	1.51086	251791	24160.7	13949.2	9.59553	0.00624552	3.09866	Up	GO:0006401:RNA catabolic process|GO:0032299:ribonuclease H2 complex	GO:0006401:RNA catabolic process	GO:0032299:ribonuclease H2 complex		K10745	ko03030|DNA replication
U4PBZ1	CELE_Y76B12C.6	TPR_REGION domain-containing protein	TPR_REGION domain-containing protein OS=Caenorhabditis elegans OX=6239 GN=CELE_Y76B12C.6 PE=1 SV=1	U4PBZ1;U4PF68	39	15	15	554	7.0818	62041.8	U4PBZ1;U4PF68	U4PBZ1_CAEEL;U4PF68_CAEEL	CELE_Y76B12C.6	TPR_REGION domain-containing protein	263213	240925	239501	170661	168000	154497	0.000805088	1.50791	0.592552	164386	8666.55	5003.64	5.27207	247880	13298.4	7677.81	5.36484	0.00629432	3.09416	Up	---	---	---	---	---	---
P34482	zif-1	Zinc finger-interacting factor 1	Zinc finger-interacting factor 1 OS=Caenorhabditis elegans OX=6239 GN=zif-1 PE=1 SV=2	P34482	7	3	3	489	6.0653	57228.2	P34482	ZIF1_CAEEL	zif-1	Zinc finger-interacting factor 1	14973.3	18752.8	13018.9	288.107	288.107	288.107	0.000813062	54.0829	5.7571	288.107	0	0	0	15581.7	2914.94	1682.94	18.7075	0.00632555	3.08988	Up	---	---	---	---	---	---
Q21902	mcm-5	DNA replication licensing factor mcm-5	DNA replication licensing factor mcm-5 OS=Caenorhabditis elegans OX=6239 GN=mcm-5 PE=1 SV=1	Q21902	67	69	69	759	9.1086	84935.7	Q21902	MCM5_CAEEL	mcm-5	DNA replication licensing factor mcm-5	896348	959243	883248	616849	540871	510940	0.000815898	1.64134	0.714874	556220	54597.3	31521.8	9.81578	912947	40625.1	23454.9	4.44989	0.00633682	3.08836	Up	GO:0043138:3'-5' DNA helicase activity|GO:0017116:single-stranded DNA helicase activity|GO:0006260:DNA replication|GO:0003697:single-stranded DNA binding|GO:0032508:DNA duplex unwinding|GO:0006270:DNA replication initiation|GO:0005524:ATP binding|GO:0000727:double-strand break repair via break-induced replication|GO:0003677:DNA binding|GO:0005634:nucleus|GO:0042555:MCM complex|GO:0003688:DNA repl…	GO:0006260:DNA replication|GO:0032508:DNA duplex unwinding|GO:0006270:DNA replication initiation|GO:0000727:double-strand break repair via break-induced replication	GO:0005634:nucleus|GO:0042555:MCM complex	GO:0043138:3'-5' DNA helicase activity|GO:0017116:single-stranded DNA helicase activity|GO:0003697:single-stranded DNA binding|GO:0005524:ATP binding|GO:0003677:DNA binding|GO:0003688:DNA replication origin binding	K02209	ko03030|DNA replication
Q3V5I5	CELE_Y82E9BR.19	F-box domain-containing protein	F-box domain-containing protein OS=Caenorhabditis elegans OX=6239 GN=CELE_Y82E9BR.19 PE=1 SV=2	Q3V5I5	27	8	8	417	9.2774	48441.4	Q3V5I5	Q3V5I5_CAEEL	CELE_Y82E9BR.19	F-box domain-containing protein	65893.5	74245.2	81566.1	29162.5	33645.9	29232.7	0.000818358	2.40876	1.26829	30680.3	2568.51	1482.93	8.37185	73901.6	7841.94	4527.55	10.6113	0.00633849	3.08706	Up	---	---	---	---	---	---
E6N0V1	rog-1	IRS-type PTB domain-containing protein	IRS-type PTB domain-containing protein OS=Caenorhabditis elegans OX=6239 GN=rog-1 PE=4 SV=1	E6N0V1;I7LFE2	27	12	12	599	10.2527	65309.9	A3KBY2;E6N0V1;I7LFE2	E6N0V1_CAEEL;I7LFE2_CAEEL	rog-1	IRS-type PTB domain-containing protein	128312	137412	125127	48037.4	41019.2	67128.8	0.00081969	2.50248	1.32336	52061.8	13512	7801.16	25.9538	130284	6375.41	3680.85	4.89349	0.0063432	3.08635	Up	GO:0007169:transmembrane receptor protein tyrosine kinase signaling pathway|GO:0005068:transmembrane receptor protein tyrosine kinase adaptor activity|GO:0005104:fibroblast growth factor receptor binding|GO:0008543:fibroblast growth factor receptor signaling pathway|GO:0005737:cytoplasm	GO:0007169:transmembrane receptor protein tyrosine kinase signaling pathway|GO:0008543:fibroblast growth factor receptor signaling pathway	GO:0005737:cytoplasm	GO:0005068:transmembrane receptor protein tyrosine kinase adaptor activity|GO:0005104:fibroblast growth factor receptor binding	---	---
Q10654	cyb-3	G2/mitotic-specific cyclin-B3	G2/mitotic-specific cyclin-B3 OS=Caenorhabditis elegans OX=6239 GN=cyb-3 PE=2 SV=3	Q10654	37	16	16	385	8.1461	44757.2	Q10654	CCNB3_CAEEL	cyb-3	G2/mitotic-specific cyclin-B3	177085	206812	171836	72799.2	41647.1	58445.8	0.000832374	3.21433	1.68452	57630.7	15592.1	9002.09	27.0551	185244	18861.8	10889.9	10.1821	0.00641956	3.07968	Up	GO:0016538:cyclin-dependent protein serine/threonine kinase regulator activity|GO:0044772:mitotic cell cycle phase transition	GO:0044772:mitotic cell cycle phase transition		GO:0016538:cyclin-dependent protein serine/threonine kinase regulator activity	K21771	ko04068|FoxO signaling pathway
A0A061AKZ2	kin-4	non-specific serine/threonine protein kinase	non-specific serine/threonine protein kinase OS=Caenorhabditis elegans OX=6239 GN=kin-4 PE=1 SV=1	A0A061AKZ2;G5EBW1;G5EFA4;G5EG63;H9G328;H9G329;H9G330	16	20	20	1568	8.0325	170076	A0A061AKZ2;D3KFW7;G5EBW1;G5EFA4;G5EG63;H9G328;H9G329;H9G330;H9G331	A0A061AKZ2_CAEEL;G5EBW1_CAEEL;G5EFA4_CAEEL;G5EG63_CAEEL;H9G328_CAEEL;H9G329_CAEEL;H9G330_CAEEL	kin-4	non-specific serine/threonine protein kinase	91096.6	96827.9	104961	52594.6	59814.6	51694	0.000846191	1.78476	0.835734	54701	4451.26	2569.94	8.13744	97628.5	6966.78	4022.27	7.13601	0.00647696	3.07253	Up	GO:0005515:protein binding|GO:0004672:protein kinase activity|GO:0035556:intracellular signal transduction|GO:0000287:magnesium ion binding|GO:0004674:protein serine/threonine kinase activity|GO:0006468:protein phosphorylation|GO:0005524:ATP binding|GO:0018105:peptidyl-serine phosphorylation	GO:0035556:intracellular signal transduction|GO:0006468:protein phosphorylation|GO:0018105:peptidyl-serine phosphorylation		GO:0005515:protein binding|GO:0004672:protein kinase activity|GO:0000287:magnesium ion binding|GO:0004674:protein serine/threonine kinase activity|GO:0005524:ATP binding	K08789	---
O01683	hmg-3	FACT complex subunit ssrp1-B	FACT complex subunit ssrp1-B OS=Caenorhabditis elegans OX=6239 GN=hmg-3 PE=1 SV=1	O01683	19	17	17	689	4.8244	77752.3	O01683	SSP1B_CAEEL	hmg-3	FACT complex subunit ssrp1-B	434290	385428	412953	246758	255532	213053	0.00084621	1.72319	0.785081	238448	22425.5	12947.4	9.4048	410890	24496.1	14142.9	5.96172	0.00647696	3.07252	Up	GO:0042393:histone binding|GO:0003677:DNA binding|GO:0031491:nucleosome binding|GO:0005634:nucleus|GO:1902275:regulation of chromatin organization|GO:0035101:FACT complex	GO:1902275:regulation of chromatin organization	GO:0005634:nucleus|GO:0035101:FACT complex	GO:0042393:histone binding|GO:0003677:DNA binding|GO:0031491:nucleosome binding	K09272	---
Q22557	dvc-1	DNA-dependent metalloprotease dvc-1	DNA-dependent metalloprotease dvc-1 OS=Caenorhabditis elegans OX=6239 GN=dvc-1 PE=1 SV=1	Q22557	9	2	2	368	8.0543	40566.4	Q22557	SPRTN_CAEEL	dvc-1	DNA-dependent metalloprotease dvc-1	24223.2	29417.1	28239.5	10339.4	11461.3	12969.7	0.000848222	2.35487	1.23565	11590.1	1319.86	762.023	11.3878	27293.3	2723.16	1572.21	9.97739	0.00648147	3.07149	Up	GO:0006974:DNA damage response|GO:0004222:metalloendopeptidase activity|GO:0031593:polyubiquitin modification-dependent protein binding|GO:0003697:single-stranded DNA binding|GO:0003677:DNA binding|GO:0006281:DNA repair|GO:0005634:nucleus	GO:0006974:DNA damage response|GO:0006281:DNA repair	GO:0005634:nucleus	GO:0004222:metalloendopeptidase activity|GO:0031593:polyubiquitin modification-dependent protein binding|GO:0003697:single-stranded DNA binding|GO:0003677:DNA binding	K24051	---
P05690	vit-2	Vitellogenin-2	Vitellogenin-2 OS=Caenorhabditis elegans OX=6239 GN=vit-2 PE=1 SV=5	P05690	74	82	215	1613	6.5631	187722	P05690	VIT2_CAEEL	vit-2	Vitellogenin-2	4.22441e+07	4.0822e+07	4.80929e+07	2.10899e+07	1.98106e+07	1.55878e+07	0.000857622	2.32188	1.21529	1.88294e+07	2.87926e+06	1.66234e+06	15.2913	4.37197e+07	3.85352e+06	2.22483e+06	8.81415	0.00653096	3.0667	Up	GO:0006869:lipid transport|GO:0005319:lipid transporter activity	GO:0006869:lipid transport		GO:0005319:lipid transporter activity	---	---
Q09446	dnj-5	DnaJ homolog dnj-5	DnaJ homolog dnj-5 OS=Caenorhabditis elegans OX=6239 GN=dnj-5 PE=4 SV=2	Q09446	6	5	5	915	8.5041	102740	Q09446;Q8MQF1	DNJ5_CAEEL	dnj-5	DnaJ homolog dnj-5	44611	42761.5	50746.3	24219.8	24505.4	22605.3	0.000858281	1.93632	0.953318	23776.8	1024.58	591.544	4.30917	46039.6	4179.69	2413.15	9.07848	0.00653096	3.06637	Up	---	---	---	---	K09534	---
Q22756	blos-4	Biogenesis of lysosome-related organelles complex 1 subunit 4	Biogenesis of lysosome-related organelles complex 1 subunit 4 OS=Caenorhabditis elegans OX=6239 GN=blos-4 PE=1 SV=1	Q22756	47	5	5	106	4.4056	11825.6	Q22756	BL1S4_CAEEL	blos-4	Biogenesis of lysosome-related organelles complex 1 subunit 4	88205.3	90466	90591.7	39435.9	54866.9	40804.3	0.000859138	1.99296	0.994913	45035.7	8541.54	4931.46	18.9661	89754.3	1342.94	775.348	1.49624	0.00653203	3.06594	Up	---	---	---	---	---	---
Q9XU84	uda-1	Nucleoside-diphosphatase uda-1	Nucleoside-diphosphatase uda-1 OS=Caenorhabditis elegans OX=6239 GN=uda-1 PE=1 SV=1	Q9XU84	25	11	11	479	5.0146	53844	Q9XU84	UDA1_CAEEL	uda-1	Nucleoside-diphosphatase uda-1	160131	185525	184274	103446	92441.2	95011.9	0.000863922	1.8217	0.865285	96966.3	5756.7	3323.63	5.9368	176643	14313.8	8264.1	8.10323	0.0065456	3.06353	Up	GO:0016787:hydrolase activity			GO:0016787:hydrolase activity	K01511	ko01232|Nucleotide metabolism///ko00230|Purine metabolism///ko00240|Pyrimidine metabolism///ko01100|Metabolic pathways
A8WFF4	CELE_F56C9.6	LsmAD domain-containing protein	LsmAD domain-containing protein OS=Caenorhabditis elegans OX=6239 GN=CELE_F56C9.6 PE=1 SV=1	A8WFF4;H2KY87;H2KY89	20	4	4	333	7.599	37607.3	A8WFF4;H2KY87;H2KY89	A8WFF4_CAEEL;H2KY87_CAEEL;H2KY89_CAEEL	CELE_F56C9.6	LsmAD domain-containing protein	142462	126494	135257	77256.6	77281.8	88754.9	0.000864513	1.66142	0.732419	81097.8	6631.31	3828.59	8.17693	134738	7996.36	4616.7	5.93476	0.0065456	3.06323	Up	---	---	---	---	---	---
Q965Q6	CELE_Y50D4C.5	Drf_GBD domain-containing protein	Drf_GBD domain-containing protein OS=Caenorhabditis elegans OX=6239 GN=CELE_Y50D4C.5 PE=1 SV=3	Q965Q6	5	3	3	560	10.3416	62129.3	Q965Q6	Q965Q6_CAEEL	CELE_Y50D4C.5	Drf_GBD domain-containing protein	29098.5	34377.8	29825.2	15274.2	15032.5	16656.7	0.000865829	1.98669	0.990367	15654.4	876.328	505.948	5.59795	31100.5	2861.39	1652.03	9.20047	0.00654862	3.06257	Up	---	---	---	---	---	---
Q0MQ67	CELE_D2096.13	TransThyretin-Related family domain	TransThyretin-Related family domain OS=Caenorhabditis elegans OX=6239 GN=CELE_D2096.13 PE=4 SV=1	Q0MQ67	9	1	1	150	6.3669	17416.9	Q0MQ67	Q0MQ67_CAEEL	CELE_D2096.13	TransThyretin-Related family domain	17522.2	23989.2	25619.4	288.107	288.107	288.107	0.000868199	77.6688	6.27926	288.107	0	0	0	22376.9	4282.61	2472.57	19.1385	0.00654862	3.06138	Up	---	---	---	---	---	---
P90867	CELE_F39H11.1	Craniofacial development protein 1	Craniofacial development protein 1 OS=Caenorhabditis elegans OX=6239 GN=CELE_F39H11.1 PE=1 SV=2	P90867	19	3	3	224	4.5103	25110.1	P90867	P90867_CAEEL	CELE_F39H11.1	Craniofacial development protein 1	166512	146527	138762	74980.7	74985.9	78827.1	0.000885634	1.97471	0.98164	76264.6	2219.24	1281.28	2.90993	150600	14316.1	8265.43	9.50605	0.00663839	3.05275	Up	---	---	---	---	---	---
V6CLL5	CELE_F41H10.3	RNA-directed RNA polymerase	RNA-directed RNA polymerase OS=Caenorhabditis elegans OX=6239 GN=CELE_F41H10.3 PE=1 SV=1	V6CLL5	1	1	1	1144	9.7367	128905	V6CK94;V6CLL5	V6CLL5_CAEEL	CELE_F41H10.3	RNA-directed RNA polymerase	5412.09	7282.96	5301.65	288.107	288.107	288.107	0.000886963	20.8218	4.38002	288.107	0	0	0	5998.9	1113.4	642.822	18.5601	0.00663839	3.05209	Up	---	---	---	---	---	---
Q22258	atl-1	Serine/threonine-protein kinase ATR	Serine/threonine-protein kinase ATR OS=Caenorhabditis elegans OX=6239 GN=atl-1 PE=2 SV=2	Q22258	11	25	25	2531	7.718	292612	Q22258;E5QCG9	ATR_CAEEL	atl-1	Serine/threonine-protein kinase ATR	100975	104344	104462	72031.5	61177.7	57654.9	0.000896863	1.62305	0.698703	63621.4	7493.37	4326.3	11.7781	103260	1980.08	1143.2	1.91756	0.00669051	3.04727	Up	GO:0000723:telomere maintenance|GO:0000077:DNA damage checkpoint signaling|GO:0005515:protein binding|GO:0005634:nucleus|GO:0006281:DNA repair|GO:0005694:chromosome|GO:0004674:protein serine/threonine kinase activity	GO:0000723:telomere maintenance|GO:0000077:DNA damage checkpoint signaling|GO:0006281:DNA repair	GO:0005634:nucleus|GO:0005694:chromosome	GO:0005515:protein binding|GO:0004674:protein serine/threonine kinase activity	---	---
Q7Z144	cblc-1	MMACHC-like protein	MMACHC-like protein OS=Caenorhabditis elegans OX=6239 GN=cblc-1 PE=1 SV=1	Q7Z144	18	5	5	272	5.6233	31290.7	Q7Z144	MMAC_CAEEL	cblc-1	MMACHC-like protein	37818.5	35756.9	31975.1	12580.7	10959.3	16856.3	0.000899831	2.61287	1.38564	13465.5	3046.46	1758.87	22.6242	35183.5	2963.6	1711.04	8.42327	0.00670716	3.04584	Up	GO:0071949:FAD binding|GO:0033787:cyanocobalamin reductase (cyanide-eliminating) activity|GO:0009235:cobalamin metabolic process|GO:0005737:cytoplasm|GO:0032451:demethylase activity	GO:0009235:cobalamin metabolic process	GO:0005737:cytoplasm	GO:0071949:FAD binding|GO:0033787:cyanocobalamin reductase (cyanide-eliminating) activity|GO:0032451:demethylase activity	K14618	---
Q95Q34	riok-2	Serine/threonine-protein kinase RIO2	Serine/threonine-protein kinase RIO2 OS=Caenorhabditis elegans OX=6239 GN=riok-2 PE=2 SV=2	Q95Q34	37	18	18	529	5.0153	60485.3	Q95Q34	RIOK2_CAEEL	riok-2	Serine/threonine-protein kinase RIO2	150704	148824	160479	110531	95900.1	97403.4	0.000902238	1.514	0.598369	101278	8048.61	4646.87	7.94702	153336	6256.94	3612.45	4.08055	0.00671748	3.04468	Up	GO:0005634:nucleus|GO:0004674:protein serine/threonine kinase activity|GO:0030490:maturation of SSU-rRNA|GO:0003824:catalytic activity|GO:0030688:preribosome, small subunit precursor|GO:0004672:protein kinase activity|GO:0006468:protein phosphorylation|GO:0005524:ATP binding|GO:0005829:cytosol	GO:0030490:maturation of SSU-rRNA|GO:0006468:protein phosphorylation	GO:0005634:nucleus|GO:0030688:preribosome, small subunit precursor|GO:0005829:cytosol	GO:0004674:protein serine/threonine kinase activity|GO:0003824:catalytic activity|GO:0004672:protein kinase activity|GO:0005524:ATP binding	K07179	ko03008|Ribosome biogenesis in eukaryotes
Q93367	mina-1	Messenger RNA-binding inhibitor of apoptosis 1	Messenger RNA-binding inhibitor of apoptosis 1 OS=Caenorhabditis elegans OX=6239 GN=mina-1 PE=1 SV=2	Q93367	16	5	5	393	7.1727	43736.2	Q93367	MINA1_CAEEL	mina-1	Messenger RNA-binding inhibitor of apoptosis 1	62249.3	54355.6	59956.7	31541.7	32761.1	25264	0.000925146	1.97128	0.979136	29855.6	4022.91	2322.63	13.4746	58853.9	4060.74	2344.47	6.89969	0.00682018	3.03379	Up	GO:0003676:nucleic acid binding|GO:0003723:RNA binding			GO:0003676:nucleic acid binding|GO:0003723:RNA binding	---	---
Q9NA28	nyn-2	Zc3h12a-like Ribonuclease NYN domain-containing protein	Zc3h12a-like Ribonuclease NYN domain-containing protein OS=Caenorhabditis elegans OX=6239 GN=nyn-2 PE=1 SV=1	Q9NA28	25	12	12	489	4.7962	56296.5	Q9NA28	Q9NA28_CAEEL	nyn-2	Zc3h12a-like Ribonuclease NYN domain-containing protein	36720.5	35722.3	41598.7	20362.8	21554	22254.3	0.000935878	1.77715	0.829566	21390.3	956.316	552.129	4.47078	38013.9	3144.45	1815.45	8.27185	0.00686417	3.02878	Up	---	---	---	---	---	---
Q93718	CELE_F43G9.4	PWWP domain-containing protein	PWWP domain-containing protein OS=Caenorhabditis elegans OX=6239 GN=CELE_F43G9.4 PE=1 SV=1	Q93718	25	8	8	355	6.6441	40188.5	Q93718	Q93718_CAEEL	CELE_F43G9.4	PWWP domain-containing protein	111433	128724	118785	75182	74864.2	76828.2	0.000951535	1.58212	0.661859	75624.8	1054.2	608.645	1.39399	119648	8677.73	5010.09	7.25274	0.00693666	3.02158	Up	---	---	---	---	---	---
P06582	hsp-16.2	Heat shock protein hsp-16.2	Heat shock protein hsp-16.2 OS=Caenorhabditis elegans OX=6239 GN=hsp-16.2 PE=2 SV=1	P06582	13	2	2	145	5.0197	16242.4	P06582;V6CLQ2	HSP12_CAEEL	hsp-16.2	Heat shock protein hsp-16.2	167892	180643	220056	48957.4	20143.8	35228.2	0.000957188	5.44995	2.44624	34776.5	14412.1	8320.83	41.4421	189530	27193.8	15700.3	14.348	0.00695831	3.019	Up	GO:0005634:nucleus|GO:0005737:cytoplasm|GO:0042026:protein refolding|GO:0051082:unfolded protein binding|GO:0036498:IRE1-mediated unfolded protein response|GO:0009408:response to heat	GO:0042026:protein refolding|GO:0036498:IRE1-mediated unfolded protein response|GO:0009408:response to heat	GO:0005634:nucleus|GO:0005737:cytoplasm	GO:0051082:unfolded protein binding	K19766	---
O01975	cmt-1	Protein cmt-1	Protein cmt-1 OS=Caenorhabditis elegans OX=6239 GN=cmt-1 PE=4 SV=2	O01975	17	4	4	238	6.7073	27770.4	O01975	CMT1_CAEEL	cmt-1	Protein cmt-1	49125.8	39822.9	47055.9	16839.3	8822.54	14321.1	0.000963771	3.40157	1.7662	13327.6	4099.66	2366.94	30.7606	45334.9	4884.37	2819.99	10.774	0.00697835	3.01603	Up	---	---	---	---	---	---
A2V8C3	ttr-42	Transthyretin-like family protein	Transthyretin-like family protein OS=Caenorhabditis elegans OX=6239 GN=ttr-42 PE=1 SV=1	A2V8C3	9	2	2	139	4.5738	15892.3	A2V8C3	A2V8C3_CAEEL	ttr-42	Transthyretin-like family protein	1.28946e+06	1.39692e+06	1.56224e+06	708357	696271	604022	0.000964548	2.11516	1.08077	669550	57069.9	32949.3	8.52363	1.41621e+06	137409	79333.2	9.70261	0.00697843	3.01568	Up	---	---	---	---	---	---
O17151	lido-11	LIn-8 Domain containing	LIn-8 Domain containing OS=Caenorhabditis elegans OX=6239 GN=lido-11 PE=1 SV=1	O17151	12	3	4	331	6.7311	38327.8	O17151	O17151_CAEEL	lido-11	LIn-8 Domain containing	89669.2	98357.9	90937.3	53094.6	62207.1	61269.6	0.00100051	1.5799	0.659831	58857.1	5012.4	2893.91	8.51622	92988.2	4693.38	2709.73	5.04729	0.00713629	2.99978	Up	GO:0005634:nucleus		GO:0005634:nucleus		---	---
P34324	bath-15	BTB and MATH domain-containing protein 15 (Fragment)	BTB and MATH domain-containing protein 15 (Fragment) OS=Caenorhabditis elegans OX=6239 GN=bath-15 PE=1 SV=2	P34324	12	3	3	273	4.4092	31273.5	P34324;A0A2K5ATM3	BAT15_CAEEL	bath-15	BTB and MATH domain-containing protein 15 (Fragment)	32746.9	40839.4	41249.1	288.107	9266.81	288.107	0.00101163	11.6667	3.54432	3281.01	5183.86	2992.9	157.996	38278.5	4794.88	2768.33	12.5263	0.00719909	2.99498	Up	GO:0005515:protein binding			GO:0005515:protein binding	---	---
Q22396	nas-20	Zinc metalloproteinase nas-20	Zinc metalloproteinase nas-20 OS=Caenorhabditis elegans OX=6239 GN=nas-20 PE=1 SV=2	Q22396	8	3	3	379	5.6008	43377.7	Q22396	NAS20_CAEEL	nas-20	Zinc metalloproteinase nas-20	94758.3	118196	120356	38263.4	29321.5	21781.2	0.00101477	3.72971	1.89906	29788.7	8251.05	4763.74	27.6986	111103	14196.4	8196.3	12.7777	0.00721015	2.99363	Up	GO:0006508:proteolysis|GO:0018996:molting cycle, collagen and cuticulin-based cuticle|GO:0008237:metallopeptidase activity|GO:0004222:metalloendopeptidase activity|GO:0008270:zinc ion binding	GO:0006508:proteolysis|GO:0018996:molting cycle, collagen and cuticulin-based cuticle		GO:0008237:metallopeptidase activity|GO:0004222:metalloendopeptidase activity|GO:0008270:zinc ion binding	K08076	---
P90917	rba-1	Probable histone-binding protein rba-1	Probable histone-binding protein rba-1 OS=Caenorhabditis elegans OX=6239 GN=rba-1 PE=1 SV=1	P90917	42	12	12	412	5.6157	46690.8	P90917	RBA1_CAEEL	rba-1	Probable histone-binding protein rba-1	181249	210279	192738	123059	120677	115004	0.00101826	1.62866	0.703688	119580	4138.16	2389.17	3.46059	194755	14619.6	8440.61	7.50663	0.00721675	2.99214	Up	GO:0005515:protein binding			GO:0005515:protein binding	K10752	---
A2V8C8	CELE_H29C22.1	Uncharacterized protein	Uncharacterized protein OS=Caenorhabditis elegans OX=6239 GN=CELE_H29C22.1 PE=1 SV=1	A2V8C8	15	2	2	145	4.0784	16771	A2V8C8	A2V8C8_CAEEL	CELE_H29C22.1	Uncharacterized protein	253092	288123	266951	161857	180101	161609	0.00103041	1.60488	0.682467	167856	10605.7	6123.23	6.31836	269389	17642.4	10185.9	6.54906	0.00725945	2.98699	Up	---	---	---	---	---	---
O01767	egg-4	Inactive protein-tyrosine phosphatase egg-4	Inactive protein-tyrosine phosphatase egg-4 OS=Caenorhabditis elegans OX=6239 GN=egg-4 PE=1 SV=1	O01767	3	2	2	753	9.9666	86059.5	O01767	EGG4_CAEEL	egg-4	Inactive protein-tyrosine phosphatase egg-4	30419.9	34414	27671.4	7829.23	288.107	6635.12	0.00105297	6.2705	2.64858	4917.49	4053.37	2340.22	82.4278	30835.1	3390.42	1957.46	10.9953	0.0073498	2.97759	Up	GO:0004725:protein tyrosine phosphatase activity|GO:0016311:dephosphorylation|GO:0006470:protein dephosphorylation	GO:0016311:dephosphorylation|GO:0006470:protein dephosphorylation		GO:0004725:protein tyrosine phosphatase activity	---	---
O45944	Y45F10C.4	UPF0375 protein Y45F10C.4	UPF0375 protein Y45F10C.4 OS=Caenorhabditis elegans OX=6239 GN=Y45F10C.4 PE=1 SV=1	O45944	48	6	6	124	5.1413	13556.6	O45944	U375F_CAEEL	Y45F10C.4	UPF0375 protein Y45F10C.4	45601.2	50160.6	42066.3	22146.4	25329.4	20452.4	0.00105556	2.02903	1.02079	22642.7	2476.1	1429.58	10.9355	45942.7	4057.94	2342.86	8.83262	0.00736227	2.97652	Up	---	---	---	---	---	---
O44748	enu-3.3	ENhancer of Uncoordination	ENhancer of Uncoordination OS=Caenorhabditis elegans OX=6239 GN=enu-3.3 PE=4 SV=1	O44748;Q18507;Q9XWV9	19	0	10	462	8.7696	50794.1	O44748;O45607;Q18507;Q9XWV9	O44748_CAEEL;Q18507_CAEEL;Q9XWV9_CAEEL	enu-3.2;enu-3.3;enu-3.5	ENhancer of Uncoordination	80233.9	83521.2	97884.3	40865.4	36558.6	32182.4	0.00105655	2.38708	1.25525	36535.5	4341.52	2506.58	11.883	87213.2	9386.54	5419.32	10.7628	0.00736355	2.97611	Up	GO:0043025:neuronal cell body|GO:0048846:axon extension involved in axon guidance	GO:0048846:axon extension involved in axon guidance	GO:0043025:neuronal cell body		---	---
A8XMZ5	efhd-1	EF-hand domain-containing protein	EF-hand domain-containing protein OS=Caenorhabditis elegans OX=6239 GN=efhd-1 PE=1 SV=1	A8XMZ5	4	1	1	179	5.279	21148	A8XMZ5	A8XMZ5_CAEEL	efhd-1	EF-hand domain-containing protein	65795.5	75689.1	78338.8	32771.6	39981.3	36450.9	0.00105942	2.01296	1.00932	36401.3	3605.1	2081.4	9.90376	73274.5	6611.1	3816.92	9.02237	0.00736664	2.97493	Up	GO:0005509:calcium ion binding			GO:0005509:calcium ion binding	K23922	---
A5JYX9	eol-1	Decapping nuclease	Decapping nuclease OS=Caenorhabditis elegans OX=6239 GN=eol-1 PE=1 SV=3	A5JYX9	37	11	11	316	8.6513	36140.9	A5JYX9	A5JYX9_CAEEL	eol-1	Decapping nuclease	81163.9	96671.5	102723	38964.1	39842.9	35873.6	0.00106729	2.44643	1.29068	38226.9	2084.78	1203.65	5.45371	93519.5	11119.9	6420.06	11.8904	0.00741572	2.97172	Up	GO:0005829:cytosol|GO:0000956:nuclear-transcribed mRNA catabolic process|GO:0005634:nucleus|GO:0034353:mRNA 5'-diphosphatase activity|GO:0110155:NAD-cap decapping	GO:0000956:nuclear-transcribed mRNA catabolic process|GO:0110155:NAD-cap decapping	GO:0005829:cytosol|GO:0005634:nucleus	GO:0034353:mRNA 5'-diphosphatase activity	K14845	---
Q09293	tofu-6	Embryonic developmental protein tofu-6	Embryonic developmental protein tofu-6 OS=Caenorhabditis elegans OX=6239 GN=tofu-6 PE=1 SV=2	Q09293	48	16	16	367	8.445	41102.1	Q09293	TOFU6_CAEEL	tofu-6	Embryonic developmental protein tofu-6	1.08171e+06	1.13233e+06	1.08711e+06	707868	719964	567152	0.00108094	1.65472	0.726588	664995	84950.3	49046.1	12.7746	1.10038e+06	27797	16048.6	2.52612	0.00745937	2.9662	Up	GO:0003723:RNA binding|GO:0003676:nucleic acid binding			GO:0003723:RNA binding|GO:0003676:nucleic acid binding	---	---
Q22059	cdt-2	WD_REPEATS_REGION domain-containing protein	WD_REPEATS_REGION domain-containing protein OS=Caenorhabditis elegans OX=6239 GN=cdt-2 PE=3 SV=2	Q22059	8	4	4	682	9.3948	77142	Q22059	Q22059_CAEEL	cdt-2	WD_REPEATS_REGION domain-containing protein	37591.6	34738.2	39896	19456.1	23310.4	22048.1	0.00108309	1.73149	0.792015	21604.9	1965.01	1134.5	9.0952	37408.6	2583.8	1491.75	6.90695	0.00746854	2.96534	Up	GO:0030674:protein-macromolecule adaptor activity|GO:0005634:nucleus|GO:0007095:mitotic G2 DNA damage checkpoint signaling|GO:0043161:proteasome-mediated ubiquitin-dependent protein catabolic process|GO:0005515:protein binding	GO:0007095:mitotic G2 DNA damage checkpoint signaling|GO:0043161:proteasome-mediated ubiquitin-dependent protein catabolic process	GO:0005634:nucleus	GO:0030674:protein-macromolecule adaptor activity|GO:0005515:protein binding	K11790	---
Q9XTT8	pph-4.2	Serine/threonine-protein phosphatase 4 catalytic subunit 2	Serine/threonine-protein phosphatase 4 catalytic subunit 2 OS=Caenorhabditis elegans OX=6239 GN=pph-4.2 PE=2 SV=1	Q9XTT8	33	7	7	321	4.5982	36306.4	Q9XTT8	PP4C2_CAEEL	pph-4.2	Serine/threonine-protein phosphatase 4 catalytic subunit 2	132074	116007	145948	54847.9	35113.6	42720.9	0.00110513	2.96971	1.57032	44227.5	9953.03	5746.38	22.5042	131343	14983.8	8650.89	11.4081	0.00754068	2.95659	Up	GO:0004722:protein serine/threonine phosphatase activity|GO:0016787:hydrolase activity			GO:0004722:protein serine/threonine phosphatase activity|GO:0016787:hydrolase activity	K15423	---
Q19209	numr-2	PB1 domain-containing protein	PB1 domain-containing protein OS=Caenorhabditis elegans OX=6239 GN=numr-2 PE=1 SV=2	Q19209	19	5	5	281	11.01	32314.1	Q19209	Q19209_CAEEL	numr-2	PB1 domain-containing protein	16919.8	20232.3	16739.8	7051.6	5526.78	7895.66	0.00111241	2.63221	1.39627	6824.68	1200.63	693.183	17.5924	17964	1966.53	1135.38	10.9471	0.00755786	2.95374	Up	---	---	---	---	---	---
P34689	glh-1	ATP-dependent RNA helicase glh-1	ATP-dependent RNA helicase glh-1 OS=Caenorhabditis elegans OX=6239 GN=glh-1 PE=1 SV=3	P34689	56	25	53	763	5.4907	79780.3	P34689	GLH1_CAEEL	glh-1	ATP-dependent RNA helicase glh-1	2.66894e+06	2.41417e+06	2.61952e+06	1.79661e+06	1.71962e+06	1.56023e+06	0.00111249	1.51732	0.601529	1.69215e+06	120559	69604.7	7.12459	2.56754e+06	135102	78000.9	5.2619	0.00755786	2.9537	Up	GO:0003724:RNA helicase activity|GO:0005524:ATP binding|GO:0008270:zinc ion binding|GO:0003676:nucleic acid binding			GO:0003724:RNA helicase activity|GO:0005524:ATP binding|GO:0008270:zinc ion binding|GO:0003676:nucleic acid binding	K13982	---
Q9XX35	CELE_Y32B12B.2	F-box domain-containing protein	F-box domain-containing protein OS=Caenorhabditis elegans OX=6239 GN=CELE_Y32B12B.2 PE=1 SV=3	Q9XX35	27	20	20	812	4.6008	94612.6	Q9XX35	Q9XX35_CAEEL	CELE_Y32B12B.2	F-box domain-containing protein	106136	100992	111025	75546.9	64220.9	69007.4	0.00113586	1.52391	0.607773	69591.8	5685.57	3282.57	8.16989	106051	5017.11	2896.63	4.73083	0.00766435	2.94467	Up	GO:0005634:nucleus|GO:0042393:histone binding		GO:0005634:nucleus	GO:0042393:histone binding	---	---
G5EDA5	ksr-2	Kinase suppressor of Ras B	Kinase suppressor of Ras B OS=Caenorhabditis elegans OX=6239 GN=ksr-2 PE=1 SV=1	G5EDA5	8	3	3	550	8.905	62796.3	G5EDA5	KSRB_CAEEL	ksr-2	Kinase suppressor of Ras B	38368	36995.6	42144.3	21840.6	25213.3	21247.3	0.00114488	1.72044	0.782775	22767.1	2139.18	1235.06	9.39594	39169.3	2666.26	1539.36	6.80701	0.00770805	2.94124	Up	GO:0007165:signal transduction|GO:0004713:protein tyrosine kinase activity|GO:0005524:ATP binding|GO:0006468:protein phosphorylation|GO:0004672:protein kinase activity|GO:0007265:Ras protein signal transduction|GO:0005737:cytoplasm	GO:0007165:signal transduction|GO:0006468:protein phosphorylation|GO:0007265:Ras protein signal transduction	GO:0005737:cytoplasm	GO:0004713:protein tyrosine kinase activity|GO:0005524:ATP binding|GO:0004672:protein kinase activity	---	---
H2KMK6	CELE_Y38E10A.22	Armadillo-type protein	Armadillo-type protein OS=Caenorhabditis elegans OX=6239 GN=CELE_Y38E10A.22 PE=1 SV=2	H2KMK6	56	26	26	428	5.7176	48563.8	E8MDV8;H2KMK6	H2KMK6_CAEEL	CELE_Y38E10A.22	Armadillo-type protein	829499	903276	972254	546397	555018	566608	0.001149	1.6217	0.697506	556007	10142.1	5855.52	1.82409	901676	71390.8	41217.5	7.91756	0.00771871	2.93968	Up	GO:0005783:endoplasmic reticulum|GO:0000774:adenyl-nucleotide exchange factor activity		GO:0005783:endoplasmic reticulum	GO:0000774:adenyl-nucleotide exchange factor activity	---	---
P34383	far-2	Fatty-acid and retinol-binding protein 2	Fatty-acid and retinol-binding protein 2 OS=Caenorhabditis elegans OX=6239 GN=far-2 PE=3 SV=1	P34383	55	21	23	182	5.7836	20035.1	P34383	FAR2_CAEEL	far-2	Fatty-acid and retinol-binding protein 2	8.84535e+06	9.20862e+06	1.04125e+07	5.63127e+06	5.15326e+06	5.42547e+06	0.00116133	1.75611	0.812382	5.40333e+06	239776	138435	4.43757	9.48884e+06	820312	473607	8.64502	0.00778177	2.93504	Up	GO:0008289:lipid binding			GO:0008289:lipid binding	---	---
P34692	T01G9.2	PHAF1 protein T01G9.2	PHAF1 protein T01G9.2 OS=Caenorhabditis elegans OX=6239 GN=T01G9.2 PE=1 SV=3	P34692	29	9	9	422	6.4974	48210.6	P34692	PHAF1_CAEEL	T01G9.2	PHAF1 protein T01G9.2	477207	449563	424862	313585	279495	274041	0.0011683	1.55876	0.640398	289040	21430.5	12372.9	7.41437	450544	26186.2	15118.6	5.81212	0.00778177	2.93244	Up	GO:0043001:Golgi to plasma membrane protein transport|GO:0005802:trans-Golgi network	GO:0043001:Golgi to plasma membrane protein transport	GO:0005802:trans-Golgi network		---	---
Q8MNV7	smrc-1	SWI/SNF-related matrix-associated actin-dependent regulator of chromatin subfamily A-like protein 1 homolog	SWI/SNF-related matrix-associated actin-dependent regulator of chromatin subfamily A-like protein 1 homolog OS=Caenorhabditis elegans OX=6239 GN=smrc-1 PE=3 SV=1	Q8MNV7	19	11	11	690	9.2909	77930	Q8MNV7	SMAL1_CAEEL	smrc-1	SWI/SNF-related matrix-associated actin-dependent regulator of chromatin subfamily A-like protein 1 homolog	74110	71914	76403.5	47787.3	35367.1	36691.6	0.00117859	1.85594	0.892154	39948.7	6820.69	3937.93	17.0736	74142.5	2244.92	1296.11	3.02785	0.00782521	2.92864	Up	GO:0005524:ATP binding|GO:0031297:replication fork processing|GO:0043596:nuclear replication fork|GO:0006281:DNA repair|GO:0048478:obsolete replication fork protection	GO:0031297:replication fork processing|GO:0006281:DNA repair|GO:0048478:obsolete replication fork protection	GO:0043596:nuclear replication fork	GO:0005524:ATP binding	K14440	---
B6VQ60	brc-1	Breast cancer type 1 susceptibility protein homolog	Breast cancer type 1 susceptibility protein homolog OS=Caenorhabditis elegans OX=6239 GN=brc-1 PE=1 SV=1	B6VQ60	11	6	6	612	4.9001	69717.8	B6VQ60;A0A679L8N4	BRCA1_CAEEL	brc-1	Breast cancer type 1 susceptibility protein homolog	79689.1	79142.7	68252.6	39009.8	41934.8	44958	0.00119188	1.80365	0.850921	41967.5	2974.24	1717.18	7.08701	75694.8	6450.87	3724.41	8.52222	0.00786562	2.92377	Up	GO:0046872:metal ion binding|GO:0070531:BRCA1-A complex|GO:0031436:BRCA1-BARD1 complex|GO:0000724:double-strand break repair via homologous recombination|GO:0004842:ubiquitin-protein transferase activity|GO:0045944:positive regulation of transcription by RNA polymerase II|GO:0006281:DNA repair|GO:0006974:DNA damage response	GO:0000724:double-strand break repair via homologous recombination|GO:0045944:positive regulation of transcription by RNA polymerase II|GO:0006281:DNA repair|GO:0006974:DNA damage response	GO:0070531:BRCA1-A complex|GO:0031436:BRCA1-BARD1 complex	GO:0046872:metal ion binding|GO:0004842:ubiquitin-protein transferase activity	---	---
Q9N3Y3	CELE_Y42H9AR.4	ELM2 domain-containing protein	ELM2 domain-containing protein OS=Caenorhabditis elegans OX=6239 GN=CELE_Y42H9AR.4 PE=4 SV=3	Q9N3Y3	8	6	6	627	8.774	71789.3	Q9N3Y3	Q9N3Y3_CAEEL	CELE_Y42H9AR.4	ELM2 domain-containing protein	59963.7	69558.9	65540.5	41530.7	36718.7	36051.6	0.00119244	1.70658	0.771104	38100.3	2989.46	1725.96	7.84628	65021	4818.64	2782.04	7.4109	0.00786562	2.92356	Up	---	---	---	---	---	---
Q10953	wrm-1	Armadillo repeat-containing protein wrm-1	Armadillo repeat-containing protein wrm-1 OS=Caenorhabditis elegans OX=6239 GN=wrm-1 PE=1 SV=2	Q10953	6	4	4	796	8.482	90349.1	Q10953;A0A0K3AUT2	WRM1_CAEEL	wrm-1	Armadillo repeat-containing protein wrm-1	52868.1	65399.3	61316.9	19992.2	27982.3	24563.9	0.00120964	2.47572	1.30785	24179.5	4008.89	2314.53	16.5797	59861.4	6391.16	3689.94	10.6766	0.00789916	2.91734	Up	GO:0045296:cadherin binding|GO:0005515:protein binding|GO:0007155:cell adhesion	GO:0007155:cell adhesion		GO:0045296:cadherin binding|GO:0005515:protein binding	K02105	---
Q21117	tnsl-1	Tonsoku-like protein	Tonsoku-like protein OS=Caenorhabditis elegans OX=6239 GN=tnsl-1 PE=4 SV=5	Q21117	11	11	11	1198	6.3273	136887	Q21117	Q21117_CAEEL	tnsl-1	Tonsoku-like protein	71456.6	73843	63775.6	25018.2	37174.6	32370.2	0.00121052	2.21096	1.14467	31521	6122.53	3534.84	19.4236	69691.7	5260.65	3037.24	7.54846	0.00789916	2.91703	Up	GO:0005515:protein binding			GO:0005515:protein binding	---	---
Q9N4T5	otub-2	ubiquitinyl hydrolase 1	ubiquitinyl hydrolase 1 OS=Caenorhabditis elegans OX=6239 GN=otub-2 PE=3 SV=2	Q9N4T5	7	5	5	642	6.6809	72696.1	Q9N4T5;V6CM05	Q9N4T5_CAEEL	otub-2	ubiquitinyl hydrolase 1	58482.3	51358.3	59161	36255.3	33194.5	32940.2	0.00121448	1.65057	0.722963	34130	1844.93	1065.17	5.40561	56333.9	4322.31	2495.49	7.67267	0.00791929	2.91561	Up	GO:0035871:protein K11-linked deubiquitination|GO:0071947:protein deubiquitination involved in ubiquitin-dependent protein catabolic process|GO:0004843:cysteine-type deubiquitinase activity|GO:0005634:nucleus|GO:0005737:cytoplasm|GO:0071108:protein K48-linked deubiquitination|GO:0070530:K63-linked polyubiquitin modification-dependent protein binding|GO:0070536:protein K63-linked deubiquitination	GO:0035871:protein K11-linked deubiquitination|GO:0071947:protein deubiquitination involved in ubiquitin-dependent protein catabolic process|GO:0071108:protein K48-linked deubiquitination|GO:0070536:protein K63-linked deubiquitination	GO:0005634:nucleus|GO:0005737:cytoplasm	GO:0004843:cysteine-type deubiquitinase activity|GO:0070530:K63-linked polyubiquitin modification-dependent protein binding	K11860	---
G5EC81	CELE_Y48E1C.1	Centromere protein S	Centromere protein S OS=Caenorhabditis elegans OX=6239 GN=CELE_Y48E1C.1 PE=3 SV=1	G5EC81	4	2	2	447	4.3367	49294.2	G5EBV2;G5EC81	G5EC81_CAEEL	CELE_Y48E1C.1	Centromere protein S	36802.1	34132	35210.2	25656.1	21431.3	22352.3	0.00122624	1.52858	0.612195	23146.6	2221.61	1282.65	9.59801	35381.4	1343.29	775.549	3.7966	0.00797889	2.91142	Up	GO:0031297:replication fork processing|GO:0000712:resolution of meiotic recombination intermediates|GO:0003682:chromatin binding|GO:0046982:protein heterodimerization activity|GO:0071821:FANCM-MHF complex	GO:0031297:replication fork processing|GO:0000712:resolution of meiotic recombination intermediates	GO:0071821:FANCM-MHF complex	GO:0003682:chromatin binding|GO:0046982:protein heterodimerization activity	---	---
Q9NA76	parn-2	CAF1 family ribonuclease	CAF1 family ribonuclease OS=Caenorhabditis elegans OX=6239 GN=parn-2 PE=1 SV=1	Q9NA76	22	10	10	490	8.2892	55861.6	Q9NA76	Q9NA76_CAEEL	parn-2	CAF1 family ribonuclease	104910	104106	102060	71431.9	66923.7	55604.6	0.00122728	1.60382	0.681512	64653.4	8154.26	4707.86	12.6123	103692	1469.5	848.413	1.41717	0.00797993	2.91106	Up	GO:0003723:RNA binding|GO:0000175:3'-5'-RNA exonuclease activity|GO:0003676:nucleic acid binding|GO:0034472:snRNA 3'-end processing|GO:0015030:Cajal body|GO:0017069:snRNA binding	GO:0034472:snRNA 3'-end processing	GO:0015030:Cajal body	GO:0003723:RNA binding|GO:0000175:3'-5'-RNA exonuclease activity|GO:0003676:nucleic acid binding|GO:0017069:snRNA binding	K13202	---
O62291	CELE_JC8.7	Zinc finger, CCHC-type	Zinc finger, CCHC-type OS=Caenorhabditis elegans OX=6239 GN=CELE_JC8.7 PE=3 SV=1	O62291	31	9	9	333	6.8884	37951.6	O62291;D3YT79	O62291_CAEEL	CELE_JC8.7	Zinc finger, CCHC-type	233345	253634	250412	130069	158511	118088	0.00123813	1.81325	0.858577	135556	20762.5	11987.3	15.3166	245797	10903.8	6295.29	4.43609	0.00802188	2.90723	Up	GO:0072572:poly-ADP-D-ribose binding|GO:0005634:nucleus|GO:0042393:histone binding|GO:0010835:regulation of protein ADP-ribosylation|GO:0006974:DNA damage response	GO:0010835:regulation of protein ADP-ribosylation|GO:0006974:DNA damage response	GO:0005634:nucleus	GO:0072572:poly-ADP-D-ribose binding|GO:0042393:histone binding	---	---
Q95XK4	ppm-1.d	PPM-type phosphatase domain-containing protein	PPM-type phosphatase domain-containing protein OS=Caenorhabditis elegans OX=6239 GN=ppm-1.d PE=1 SV=2	Q95XK4	16	12	12	766	7.7573	84890	Q95XK4	Q95XK4_CAEEL	ppm-1.d	PPM-type phosphatase domain-containing protein	134175	140258	116920	70190.7	68724.7	58078.1	0.00124212	1.98663	0.990321	65664.5	6610.75	3816.72	10.0675	130451	12106.3	6989.58	9.28036	0.008042	2.90584	Up	GO:0043169:cation binding|GO:0006470:protein dephosphorylation|GO:0004722:protein serine/threonine phosphatase activity	GO:0006470:protein dephosphorylation		GO:0043169:cation binding|GO:0004722:protein serine/threonine phosphatase activity	K10147	---
Q27GT4	CELE_F21C10.11	Venom protein	Venom protein OS=Caenorhabditis elegans OX=6239 GN=CELE_F21C10.11 PE=4 SV=1	Q27GT4;Q95QK0	20	1	1	41	8.7471	4861.69	Q27GT4;Q95QK0	Q27GT4_CAEEL;Q95QK0_CAEEL	CELE_F21C10.11	Venom protein	47443.1	46028.7	55384.9	26634.9	23861.2	23890.8	0.00124554	2.00111	1.0008	24795.6	1592.95	919.692	6.42432	49618.9	5043.34	2911.77	10.1642	0.00805841	2.90464	Up	---	---	---	---	---	---
A0A7R9SW82	fzr-1	Anaphase-promoting complex subunit 4-like WD40 domain-containing protein	Anaphase-promoting complex subunit 4-like WD40 domain-containing protein OS=Caenorhabditis elegans OX=6239 GN=fzr-1 PE=1 SV=1	A0A7R9SW82;Q09649	12	8	8	704	8.4277	76644.7	Q09649;A0A7R9SW82	A0A7R9SW82_CAEEL;Q09649_CAEEL	fzr-1	Anaphase-promoting complex subunit 4-like WD40 domain-containing protein	129282	145252	124412	64555.7	78901.3	71882.7	0.00124923	1.85264	0.889581	71779.9	7173.35	4141.53	9.99353	132982	10901.8	6294.14	8.19791	0.0080636	2.90336	Up	GO:1904668:positive regulation of ubiquitin protein ligase activity|GO:0031145:anaphase-promoting complex-dependent catabolic process|GO:0010997:anaphase-promoting complex binding|GO:0005515:protein binding|GO:0005680:anaphase-promoting complex|GO:0097027:ubiquitin-protein transferase activator activity|GO:1905786:positive regulation of anaphase-promoting complex-dependent catabolic process|GO:19…	GO:1904668:positive regulation of ubiquitin protein ligase activity|GO:0031145:anaphase-promoting complex-dependent catabolic process|GO:1905786:positive regulation of anaphase-promoting complex-dependent catabolic process	GO:0005680:anaphase-promoting complex	GO:0010997:anaphase-promoting complex binding|GO:0005515:protein binding|GO:0097027:ubiquitin-protein transferase activator activity|GO:1990757:ubiquitin ligase activator activity	K03364	ko04120|Ubiquitin mediated proteolysis
Q23594	inx-9	Innexin	Innexin OS=Caenorhabditis elegans OX=6239 GN=inx-9 PE=3 SV=2	Q23594	6	2	2	382	6.042	44544.8	Q23594	Q23594_CAEEL	inx-9	Innexin	38169.4	38101	39562.4	25410.6	18655.7	22702.1	0.00126392	1.73485	0.794807	22256.1	3399.45	1962.67	15.2742	38610.9	824.695	476.138	2.13591	0.00811975	2.89828	Up	GO:0005886:plasma membrane|GO:0005243:gap junction channel activity|GO:0005921:gap junction		GO:0005886:plasma membrane|GO:0005921:gap junction	GO:0005243:gap junction channel activity	K22037	---
Q95Q93	ddn-1	Protein containing ALS2cr12 (ALS2CR12) signature	Protein containing ALS2cr12 (ALS2CR12) signature OS=Caenorhabditis elegans OX=6239 GN=ddn-1 PE=1 SV=1	Q95Q93	23	13	13	402	6.5265	46986.4	Q95Q93	Q95Q93_CAEEL	ddn-1	Protein containing ALS2cr12 (ALS2CR12) signature	136250	146880	151372	77415.5	84233.9	58744.1	0.00127875	1.97148	0.97928	73464.5	13196.2	7618.84	17.9627	144834	7765.74	4483.55	5.36182	0.00816894	2.89321	Up	---	---	---	---	---	---
Q9TZD6	CELE_Y47G7B.2	DUF4781 domain-containing protein	DUF4781 domain-containing protein OS=Caenorhabditis elegans OX=6239 GN=CELE_Y47G7B.2 PE=4 SV=1	Q9TZD6	9	3	3	422	9.4523	47505.7	Q9TZD6	Q9TZD6_CAEEL	CELE_Y47G7B.2	DUF4781 domain-containing protein	13779.7	21129.9	19306.4	288.107	288.107	288.107	0.00129418	62.7267	5.97101	288.107	0	0	0	18072	3827.42	2209.76	21.1787	0.00821792	2.88801	Up	---	---	---	---	---	---
Q93571	ubc-25	Ubiquitin-conjugating enzyme E2 25	Ubiquitin-conjugating enzyme E2 25 OS=Caenorhabditis elegans OX=6239 GN=ubc-25 PE=2 SV=2	Q93571	26	11	11	387	4.4798	44061.4	Q93571	UBC25_CAEEL	ubc-25	Ubiquitin-conjugating enzyme E2 25	172592	187599	149856	71935.5	84078.8	75065.7	0.00129634	2.20723	1.14224	77026.6	6304.67	3640	8.18505	170016	19003.2	10971.5	11.1773	0.00821799	2.88728	Up	---	---	---	---	K10582	ko04120|Ubiquitin mediated proteolysis
H2L2I7	CELE_M162.7	Domain of unknown function WSN domain-containing protein	Domain of unknown function WSN domain-containing protein OS=Caenorhabditis elegans OX=6239 GN=CELE_M162.7 PE=4 SV=2	H2L2I7	3	2	2	735	7.8534	83860.6	H2L2I7	H2L2I7_CAEEL	CELE_M162.7	Domain of unknown function WSN domain-containing protein	49806.9	43337.1	49020.9	25509.1	22834.3	28906.9	0.00129864	1.84031	0.879951	25750.1	3043.47	1757.15	11.8192	47388.3	3530.38	2038.27	7.4499	0.00822685	2.88651	Up	---	---	---	---	---	---
O44608	hacd-1	3-hydroxyacyl-CoA dehydrogenase	3-hydroxyacyl-CoA dehydrogenase OS=Caenorhabditis elegans OX=6239 GN=hacd-1 PE=1 SV=1	O44608	22	5	5	299	5.4782	33030.6	O44608	O44608_CAEEL	hacd-1	3-hydroxyacyl-CoA dehydrogenase	425238	448581	418275	278053	254744	206505	0.00131125	1.74772	0.805474	246434	36490.7	21067.9	14.8075	430698	15873.6	9164.62	3.68555	0.00826853	2.88231	Up	GO:0016491:oxidoreductase activity|GO:0070403:NAD+ binding|GO:0006635:fatty acid beta-oxidation|GO:0006631:fatty acid metabolic process|GO:0003857:3-hydroxyacyl-CoA dehydrogenase activity|GO:0016616:oxidoreductase activity, acting on the CH-OH group of donors, NAD or NADP as acceptor|GO:0005739:mitochondrion	GO:0006635:fatty acid beta-oxidation|GO:0006631:fatty acid metabolic process	GO:0005739:mitochondrion	GO:0016491:oxidoreductase activity|GO:0070403:NAD+ binding|GO:0003857:3-hydroxyacyl-CoA dehydrogenase activity|GO:0016616:oxidoreductase activity, acting on the CH-OH group of donors, NAD or NADP as acceptor	K00022	ko00280|Valine, leucine and isoleucine degradation///ko00062|Fatty acid elongation///ko01212|Fatty acid metabolism///ko00071|Fatty acid degradation///ko00380|Tryptophan metabolism///ko00310|Lysine degradation///ko00650|Butanoate metabolism///ko01100|Metabolic pathways
Q18224	ntl-9	CCR4-NOT transcription complex subunit 9	CCR4-NOT transcription complex subunit 9 OS=Caenorhabditis elegans OX=6239 GN=ntl-9 PE=1 SV=3	Q18224	43	14	14	330	7.7018	37095.5	Q18224	Q18224_CAEEL	ntl-9	CCR4-NOT transcription complex subunit 9	507761	558319	576681	378795	341196	364851	0.00134566	1.51429	0.598637	361614	19007.2	10973.8	5.25621	547587	35691.8	20606.7	6.51801	0.00837446	2.87107	Up	GO:0006402:mRNA catabolic process|GO:0030014:CCR4-NOT complex	GO:0006402:mRNA catabolic process	GO:0030014:CCR4-NOT complex		K12606	ko03018|RNA degradation
Q9XWG8	CELE_Y54G9A.5	BgtE	BgtE OS=Caenorhabditis elegans OX=6239 GN=CELE_Y54G9A.5 PE=4 SV=2	Q9XWG8	7	1	1	220	8.8803	24536.3	Q9XWG8	Q9XWG8_CAEEL	CELE_Y54G9A.5	BgtE	41811	49102.7	56833.6	10679.8	15373.9	9343.88	0.00135176	4.17393	2.06141	11799.2	3167.05	1828.5	26.8412	49249.1	7512.39	4337.28	15.2539	0.00837707	2.8691	Up	---	---	---	---	---	---
B1Q233	ubc-6	E2 ubiquitin-conjugating enzyme	E2 ubiquitin-conjugating enzyme OS=Caenorhabditis elegans OX=6239 GN=ubc-6 PE=1 SV=1	B1Q233;Q18931	16	5	5	299	4.6364	33566.1	B1Q233;Q18931	B1Q233_CAEEL;Q18931_CAEEL	ubc-6	E2 ubiquitin-conjugating enzyme	474695	531049	531373	356213	313703	329856	0.00135978	1.53747	0.620556	333257	21458.2	12388.9	6.43894	512372	32629.7	18838.8	6.36836	0.0084153	2.86653	Up	---	---	---	---	K10578	ko04141|Protein processing in endoplasmic reticulum///ko04120|Ubiquitin mediated proteolysis
O16366	ccep-97	CEntrosomal Protein	CEntrosomal Protein OS=Caenorhabditis elegans OX=6239 GN=ccep-97 PE=1 SV=1	O16366	27	12	12	630	4.9904	70694.3	O16366	O16366_CAEEL	ccep-97	CEntrosomal Protein	134695	148988	151448	97582.5	84261.9	95318.3	0.00137602	1.56995	0.650719	92387.6	7127.48	4115.05	7.71476	145044	9046.35	5222.91	6.23697	0.00845808	2.86138	Up	GO:0036158:outer dynein arm assembly|GO:0005515:protein binding|GO:0045504:dynein heavy chain binding|GO:0043014:alpha-tubulin binding|GO:0005737:cytoplasm	GO:0036158:outer dynein arm assembly	GO:0005737:cytoplasm	GO:0005515:protein binding|GO:0045504:dynein heavy chain binding|GO:0043014:alpha-tubulin binding	K16717	---
G5EGD5	skr-12	Skp1-related protein	Skp1-related protein OS=Caenorhabditis elegans OX=6239 GN=skr-12 PE=1 SV=1	G5EGD5	24	2	4	172	4.36	18926.6	G5EEX4;G5EGD5	G5EGD5_CAEEL	skr-12	Skp1-related protein	93875.1	101498	90732.8	52617.9	32177.7	41843.4	0.00137669	2.25922	1.17583	42213	10225.1	5903.47	24.2226	95368.7	5535.92	3196.17	5.80476	0.00845808	2.86116	Up	GO:0006511:ubiquitin-dependent protein catabolic process	GO:0006511:ubiquitin-dependent protein catabolic process			K03094	---
Q9U2G4	puf-3	PUM-HD domain-containing protein	PUM-HD domain-containing protein OS=Caenorhabditis elegans OX=6239 GN=puf-3 PE=1 SV=1	Q9U2G4	32	10	14	502	6.545	56941.4	Q9U2G4	Q9U2G4_CAEEL	puf-3	PUM-HD domain-containing protein	170006	205224	204773	99077	100464	87956.1	0.00137862	2.01742	1.01251	95832.4	6856.19	3958.42	7.15436	193334	20204.3	11664.9	10.4504	0.00846294	2.86056	Up	GO:0003729:mRNA binding|GO:0003730:mRNA 3'-UTR binding|GO:0003723:RNA binding|GO:0005737:cytoplasm|GO:0005634:nucleus|GO:0010608:post-transcriptional regulation of gene expression	GO:0010608:post-transcriptional regulation of gene expression	GO:0005737:cytoplasm|GO:0005634:nucleus	GO:0003729:mRNA binding|GO:0003730:mRNA 3'-UTR binding|GO:0003723:RNA binding	---	---
A0A061AD30	CELE_M02B1.3	TLC domain-containing protein	TLC domain-containing protein OS=Caenorhabditis elegans OX=6239 GN=CELE_M02B1.3 PE=4 SV=1	A0A061AD30;Q93892	6	2	2	322	7.8888	36493.6	A0A061AD30;Q93892	A0A061AD30_CAEEL;Q93892_CAEEL	CELE_M02B1.3	TLC domain-containing protein	80577.2	91271.1	91244.8	41556.9	53881.4	48229.5	0.00138564	1.83126	0.872836	47889.3	6169.27	3561.83	12.8824	87697.7	6166.56	3560.27	7.03161	0.00848344	2.85835	Up	GO:0055088:lipid homeostasis|GO:0016020:membrane|GO:0007009:plasma membrane organization|GO:0005886:plasma membrane|GO:0055091:phospholipid homeostasis|GO:0097035:regulation of membrane lipid distribution|GO:0071709:membrane assembly	GO:0055088:lipid homeostasis|GO:0007009:plasma membrane organization|GO:0055091:phospholipid homeostasis|GO:0097035:regulation of membrane lipid distribution|GO:0071709:membrane assembly	GO:0016020:membrane|GO:0005886:plasma membrane		---	---
O44847	arrd-1	Arrestin C-terminal-like domain-containing protein	Arrestin C-terminal-like domain-containing protein OS=Caenorhabditis elegans OX=6239 GN=arrd-1 PE=1 SV=2	O44847	11	3	3	291	9.1162	33148.3	O44847	O44847_CAEEL	arrd-1	Arrestin C-terminal-like domain-containing protein	37118.9	44398.1	34701.3	10763.3	288.107	5670.22	0.00139081	6.9502	2.79705	5573.86	5238.24	3024.3	93.9787	38739.4	5047.42	2914.13	13.0292	0.00850344	2.85673	Up	GO:0015031:protein transport|GO:0005737:cytoplasm	GO:0015031:protein transport	GO:0005737:cytoplasm		---	---
O16612	B0281.5	BTB domain-containing protein	BTB domain-containing protein OS=Caenorhabditis elegans OX=6239 GN=B0281.5 PE=1 SV=1	O16612	26	5	5	207	5.6652	24159.5	H2KY83;O16612	O16612_CAEEL	B0281.5	BTB domain-containing protein	139155	149379	122450	57912.4	71505.6	52076.2	0.00141605	2.26445	1.17916	60498.1	9969.44	5755.86	16.4789	136995	13594.1	7848.54	9.92306	0.00858378	2.84892	Up	GO:0051260:protein homooligomerization|GO:0005515:protein binding	GO:0051260:protein homooligomerization		GO:0005515:protein binding	---	---
Q09599	cdl-1	Histone RNA hairpin-binding protein	Histone RNA hairpin-binding protein OS=Caenorhabditis elegans OX=6239 GN=cdl-1 PE=1 SV=1	Q09599	44	13	13	367	9.9037	41480.9	Q09599	SLBP_CAEEL	cdl-1	Histone RNA hairpin-binding protein	317906	312551	257946	128417	142348	107768	0.00141765	2.34696	1.23079	126178	17398.3	10044.9	13.7887	296134	33180.4	19156.7	11.2045	0.00858378	2.84843	Up	GO:0071204:histone pre-mRNA 3'end processing complex|GO:0071207:histone pre-mRNA stem-loop binding|GO:0005737:cytoplasm|GO:0003723:RNA binding|GO:0051028:mRNA transport|GO:0003729:mRNA binding|GO:0006398:mRNA 3'-end processing by stem-loop binding and cleavage	GO:0051028:mRNA transport|GO:0006398:mRNA 3'-end processing by stem-loop binding and cleavage	GO:0071204:histone pre-mRNA 3'end processing complex|GO:0005737:cytoplasm	GO:0071207:histone pre-mRNA stem-loop binding|GO:0003723:RNA binding|GO:0003729:mRNA binding	K18710	---
P42573	ced-3	Cell death protein 3	Cell death protein 3 OS=Caenorhabditis elegans OX=6239 GN=ced-3 PE=1 SV=2	P42573	16	9	9	503	8.887	56617	P42573	CED3_CAEEL	ced-3	Cell death protein 3	41466.3	38146.1	47873.1	17635.1	15458.1	20088.6	0.00141807	2.39716	1.26133	17727.3	2316.64	1337.51	13.0682	42495.2	4944.46	2854.68	11.6353	0.00858378	2.8483	Up	GO:0042981:regulation of apoptotic process|GO:0006508:proteolysis|GO:0004197:cysteine-type endopeptidase activity|GO:0008234:cysteine-type peptidase activity	GO:0042981:regulation of apoptotic process|GO:0006508:proteolysis		GO:0004197:cysteine-type endopeptidase activity|GO:0008234:cysteine-type peptidase activity	K20106	ko04361|Axon regeneration///ko04215|Apoptosis - multiple species
O61524	CELE_F17E9.2	TransThyretin-Related family domain	TransThyretin-Related family domain OS=Caenorhabditis elegans OX=6239 GN=CELE_F17E9.2 PE=1 SV=1	O61524	10	1	1	168	6.9373	19955.9	O61524	O61524_CAEEL	CELE_F17E9.2	TransThyretin-Related family domain	38283.1	42484.5	45109.6	22043.8	15573.3	14067.2	0.00142644	2.4355	1.28422	17228.1	4237.99	2446.81	24.5993	41959.1	3443.45	1988.07	8.20667	0.00861353	2.84575	Up	---	---	---	---	---	---
O01442	B0261.7	Zf-tcix domain-containing protein	Zf-tcix domain-containing protein OS=Caenorhabditis elegans OX=6239 GN=B0261.7 PE=1 SV=1	O01442	15	6	6	351	6.5637	38965.9	O01442	O01442_CAEEL	B0261.7	Zf-tcix domain-containing protein	115298	98397.5	97578.6	59660.9	55120.8	53056.6	0.00142677	1.85461	0.891114	55946.1	3378.58	1950.63	6.039	103758	10002.3	5774.82	9.64	0.00861353	2.84565	Up	---	---	---	---	---	---
O01477	simr-1	Protein simr-1	Protein simr-1 OS=Caenorhabditis elegans OX=6239 GN=simr-1 PE=1 SV=1	O01477	18	12	12	691	4.6888	76790.6	O01477	SIMR1_CAEEL	simr-1	Protein simr-1	131894	123507	117393	88574	77314.6	81557.9	0.00143375	1.50656	0.591261	82482.2	5686.28	3282.97	6.89394	124265	7280.52	4203.41	5.85889	0.00863851	2.84353	Up	---	---	---	---	---	---
Q20369	CELE_F43G6.8	RING-type domain-containing protein	RING-type domain-containing protein OS=Caenorhabditis elegans OX=6239 GN=CELE_F43G6.8 PE=4 SV=2	Q20369	8	2	2	263	6.9444	31744.9	Q20369	Q20369_CAEEL	CELE_F43G6.8	RING-type domain-containing protein	10299.1	11993	15695.3	288.107	288.107	288.107	0.0014815	43.9506	5.45781	288.107	0	0	0	12662.5	2759.66	1593.29	21.794	0.00884282	2.8293	Up	---	---	---	---	---	---
Q9TZ84	CELE_F54D10.7	Ubiquitin-like domain-containing protein	Ubiquitin-like domain-containing protein OS=Caenorhabditis elegans OX=6239 GN=CELE_F54D10.7 PE=1 SV=1	Q9TZ84	25	7	7	264	4.6152	30144.1	Q9TZ84	Q9TZ84_CAEEL	CELE_F54D10.7	Ubiquitin-like domain-containing protein	138693	133992	181738	35761.8	28530.8	33065.3	0.00148638	4.66755	2.22267	32452.6	3654.22	2109.76	11.2602	151474	26314	15192.4	17.3719	0.00885609	2.82787	Up	GO:0005515:protein binding			GO:0005515:protein binding	---	---
G4SGI5	oef-1	C2H2-type domain-containing protein	C2H2-type domain-containing protein OS=Caenorhabditis elegans OX=6239 GN=oef-1 PE=1 SV=3	G4SGI5;Q20629	6	2	2	374	4.796	42948.5	G4SGI5;Q20629	G4SGI5_CAEEL;Q20629_CAEEL	oef-1	C2H2-type domain-containing protein	25016.9	24950.8	23885.7	16964.5	12734.9	14332.1	0.00151018	1.67729	0.746128	14677.2	2135.79	1233.1	14.5518	24617.8	634.836	366.523	2.57877	0.00893757	2.82097	Up	---	---	---	---	---	---
Q9XWT5	CELE_Y62H9A.3	Candidate secreted effector protein	Candidate secreted effector protein OS=Caenorhabditis elegans OX=6239 GN=CELE_Y62H9A.3 PE=1 SV=1	Q9XWT5	25	5	5	214	9.1913	24064.4	Q9XWT5	Q9XWT5_CAEEL	CELE_Y62H9A.3	Candidate secreted effector protein	170161	166632	186760	62852.8	88172.2	96703.7	0.00151537	2.11341	1.07958	82576.3	17605.6	10164.6	21.3204	174518	10747.7	6205.16	6.15849	0.00895273	2.81948	Up	---	---	---	---	---	---
Q9N3D1	rnf-126	RING-type E3 ubiquitin transferase	RING-type E3 ubiquitin transferase OS=Caenorhabditis elegans OX=6239 GN=rnf-126 PE=1 SV=1	Q9N3D1	13	4	4	304	5.3535	33447.4	Q9N3D1	Q9N3D1_CAEEL	rnf-126	RING-type E3 ubiquitin transferase	88377.6	83195.9	98825.7	51793.2	54793.6	47873.7	0.00152506	1.7506	0.807853	51486.8	3470.11	2003.47	6.73979	90133.1	7961.41	4596.52	8.83295	0.0089867	2.81671	Up	GO:0061630:ubiquitin protein ligase activity			GO:0061630:ubiquitin protein ligase activity	K11982	---
P06581	hsp-16.41	Heat shock protein Hsp-16.41	Heat shock protein Hsp-16.41 OS=Caenorhabditis elegans OX=6239 GN=hsp-16.41 PE=2 SV=1	P06581	21	3	3	143	6.337	16252.3	P06581	HSP16_CAEEL	hsp-16.41	Heat shock protein Hsp-16.41	121511	124883	116825	63219.1	54478.6	33271.8	0.00153366	2.40591	1.26658	50323.2	15400.1	8891.23	30.6023	121073	4046.88	2336.47	3.34251	0.00902574	2.81427	Up	GO:0036498:IRE1-mediated unfolded protein response|GO:0009408:response to heat|GO:0051082:unfolded protein binding|GO:0042026:protein refolding|GO:0005737:cytoplasm|GO:0005634:nucleus	GO:0036498:IRE1-mediated unfolded protein response|GO:0009408:response to heat|GO:0042026:protein refolding	GO:0005737:cytoplasm|GO:0005634:nucleus	GO:0051082:unfolded protein binding	K19767	---
G5EEN6	rad-54.l	DNA repair and recombination protein RAD54-like	DNA repair and recombination protein RAD54-like OS=Caenorhabditis elegans OX=6239 GN=rad-54.l PE=4 SV=1	G5EEN6	19	13	13	818	8.4394	92384.2	G5EEN6	G5EEN6_CAEEL	rad-54.l	DNA repair and recombination protein RAD54-like	218415	228117	247283	160225	145688	136322	0.0015719	1.56888	0.649735	147412	12044.2	6953.74	8.17046	231272	14690.3	8481.46	6.35198	0.0091679	2.80358	Up	GO:0015616:DNA translocase activity|GO:0045003:double-strand break repair via synthesis-dependent strand annealing|GO:0005634:nucleus|GO:0007131:reciprocal meiotic recombination|GO:0005524:ATP binding	GO:0045003:double-strand break repair via synthesis-dependent strand annealing|GO:0007131:reciprocal meiotic recombination	GO:0005634:nucleus	GO:0015616:DNA translocase activity|GO:0005524:ATP binding	K10875	ko03440|Homologous recombination
Q23593	inx-8	Innexin-8	Innexin-8 OS=Caenorhabditis elegans OX=6239 GN=inx-8 PE=3 SV=2	Q23593	10	2	4	382	6.3875	44540.6	Q23593;Q23594	INX8_CAEEL	inx-8	Innexin-8	101635	99430.4	94553.4	58080.8	70892.4	67316.4	0.00160276	1.50603	0.590753	65429.9	6610.87	3816.79	10.1038	98539.5	3623.69	2092.14	3.6774	0.00926494	2.79513	Up	GO:0005921:gap junction|GO:0005243:gap junction channel activity|GO:0005886:plasma membrane		GO:0005921:gap junction|GO:0005886:plasma membrane	GO:0005243:gap junction channel activity	K22037	---
A0A486WXC8	C13B4.1	DOMON domain-containing protein	DOMON domain-containing protein OS=Caenorhabditis elegans OX=6239 GN=C13B4.1 PE=1 SV=1	A0A486WXC8;O45247	16	17	17	1025	7.6157	111677	A0A486WTC7;A0A486WXC8;A5Z2V3;O45247	A0A486WXC8_CAEEL;O45247_CAEEL	C13B4.1	DOMON domain-containing protein	149671	137814	159150	94747.3	101336	101541	0.00163389	1.50067	0.585605	99208	3864.47	2231.15	3.89532	148878	10690.2	6172.01	7.18052	0.00932657	2.78678	Up	GO:1900449:regulation of glutamate receptor signaling pathway|GO:0099072:regulation of postsynaptic membrane neurotransmitter receptor levels	GO:1900449:regulation of glutamate receptor signaling pathway|GO:0099072:regulation of postsynaptic membrane neurotransmitter receptor levels			---	---
Q22917	C37C3.9	BTB domain-containing protein	BTB domain-containing protein OS=Caenorhabditis elegans OX=6239 GN=C37C3.9 PE=4 SV=2	Q22917	5	2	2	313	6.2967	36452.6	Q22917	Q22917_CAEEL	C37C3.9	BTB domain-containing protein	22939.5	31562.8	36584.5	288.107	288.107	288.107	0.00165071	105.385	6.71953	288.107	0	0	0	30362.3	6901.3	3984.47	22.7298	0.00936689	2.78233	Up	GO:0005515:protein binding			GO:0005515:protein binding	---	---
Q95QJ7	gpr-1	G-protein regulator 1	G-protein regulator 1 OS=Caenorhabditis elegans OX=6239 GN=gpr-1 PE=1 SV=1	Q95QJ7	28	3	12	525	5.6357	60127.7	Q95QJ7	GPR1_CAEEL	gpr-1	G-protein regulator 1	106990	109312	101311	74880.6	65480.2	58815.8	0.00165123	1.59463	0.673223	66392.2	8071.14	4659.87	12.1568	105871	4116.31	2376.55	3.88804	0.00936689	2.78219	Up	GO:0030695:GTPase regulator activity|GO:0005515:protein binding			GO:0030695:GTPase regulator activity|GO:0005515:protein binding	---	---
G5EGF5	CELE_W06D11.1	Uncharacterized protein	Uncharacterized protein OS=Caenorhabditis elegans OX=6239 GN=CELE_W06D11.1 PE=1 SV=2	G5EGF5	4	1	1	200	5.2325	22661.3	G5EGF5	G5EGF5_CAEEL	CELE_W06D11.1	Uncharacterized protein	20935.7	14810.1	23552	288.107	288.107	288.107	0.00167473	68.6063	6.10027	288.107	0	0	0	19765.9	4486.81	2590.46	22.6997	0.00947539	2.77606	Up	---	---	---	---	---	---
Q965Z4	CELE_ZK105.1	DUF19 domain-containing protein	DUF19 domain-containing protein OS=Caenorhabditis elegans OX=6239 GN=CELE_ZK105.1 PE=1 SV=1	Q965Z4	20	5	6	186	8.3563	21415.7	Q965Z4	Q965Z4_CAEEL	CELE_ZK105.1	DUF19 domain-containing protein	774285	822392	717984	398605	419899	504693	0.00172136	1.74929	0.806773	441066	56121.9	32402	12.7242	771554	52258	30171.2	6.77308	0.00961618	2.76413	Up	---	---	---	---	---	---
H2KZ16	tres-1	Treslin_N domain-containing protein	Treslin_N domain-containing protein OS=Caenorhabditis elegans OX=6239 GN=tres-1 PE=1 SV=1	H2KZ16	15	10	10	873	9.013	98458.7	H2KZ16	H2KZ16_CAEEL	tres-1	Treslin_N domain-containing protein	50336.9	55770.8	56127.5	34603.2	38659.5	33145.4	0.00173011	1.52465	0.608479	35469.4	2857.28	1649.65	8.05562	54078.4	3245.13	1873.57	6.00078	0.0096463	2.76193	Up	GO:0010212:response to ionizing radiation|GO:0030174:regulation of DNA-templated DNA replication initiation|GO:0006260:DNA replication|GO:0033314:mitotic DNA replication checkpoint signaling|GO:0003682:chromatin binding|GO:0005634:nucleus|GO:0007095:mitotic G2 DNA damage checkpoint signaling	GO:0010212:response to ionizing radiation|GO:0030174:regulation of DNA-templated DNA replication initiation|GO:0006260:DNA replication|GO:0033314:mitotic DNA replication checkpoint signaling|GO:0007095:mitotic G2 DNA damage checkpoint signaling	GO:0005634:nucleus	GO:0003682:chromatin binding	---	---
Q22625	CELE_T21B10.4	Uncharacterized protein	Uncharacterized protein OS=Caenorhabditis elegans OX=6239 GN=CELE_T21B10.4 PE=1 SV=1	Q22625	15	6	6	418	7.0848	48023.2	Q22625	Q22625_CAEEL	CELE_T21B10.4	Uncharacterized protein	126110	116952	124935	85040.9	82098.4	68151	0.00174874	1.56401	0.645252	78430.1	9022.74	5209.28	11.5042	122666	4982.82	2876.83	4.06211	0.0097056	2.75728	Up	---	---	---	---	---	---
A0FLQ6	polq-1	DNA polymerase theta	DNA polymerase theta OS=Caenorhabditis elegans OX=6239 GN=polq-1 PE=1 SV=3	A0FLQ6	7	10	10	1603	6.47	181485	A0FLQ6	DPOLQ_CAEEL	polq-1	DNA polymerase theta	33326.8	30798	34864.9	19626.7	18424	13893.2	0.00175032	1.90571	0.930325	17314.6	3023.48	1745.61	17.462	32996.6	2053.47	1185.57	6.22328	0.0097056	2.75688	Up	GO:0006260:DNA replication|GO:0005524:ATP binding|GO:0003887:DNA-directed DNA polymerase activity|GO:0097681:double-strand break repair via alternative nonhomologous end joining|GO:0003676:nucleic acid binding|GO:0003677:DNA binding|GO:0006302:double-strand break repair|GO:0006261:DNA-templated DNA replication	GO:0006260:DNA replication|GO:0097681:double-strand break repair via alternative nonhomologous end joining|GO:0006302:double-strand break repair|GO:0006261:DNA-templated DNA replication		GO:0005524:ATP binding|GO:0003887:DNA-directed DNA polymerase activity|GO:0003676:nucleic acid binding|GO:0003677:DNA binding	K02349	---
Q9XUE7	cfp-1	CXXC-type zinc finger protein 1	CXXC-type zinc finger protein 1 OS=Caenorhabditis elegans OX=6239 GN=cfp-1 PE=1 SV=3	Q9XUE7	28	14	14	508	8.0581	58081.8	Q9XUE7	CFP1_CAEEL	cfp-1	CXXC-type zinc finger protein 1	115231	118776	135478	74162.2	73066.6	78585.5	0.00177338	1.63624	0.710384	75271.4	2921.89	1686.95	3.88181	123162	10812.5	6242.59	8.77907	0.00977395	2.7512	Up	GO:0045893:positive regulation of DNA-templated transcription|GO:0035064:methylated histone binding|GO:0048188:Set1C/COMPASS complex	GO:0045893:positive regulation of DNA-templated transcription	GO:0048188:Set1C/COMPASS complex	GO:0035064:methylated histone binding	---	---
G5ECG0	tac-1	Transforming acid coiled-coil-containing protein 1	Transforming acid coiled-coil-containing protein 1 OS=Caenorhabditis elegans OX=6239 GN=tac-1 PE=1 SV=1	G5ECG0	34	10	10	260	4.37	28543.4	G5ECG0	TACC1_CAEEL	tac-1	Transforming acid coiled-coil-containing protein 1	376684	330288	336643	223164	242168	218794	0.00178088	1.52547	0.609255	228042	12427.3	7174.89	5.44955	347872	25153.8	14522.6	7.23078	0.00980085	2.74937	Up	---	---	---	---	---	---
C0P279	C14B1.12	Spliceosome-associated protein CWC15 homolog	Spliceosome-associated protein CWC15 homolog OS=Caenorhabditis elegans OX=6239 GN=C14B1.12 PE=4 SV=1	C0P279	7	1	1	161	7.9654	18706.6	C0P279	C0P279_CAEEL	C14B1.12	Spliceosome-associated protein CWC15 homolog	39322.9	32797.7	44233.5	8120.93	11004.7	14168.1	0.00178394	3.49477	1.8052	11097.9	3024.68	1746.3	27.2544	38784.7	5736.85	3312.17	14.7915	0.00980845	2.74862	Up	---	---	---	---	---	---
O45952	csc-1	Chromosome segregation and cytokinesis defective protein 1	Chromosome segregation and cytokinesis defective protein 1 OS=Caenorhabditis elegans OX=6239 GN=csc-1 PE=1 SV=1	O45952	45	10	10	249	4.8137	26782.1	O45952	CSC1_CAEEL	csc-1	Chromosome segregation and cytokinesis defective protein 1	169780	168683	174102	99427.6	115364	82141.2	0.00179387	1.7262	0.787596	98977.7	16616.2	9593.36	16.7878	170855	2865.08	1654.15	1.67691	0.00982482	2.74621	Up	---	---	---	---	---	---
Q8I4M5	gls-1	Germline survival defective-1	Germline survival defective-1 OS=Caenorhabditis elegans OX=6239 GN=gls-1 PE=1 SV=2	Q8I4M5	21	18	18	1052	8.3065	116014	Q8I4M5	GLS1_CAEEL	gls-1	Germline survival defective-1	340504	345422	375754	241554	228345	193582	0.00182526	1.60017	0.678224	221160	24780	14306.7	11.2045	353893	19090.6	11022	5.39445	0.0098977	2.73868	Up	---	---	---	---	---	---
Q9N3R6	CELE_Y47G6A.25	Uncharacterized protein	Uncharacterized protein OS=Caenorhabditis elegans OX=6239 GN=CELE_Y47G6A.25 PE=4 SV=2	Q9N3R6	12	4	4	440	5.9102	50347.8	Q9N3R6	Q9N3R6_CAEEL	CELE_Y47G6A.25	Uncharacterized protein	41434.8	50089	51345.6	21200	24609	24300.2	0.00182537	2.03781	1.02702	23369.7	1885.38	1088.52	8.06761	47623.2	5395.95	3115.35	11.3305	0.0098977	2.73865	Up	---	---	---	---	---	---
Q21175	cpg-8	Chondroitin proteoglycan 8	Chondroitin proteoglycan 8 OS=Caenorhabditis elegans OX=6239 GN=cpg-8 PE=1 SV=2	Q21175	11	1	1	115	3.9892	12205.2	Q21175	CPG8_CAEEL	cpg-8	Chondroitin proteoglycan 8	88585.1	83407.7	76899	52099.1	43250.6	38533.9	0.00182912	1.85902	0.894539	44627.9	6886.7	3976.04	15.4314	82963.9	5855.64	3380.76	7.05806	0.00990745	2.73776	Up	---	---	---	---	---	---
O01756	CELE_F55A12.5	Telomere_reg-2 domain-containing protein	Telomere_reg-2 domain-containing protein OS=Caenorhabditis elegans OX=6239 GN=CELE_F55A12.5 PE=1 SV=2	O01756	31	20	20	835	4.3408	94056.1	O01756	O01756_CAEEL	CELE_F55A12.5	Telomere_reg-2 domain-containing protein	162194	175088	166572	115729	96313.4	118272	0.00185145	1.52538	0.609166	110105	12011.2	6934.65	10.9089	167951	6556.64	3785.48	3.9039	0.00999871	2.73249	Up	---	---	---	---	---	---
O16749	ceh-83	Homeodomain-only protein	Homeodomain-only protein OS=Caenorhabditis elegans OX=6239 GN=ceh-83 PE=4 SV=1	O16749	3	1	1	543	7.133	62387.1	O16749	O16749_CAEEL	ceh-83	Homeodomain-only protein	19654.1	23861.4	14800.2	288.107	288.107	288.107	0.0018579	67.47	6.07617	288.107	0	0	0	19438.6	4534.43	2617.95	23.327	0.0100217	2.73098	Up	GO:0005634:nucleus|GO:0030154:cell differentiation|GO:0006357:regulation of transcription by RNA polymerase II|GO:0003677:DNA binding	GO:0030154:cell differentiation|GO:0006357:regulation of transcription by RNA polymerase II	GO:0005634:nucleus	GO:0003677:DNA binding	---	---
O01482	rnf-1	RING-type domain-containing protein	RING-type domain-containing protein OS=Caenorhabditis elegans OX=6239 GN=rnf-1 PE=1 SV=2	O01482	9	4	4	381	4.1387	42870.7	O01482	O01482_CAEEL	rnf-1	RING-type domain-containing protein	129638	111845	116858	288.107	19685.3	43107.3	0.00186322	5.6807	2.50607	21026.9	21441.1	12379	101.97	119447	9174.75	5297.04	7.681	0.0100385	2.72974	Up	GO:0016567:protein ubiquitination|GO:0061630:ubiquitin protein ligase activity	GO:0016567:protein ubiquitination		GO:0061630:ubiquitin protein ligase activity	---	---
Q965N7	spsb-2	SPRY domain-containing SOCS box protein 1	SPRY domain-containing SOCS box protein 1 OS=Caenorhabditis elegans OX=6239 GN=spsb-2 PE=3 SV=2	Q965N7	17	3	5	243	7.6568	28173.3	Q965N7	Q965N7_CAEEL	spsb-2	SPRY domain-containing SOCS box protein 1	50378.6	44289.4	46046.2	25802.9	28729.6	20547.8	0.00188077	1.87418	0.906263	25026.8	4145.77	2393.56	16.5653	46904.8	3134.1	1809.47	6.68183	0.010093	2.72566	Up	GO:0019005:SCF ubiquitin ligase complex|GO:0005515:protein binding|GO:0043161:proteasome-mediated ubiquitin-dependent protein catabolic process	GO:0043161:proteasome-mediated ubiquitin-dependent protein catabolic process	GO:0019005:SCF ubiquitin ligase complex	GO:0005515:protein binding	K10343	---
Q9BHL0	sas-1	C2 domain-containing protein	C2 domain-containing protein OS=Caenorhabditis elegans OX=6239 GN=sas-1 PE=4 SV=2	Q9BHL0	12	5	5	570	9.0017	64500	Q9BHL0	Q9BHL0_CAEEL	sas-1	C2 domain-containing protein	117964	111364	110988	68667.7	43945.6	45273.7	0.00188252	2.15544	1.10798	52629	13905.8	8028.52	26.4223	113439	3924.01	2265.53	3.45914	0.0100947	2.72526	Up	---	---	---	---	---	---
O76616	pid-3	Protein pid-3	Protein pid-3 OS=Caenorhabditis elegans OX=6239 GN=pid-3 PE=1 SV=1	O76616	48	13	13	307	8.9768	34798.8	O76616	PID3_CAEEL	pid-3	Protein pid-3	493265	554879	564979	291873	356706	297346	0.00189172	1.70534	0.770058	315309	35955.6	20759	11.4033	537708	38818.9	22412.1	7.21932	0.0101202	2.72314	Up	---	---	---	---	---	---
O17594	C25A1.1	FAM192A/Fyv6 N-terminal domain-containing protein	FAM192A/Fyv6 N-terminal domain-containing protein OS=Caenorhabditis elegans OX=6239 GN=C25A1.1 PE=1 SV=1	O17594	22	5	5	219	5.1183	24353.4	O17594	O17594_CAEEL	C25A1.1	FAM192A/Fyv6 N-terminal domain-containing protein	150432	149709	119452	62428	68166.1	62483.7	0.00190056	2.17318	1.11981	64359.3	3296.93	1903.48	5.12269	139864	17681.4	10208.4	12.6418	0.0101556	2.72112	Up	GO:0005634:nucleus		GO:0005634:nucleus		---	---
Q19988	lrr-1	Leucine-Rich Repeat protein	Leucine-Rich Repeat protein OS=Caenorhabditis elegans OX=6239 GN=lrr-1 PE=1 SV=2	Q19988	31	12	12	453	9.6716	51324.9	Q19988	Q19988_CAEEL	lrr-1	Leucine-Rich Repeat protein	236928	228125	190248	89256.5	69536	106613	0.0019039	2.46905	1.30396	88468.6	18551.2	10710.5	20.9693	218434	24803.4	14320.3	11.3551	0.0101675	2.72036	Up	GO:0005737:cytoplasm		GO:0005737:cytoplasm		K10348	---
D5L4M4	ftr-1	Fog-2-like protein	Fog-2-like protein OS=Caenorhabditis elegans OX=6239 GN=ftr-1 PE=4 SV=1	D5L4M4;D5L4N0;G5EBP8;G5EBP9;G5EC06	11	3	3	314	7.8262	35799.2	D5L4M4;D5L4N0;G5EBP8;G5EBP9;G5EC06	D5L4M4_CAEEL;D5L4N0_CAEEL;G5EBP8_CAEEL;G5EBP9_CAEEL;G5EC06_CAEEL	ftr-1	Fog-2-like protein	34587.9	41056	25234.5	288.107	288.107	288.107	0.00191232	116.714	6.86683	288.107	0	0	0	33626.1	7954.5	4592.53	23.6557	0.0101829	2.71844	Up	GO:0045087:innate immune response|GO:0005515:protein binding	GO:0045087:innate immune response		GO:0005515:protein binding	---	---
Q9XVZ6	CELE_Y54G11A.3	RNA helicase	RNA helicase OS=Caenorhabditis elegans OX=6239 GN=CELE_Y54G11A.3 PE=1 SV=1	Q9XVZ6	30	13	13	504	6.2046	56770.7	Q9XVZ6	Q9XVZ6_CAEEL	CELE_Y54G11A.3	RNA helicase	148936	177214	164926	89501.1	102397	83245.1	0.00193047	1.7848	0.835766	91714.4	9765.89	5638.34	10.6482	163692	14179.5	8186.53	8.66229	0.0102275	2.71434	Up	GO:0005524:ATP binding|GO:0003724:RNA helicase activity|GO:0003676:nucleic acid binding			GO:0005524:ATP binding|GO:0003724:RNA helicase activity|GO:0003676:nucleic acid binding	K17043	---
Q93349	swah-1	ANK_REP_REGION domain-containing protein	ANK_REP_REGION domain-containing protein OS=Caenorhabditis elegans OX=6239 GN=swah-1 PE=4 SV=2	Q93349	8	2	2	298	9.7745	32976	Q93349	Q93349_CAEEL	swah-1	ANK_REP_REGION domain-containing protein	25556.2	21867.8	25629.9	11213.3	14218.2	13801.3	0.00193309	1.86206	0.8969	13077.6	1627.94	939.889	12.4483	24351.3	2151.07	1241.92	8.83351	0.0102275	2.71375	Up	GO:0005515:protein binding			GO:0005515:protein binding	---	---
O62245	exo-1	Exonuclease 1	Exonuclease 1 OS=Caenorhabditis elegans OX=6239 GN=exo-1 PE=1 SV=2	O62245	20	12	12	639	8.8835	72103.7	O62245	O62245_CAEEL	exo-1	Exonuclease 1	59154.7	56651	46707.2	20217.2	26273.3	24979.1	0.00198758	2.27387	1.18515	23823.2	3189.24	1841.31	13.3871	54171	6583.93	3801.23	12.154	0.010446	2.70168	Up	GO:0004518:nuclease activity|GO:0005634:nucleus|GO:0046872:metal ion binding|GO:0035312:5'-3' DNA exonuclease activity|GO:0003677:DNA binding|GO:0017108:5'-flap endonuclease activity|GO:0003824:catalytic activity|GO:0006298:mismatch repair|GO:0006310:DNA recombination	GO:0006298:mismatch repair|GO:0006310:DNA recombination	GO:0005634:nucleus	GO:0004518:nuclease activity|GO:0046872:metal ion binding|GO:0035312:5'-3' DNA exonuclease activity|GO:0003677:DNA binding|GO:0017108:5'-flap endonuclease activity|GO:0003824:catalytic activity	K10746	ko03430|Mismatch repair
Q9BKZ7	CELE_Y54F10AM.11	BTB domain-containing protein	BTB domain-containing protein OS=Caenorhabditis elegans OX=6239 GN=CELE_Y54F10AM.11 PE=4 SV=1	Q9BKZ7	24	5	5	286	4.2265	32373.5	Q9BKZ7	Q9BKZ7_CAEEL	CELE_Y54F10AM.11	BTB domain-containing protein	34852.7	41210.8	39803	13267.4	288.107	288.107	0.00199311	8.36969	3.06517	4614.52	7493.57	4326.42	162.391	38622.1	3339.49	1928.06	8.64657	0.0104661	2.70047	Up	GO:0005515:protein binding			GO:0005515:protein binding	---	---
Q966M4	uri-1	Unconventional prefoldin RPB5 interactor	Unconventional prefoldin RPB5 interactor OS=Caenorhabditis elegans OX=6239 GN=uri-1 PE=1 SV=1	Q966M4	22	7	7	446	4.2641	51561.1	Q966M4	Q966M4_CAEEL	uri-1	Unconventional prefoldin RPB5 interactor	125561	138242	133955	89819.4	70747	86766.3	0.00199924	1.60819	0.685437	82444.3	10244.5	5914.65	12.4259	132586	6450.46	3724.17	4.86511	0.0104802	2.69913	Up	GO:0000122:negative regulation of transcription by RNA polymerase II|GO:0019212:phosphatase inhibitor activity|GO:0010923:negative regulation of phosphatase activity|GO:0003682:chromatin binding|GO:0003714:transcription corepressor activity	GO:0000122:negative regulation of transcription by RNA polymerase II|GO:0010923:negative regulation of phosphatase activity		GO:0019212:phosphatase inhibitor activity|GO:0003682:chromatin binding|GO:0003714:transcription corepressor activity	K17560	---
Q11103	C02F12.8	Uncharacterized protein C02F12.8	Uncharacterized protein C02F12.8 OS=Caenorhabditis elegans OX=6239 GN=C02F12.8 PE=1 SV=1	Q11103	19	10	10	687	4.5366	76730.6	Q11103	YL18_CAEEL	C02F12.8	Uncharacterized protein C02F12.8	167180	209295	199851	22380.7	64896.7	288.107	0.00204674	6.58166	2.71845	29188.5	32837.9	18959	112.503	192109	22099.3	12759	11.5035	0.0106557	2.68894	Up	---	---	---	---	---	---
Q11101	C02F12.5	BPTI/Kunitz inhibitor domain-containing protein C02F12.5	BPTI/Kunitz inhibitor domain-containing protein C02F12.5 OS=Caenorhabditis elegans OX=6239 GN=C02F12.5 PE=1 SV=3	Q11101	33	8	8	176	7.4856	19577.5	Q11101	YL15_CAEEL	C02F12.5	BPTI/Kunitz inhibitor domain-containing protein C02F12.5	59345.5	58678.9	54945.9	42343.6	34083.6	37847.7	0.0020689	1.51363	0.598015	38091.7	4135.41	2387.58	10.8565	57656.8	2371.25	1369.04	4.11271	0.0107352	2.68426	Up	GO:0004867:serine-type endopeptidase inhibitor activity			GO:0004867:serine-type endopeptidase inhibitor activity	---	---
P91269	CELE_F21F3.6	DUF4149 domain-containing protein	DUF4149 domain-containing protein OS=Caenorhabditis elegans OX=6239 GN=CELE_F21F3.6 PE=1 SV=1	P91269	9	2	2	234	8.8127	26124.4	P91269	P91269_CAEEL	CELE_F21F3.6	DUF4149 domain-containing protein	75495.7	83494.7	88992.3	55498.1	51108	53547.8	0.00207026	1.5484	0.630781	53384.6	2199.58	1269.93	4.12026	82660.9	6786.85	3918.39	8.21047	0.0107352	2.68397	Up	GO:0005765:lysosomal membrane		GO:0005765:lysosomal membrane		---	---
Q18313	heri-1	Chromo domain-containing protein	Chromo domain-containing protein OS=Caenorhabditis elegans OX=6239 GN=heri-1 PE=4 SV=2	Q18313	11	7	7	669	7.8088	78207	Q18313	Q18313_CAEEL	heri-1	Chromo domain-containing protein	45516	52391.3	48786	25906.8	30049.3	21041	0.00208308	1.90518	0.929928	25665.7	4508.99	2603.26	17.5682	48897.8	3439	1985.51	7.03305	0.0107894	2.68129	Up	GO:0004674:protein serine/threonine kinase activity|GO:0004672:protein kinase activity|GO:0006468:protein phosphorylation|GO:0005524:ATP binding|GO:0005737:cytoplasm	GO:0006468:protein phosphorylation	GO:0005737:cytoplasm	GO:0004674:protein serine/threonine kinase activity|GO:0004672:protein kinase activity|GO:0005524:ATP binding	---	---
G5ECY4	skr-8	Skp1-related protein	Skp1-related protein OS=Caenorhabditis elegans OX=6239 GN=skr-8 PE=1 SV=1	G5ECY4	30	2	5	194	4.055	21109	G5ECY4;G5EFA9	G5ECY4_CAEEL	skr-8	Skp1-related protein	154735	149944	114546	52259.7	48503.7	41634.5	0.00211059	2.94404	1.5578	47466	5388.11	3110.83	11.3515	139742	21951.1	12673.5	15.7083	0.0108824	2.6756	Up	GO:0006511:ubiquitin-dependent protein catabolic process	GO:0006511:ubiquitin-dependent protein catabolic process			K03094	---
Q9NF10	CELE_Y105E8B.6	BZIP domain-containing protein	BZIP domain-containing protein OS=Caenorhabditis elegans OX=6239 GN=CELE_Y105E8B.6 PE=1 SV=1	Q9NF10	51	3	3	71	9.8922	8289.34	Q9NF10	Q9NF10_CAEEL	CELE_Y105E8B.6	BZIP domain-containing protein	50170.1	56862.8	57187.3	38447.4	33638.1	35091.7	0.00212541	1.53223	0.615634	35725.7	2466.59	1424.08	6.90423	54740.1	3960.99	2286.88	7.236	0.0109092	2.67256	Up	---	---	---	---	---	---
Q23031	CELE_R09F10.8	DOMON domain-containing protein	DOMON domain-containing protein OS=Caenorhabditis elegans OX=6239 GN=CELE_R09F10.8 PE=1 SV=3	Q23031	10	4	4	372	4.5969	42827.3	Q23031	Q23031_CAEEL	CELE_R09F10.8	DOMON domain-containing protein	139146	154191	171716	82737.2	82227.9	91368.3	0.00213333	1.81425	0.859374	85444.5	5136.47	2965.54	6.01147	155018	16300.4	9411.05	10.5152	0.0109307	2.67094	Up	---	---	---	---	---	---
O17849	fbxa-95	F-box domain-containing protein	F-box domain-containing protein OS=Caenorhabditis elegans OX=6239 GN=fbxa-95 PE=1 SV=3	O17849	23	9	9	321	9.4575	36371.3	O17849	O17849_CAEEL	fbxa-95	F-box domain-containing protein	37389.9	28380.4	37258	11403.1	13493.3	13433.6	0.00213583	2.68793	1.4265	12776.6	1189.93	687.006	9.31332	34342.8	5164.01	2981.44	15.0367	0.0109307	2.67043	Up	GO:0045087:innate immune response|GO:0005515:protein binding	GO:0045087:innate immune response		GO:0005515:protein binding	---	---
P34696	hsp-16.1	Heat shock protein Hsp-16.1/Hsp-16.11	Heat shock protein Hsp-16.1/Hsp-16.11 OS=Caenorhabditis elegans OX=6239 GN=hsp-16.1 PE=2 SV=1	P34696	73	5	9	145	5.2693	16253.3	P34696;P06582;Q21062;V6CLQ2	HSP11_CAEEL	hsp-16.1	Heat shock protein Hsp-16.1/Hsp-16.11	1.3673e+06	1.57876e+06	1.56724e+06	929467	684208	815949	0.00214611	1.85761	0.89345	809874	122742	70865.2	15.1557	1.50443e+06	118901	68647.2	7.90335	0.0109602	2.66835	Up	GO:0036498:IRE1-mediated unfolded protein response|GO:0009408:response to heat|GO:0051082:unfolded protein binding|GO:0005737:cytoplasm|GO:0042026:protein refolding|GO:0005634:nucleus	GO:0036498:IRE1-mediated unfolded protein response|GO:0009408:response to heat|GO:0042026:protein refolding	GO:0005737:cytoplasm|GO:0005634:nucleus	GO:0051082:unfolded protein binding	K19766	ko04212|Longevity regulating pathway - worm///ko04213|Longevity regulating pathway - multiple species
Q18509	mip-1	HTH OST-type domain-containing protein	HTH OST-type domain-containing protein OS=Caenorhabditis elegans OX=6239 GN=mip-1 PE=1 SV=1	Q18509	31	15	15	556	10.698	60548.3	Q18509	Q18509_CAEEL	mip-1	HTH OST-type domain-containing protein	88846	81022.9	90758.9	61389.7	51317.9	50074.1	0.00219118	1.60109	0.679053	54260.5	6205.26	3582.61	11.436	86875.9	5158.31	2978.15	5.93755	0.0111033	2.65932	Up	---	---	---	---	---	---
Q09487	puf-8	PUM-HD domain-containing protein	PUM-HD domain-containing protein OS=Caenorhabditis elegans OX=6239 GN=puf-8 PE=1 SV=3	Q09487	9	5	5	535	7.5751	61061.5	Q09487	Q09487_CAEEL	puf-8	PUM-HD domain-containing protein	63001.3	60539.1	75460.8	30989.2	33177.3	24935	0.0021951	2.23342	1.15926	29700.5	4269.59	2465.05	14.3755	66333.7	7999.57	4618.55	12.0596	0.011117	2.65854	Up	GO:0003729:mRNA binding|GO:0003730:mRNA 3'-UTR binding|GO:0003723:RNA binding|GO:0005737:cytoplasm|GO:0005634:nucleus|GO:0010608:post-transcriptional regulation of gene expression	GO:0010608:post-transcriptional regulation of gene expression	GO:0005737:cytoplasm|GO:0005634:nucleus	GO:0003729:mRNA binding|GO:0003730:mRNA 3'-UTR binding|GO:0003723:RNA binding	---	---
Q21592	klc-1	Kinesin light chain	Kinesin light chain OS=Caenorhabditis elegans OX=6239 GN=klc-1 PE=1 SV=2	Q21592	33	16	16	516	5.2941	58070.4	H9G2T2;Q21592	Q21592_CAEEL	klc-1	Kinesin light chain	71711.7	65906.2	81310.6	41135.8	42092	38012.7	0.00220203	1.80574	0.852587	40413.5	2133.4	1231.72	5.27892	72976.2	7779.64	4491.58	10.6605	0.0111314	2.65718	Up	GO:0007018:microtubule-based movement|GO:0019894:kinesin binding|GO:0005515:protein binding|GO:0005871:kinesin complex|GO:0005737:cytoplasm	GO:0007018:microtubule-based movement	GO:0005871:kinesin complex|GO:0005737:cytoplasm	GO:0019894:kinesin binding|GO:0005515:protein binding	K10407	---
Q22882	B0507.8	Protein containing ALS2cr12 (ALS2CR12) signature	Protein containing ALS2cr12 (ALS2CR12) signature OS=Caenorhabditis elegans OX=6239 GN=B0507.8 PE=1 SV=3	Q22882	35	13	13	396	5.1583	45791.5	Q22882	Q22882_CAEEL	B0507.8	Protein containing ALS2cr12 (ALS2CR12) signature	126421	133862	132718	50156.2	72722.2	34891.4	0.00221262	2.49097	1.31671	52589.9	19032.5	10988.4	36.1904	131000	4007.05	2313.47	3.05881	0.0111561	2.65509	Up	---	---	---	---	---	---
G5EGA3	lem-3	Ankyrin repeat and LEM domain-containing protein 1 homolog	Ankyrin repeat and LEM domain-containing protein 1 homolog OS=Caenorhabditis elegans OX=6239 GN=lem-3 PE=1 SV=2	G5EGA3	13	7	7	704	10.8617	78240	G5EGA3	ANKL1_CAEEL	lem-3	Ankyrin repeat and LEM domain-containing protein 1 homolog	228500	224719	262586	138059	148993	119767	0.00221491	1.75952	0.815184	135606	14766.7	8525.57	10.8894	238602	20857	12041.8	8.74136	0.0111615	2.65464	Up	GO:0004520:DNA endonuclease activity|GO:0000724:double-strand break repair via homologous recombination|GO:0005515:protein binding|GO:0005654:nucleoplasm|GO:0005737:cytoplasm|GO:0000712:resolution of meiotic recombination intermediates|GO:0004519:endonuclease activity	GO:0000724:double-strand break repair via homologous recombination|GO:0000712:resolution of meiotic recombination intermediates	GO:0005654:nucleoplasm|GO:0005737:cytoplasm	GO:0004520:DNA endonuclease activity|GO:0005515:protein binding|GO:0004519:endonuclease activity	K21411	---
Q9N3T2	crn-1	Flap endonuclease 1	Flap endonuclease 1 OS=Caenorhabditis elegans OX=6239 GN=crn-1 PE=1 SV=1	Q9N3T2	29	12	12	382	8.8123	42549.2	Q9N3T2	FEN1_CAEEL	crn-1	Flap endonuclease 1	253091	263112	256516	160059	146956	190296	0.00222408	1.55379	0.635795	165770	22227.1	12832.8	13.4084	257573	5093.26	2940.59	1.9774	0.0112015	2.65285	Up	GO:0008409:5'-3' exonuclease activity|GO:0004523:RNA-DNA hybrid ribonuclease activity|GO:0016788:hydrolase activity, acting on ester bonds|GO:0003677:DNA binding|GO:0030145:manganese ion binding|GO:0000287:magnesium ion binding|GO:0003824:catalytic activity|GO:0017108:5'-flap endonuclease activity|GO:0004518:nuclease activity|GO:0005634:nucleus		GO:0005634:nucleus	GO:0008409:5'-3' exonuclease activity|GO:0004523:RNA-DNA hybrid ribonuclease activity|GO:0016788:hydrolase activity, acting on ester bonds|GO:0003677:DNA binding|GO:0030145:manganese ion binding|GO:0000287:magnesium ion binding|GO:0003824:catalytic activity|GO:0017108:5'-flap endonuclease activity|GO:0004518:nuclease activity	K04799	ko03030|DNA replication///ko03410|Base excision repair///ko03450|Non-homologous end-joining
Q93932	sdz-27	SKN-1 Dependent Zygotic transcript	SKN-1 Dependent Zygotic transcript OS=Caenorhabditis elegans OX=6239 GN=sdz-27 PE=1 SV=1	Q93932	27	6	6	206	6.0337	24314.9	Q93932	Q93932_CAEEL	sdz-27	SKN-1 Dependent Zygotic transcript	182613	170670	205036	115227	96582.7	108377	0.00227343	1.74373	0.802176	106729	9430.81	5444.88	8.83623	186106	17447	10073	9.37473	0.0113728	2.64332	Up	---	---	---	---	---	---
C6KRN1	sao-1	Suppressor of aph-1	Suppressor of aph-1 OS=Caenorhabditis elegans OX=6239 GN=sao-1 PE=1 SV=1	C6KRN1	31	7	7	245	6.4969	27532.4	C6KRN1;A0A486WV16;A0A486WVM9	SAO1_CAEEL	sao-1	Suppressor of aph-1	102190	92248.1	100411	67255.4	59162.6	50736.4	0.00228462	1.66436	0.734971	59051.5	8260.02	4768.93	13.9878	98283.1	5301.6	3060.88	5.39421	0.0114056	2.64119	Up	GO:0005515:protein binding			GO:0005515:protein binding	---	---
Q19452	CELE_F14D7.2	AF4/FMR2 family member lilli	AF4/FMR2 family member lilli OS=Caenorhabditis elegans OX=6239 GN=CELE_F14D7.2 PE=1 SV=1	Q19452	25	8	8	457	4.7687	49379.8	Q19452	Q19452_CAEEL	CELE_F14D7.2	AF4/FMR2 family member lilli	112777	91414.7	100930	52310.5	60422	51766.9	0.00230085	1.85485	0.891303	54833.1	4847.71	2798.83	8.84085	101707	10702.5	6179.11	10.5229	0.0114533	2.63811	Up	---	---	---	---	---	---
O17562	clec-223	C-type lectin domain-containing protein	C-type lectin domain-containing protein OS=Caenorhabditis elegans OX=6239 GN=clec-223 PE=1 SV=2	O17562	9	10	10	1034	4.1851	109733	O17562	O17562_CAEEL	clec-223	C-type lectin domain-containing protein	865726	877990	916798	604661	609442	473668	0.00232787	1.57635	0.656586	562590	77046.2	44482.6	13.6949	886838	26660.4	15392.4	3.00623	0.0115456	2.63304	Up	---	---	---	---	---	---
A0A9J5DGE9	rike-1	RING-type domain-containing protein	RING-type domain-containing protein OS=Caenorhabditis elegans OX=6239 GN=rike-1 PE=1 SV=1	A0A9J5DGE9;A0A9J5I4G4;D5MCU1;O17698	25	12	12	576	7.2794	64037.4	A0A9J5DGE9;A0A9J5I4G4;D5MCU1;O17698	A0A9J5DGE9_CAEEL;A0A9J5I4G4_CAEEL;D5MCU1_CAEEL;O17698_CAEEL	rike-1	RING-type domain-containing protein	158836	147176	146323	89732.2	100181	71530.9	0.0023812	1.73014	0.790889	87148.2	14499	8370.98	16.6371	150779	6990.95	4036.23	4.63657	0.0117335	2.6232	Up	GO:0005515:protein binding			GO:0005515:protein binding	---	---
O62025	clec-147	C-type lectin domain-containing protein	C-type lectin domain-containing protein OS=Caenorhabditis elegans OX=6239 GN=clec-147 PE=1 SV=1	O62025	14	4	4	263	4.3706	28792.3	O62025	O62025_CAEEL	clec-147	C-type lectin domain-containing protein	119013	129467	139412	58900.7	80565.9	71593.8	0.00238542	1.83783	0.878	70353.5	10885.7	6284.89	15.4729	129297	10200.3	5889.12	7.88899	0.0117354	2.62243	Up	---	---	---	---	---	---
Q09353	ulp-1	Sentrin-specific protease	Sentrin-specific protease OS=Caenorhabditis elegans OX=6239 GN=ulp-1 PE=2 SV=3	Q09353	19	14	14	697	9.4716	79646.7	Q09353	SENP_CAEEL	ulp-1	Sentrin-specific protease	125824	151111	148106	88711.1	87078.7	83792.7	0.00243754	1.6374	0.711408	86527.5	2505.09	1446.31	2.89514	141680	13814.1	7975.59	9.75021	0.01187	2.61305	Up	GO:0016926:protein desumoylation|GO:0005634:nucleus|GO:0016929:deSUMOylase activity|GO:0006508:proteolysis|GO:0008234:cysteine-type peptidase activity	GO:0016926:protein desumoylation|GO:0006508:proteolysis	GO:0005634:nucleus	GO:0016929:deSUMOylase activity|GO:0008234:cysteine-type peptidase activity	K08592	---
Q21629	egg-2	LDL receptor repeat-containing protein egg-2	LDL receptor repeat-containing protein egg-2 OS=Caenorhabditis elegans OX=6239 GN=egg-2 PE=3 SV=1	Q21629	10	7	7	548	4.8786	59287.9	Q21629	EGG2_CAEEL	egg-2	LDL receptor repeat-containing protein egg-2	58753.9	69660.5	73663.6	36079.8	33193.5	27050	0.00245401	2.09791	1.06895	32107.8	4611.74	2662.59	14.3633	67359.3	7716.6	4455.18	11.4559	0.0119357	2.61012	Up	GO:0006898:receptor-mediated endocytosis|GO:0005515:protein binding|GO:0016324:apical plasma membrane|GO:0042562:hormone binding|GO:0043235:receptor complex|GO:0005886:plasma membrane	GO:0006898:receptor-mediated endocytosis	GO:0016324:apical plasma membrane|GO:0043235:receptor complex|GO:0005886:plasma membrane	GO:0005515:protein binding|GO:0042562:hormone binding	---	---
Q9XVR0	rif-1.1	CID domain-containing protein	CID domain-containing protein OS=Caenorhabditis elegans OX=6239 GN=rif-1.1 PE=1 SV=1	Q9XVR0	18	15	16	1011	6.4157	111796	Q9XVR0	Q9XVR0_CAEEL	rif-1.1	CID domain-containing protein	134477	123633	112953	80420.3	74483	81805	0.00247226	1.5676	0.648553	78902.7	3889.74	2245.74	4.92979	123688	10762.1	6213.52	8.70106	0.0119687	2.60691	Up	GO:0000723:telomere maintenance|GO:0140445:chromosome, telomeric repeat region|GO:0005634:nucleus	GO:0000723:telomere maintenance	GO:0140445:chromosome, telomeric repeat region|GO:0005634:nucleus		---	---
G5EBU5	kca-1	Kinesin 1 cargo adaptor alternative variant a	Kinesin 1 cargo adaptor alternative variant a OS=Caenorhabditis elegans OX=6239 GN=kca-1 PE=1 SV=1	G5EBU5	11	4	4	407	4.4007	46215.8	G5EBU5	G5EBU5_CAEEL	kca-1	Kinesin 1 cargo adaptor alternative variant a	67345.7	79411.6	96647.3	24814.8	23536	19612.9	0.00249146	3.58139	1.84052	22654.6	2710.65	1564.99	11.9651	81134.9	14726.6	8502.41	18.1508	0.0119957	2.60355	Up	---	---	---	---	---	---
E3WIS3	CELE_Y48G1C.13	Chitin-binding type-2 domain-containing protein	Chitin-binding type-2 domain-containing protein OS=Caenorhabditis elegans OX=6239 GN=CELE_Y48G1C.13 PE=1 SV=2	E3WIS3	13	1	1	94	7.5195	10488.3	E3WIS3	E3WIS3_CAEEL	CELE_Y48G1C.13	Chitin-binding type-2 domain-containing protein	58523.4	45411.3	60108.1	20831.7	20608.3	12250.5	0.00250642	3.05534	1.61133	17896.8	4891.16	2823.91	27.3297	54680.9	8066.74	4657.33	14.7524	0.0120445	2.60095	Up	GO:0008061:chitin binding|GO:0005576:extracellular region		GO:0005576:extracellular region	GO:0008061:chitin binding	---	---
Q18859	ifta-1	Anaphase-promoting complex subunit 4-like WD40 domain-containing protein	Anaphase-promoting complex subunit 4-like WD40 domain-containing protein OS=Caenorhabditis elegans OX=6239 GN=ifta-1 PE=4 SV=4	Q18859	3	3	3	1246	4.9047	141468	Q18859	Q18859_CAEEL	ifta-1	Anaphase-promoting complex subunit 4-like WD40 domain-containing protein	27251.2	23704	26309.3	15362.7	17664	14090	0.00251739	1.63986	0.71357	15705.6	1811.55	1045.9	11.5344	25754.9	1837.45	1060.85	7.13438	0.0120587	2.59905	Up	GO:1905515:non-motile cilium assembly|GO:0005515:protein binding|GO:0061512:protein localization to cilium|GO:0035721:intraciliary retrograde transport|GO:0030991:intraciliary transport particle A|GO:0060271:cilium assembly|GO:0097730:non-motile cilium	GO:1905515:non-motile cilium assembly|GO:0061512:protein localization to cilium|GO:0035721:intraciliary retrograde transport|GO:0060271:cilium assembly	GO:0030991:intraciliary transport particle A|GO:0097730:non-motile cilium	GO:0005515:protein binding	K19674	---
Q7YXB7	CELE_M01F1.8	VWFD domain-containing protein	VWFD domain-containing protein OS=Caenorhabditis elegans OX=6239 GN=CELE_M01F1.8 PE=4 SV=1	Q7YXB7	17	6	6	328	9.7304	36896.6	Q7YXB7	Q7YXB7_CAEEL	CELE_M01F1.8	VWFD domain-containing protein	60870.4	68978.7	61698.9	16579.9	33038.4	15351.7	0.00252036	2.94825	1.55986	21656.7	9875.99	5701.91	45.6026	63849.3	4461.43	2575.81	6.98743	0.0120587	2.59854	Up	---	---	---	---	---	---
[truncated: 315 more rows]

## Sheet: all
Spreadsheet of all the differentially expressed proteins resulted from uba-1 RNAi as identified by DIA proteomics
[truncated: 1,960 more rows]
