# Supplementary material for: Ubiquitin-proteasome system regulates pro-crossover protein dynamics during meiosis in Caenorhabditis elegans
Source: PLoS Biol. 2026 Jun 16;24(6):e3003868. doi: 10.1371/journal.pbio.3003868 (PMC13293516; doi:10.1371/journal.pbio.3003868)
Supplement: S2 Table — (XLSX) [file pbio.3003868.s012.xlsx]

## Sheet: DOWN
GeneID	GeneName	Chr	Strand	Start	End	Annotation	Class	FC(uba-1/ctrl)	pvalue	qvalue	uba-1-1	uba-1-2	ctrl-1	ctrl-2
WBGene00000031	abu-8	V	-	5163269	5194608	Activated in Blocked Unfolded protein response [Source:UniProtKB/TrEMBL;Acc:O16511]	protein_coding	0.324588	0.000192575	0.0064065	14.1818	4.63488	27.6135	30.399
WBGene00000037	ace-3	II	+	14205633	14210214	Carboxylic ester hydrolase [Source:UniProtKB/TrEMBL;Acc:Q9U295]	protein_coding	0.3451	0.000310139	0.0090532	4.05585	1.83809	7.44178	9.67511
WBGene00000039	acn-1	X	-	5092458	5097067	Inactive angiotensin-converting enzyme-related protein [Source:UniProtKB/Swiss-Prot;Acc:Q18581]	protein_coding	0.445129	0.00245794	0.042368	14.7675	5.2873	21.4495	23.6293
WBGene00000047	acr-8	X	+	10412725	10416630	AcetylCholine Receptor [Source:UniProtKB/TrEMBL;Acc:Q23355]	protein_coding	0.227299	1.06705e-05	0.000631709	1.25202	0.497429	3.59987	4.1648
WBGene00000170	aqp-2	II	-	9258913	9261994	AQuaPorin or aquaglyceroporin related [Source:UniProtKB/TrEMBL;Acc:Q17571]	protein_coding	0.473964	0.000601043	0.01483	219.372	101.869	284.784	393.014
WBGene00000220	atf-2	II	+	8751986	8753939	ATF (cAMP-dependent transcription factor) family [Source:UniProtKB/TrEMBL;Acc:Q21361]	protein_coding	0.424775	0.00143488	0.0277937	14.2323	8.71559	18.1211	35.9296
WBGene00000368	ccb-1	I	-	3641668	3647009	Calcium Channel, Beta subunit [Source:UniProtKB/TrEMBL;Acc:O01661]	protein_coding	0.473268	0.00299148	0.0480765	8.97831	4.78018	13.7974	15.2961
WBGene00000397	cdh-5	IV	+	8668941	8676542	CaDHerin family [Source:UniProtKB/TrEMBL;Acc:X5M5L3]	protein_coding	0.392645	0.000766739	0.0176493	3.00349	1.50955	4.53447	6.99041
WBGene00000401	cdh-9	X	+	16595238	16602238	CaDHerin family [Source:UniProtKB/TrEMBL;Acc:Q21035]	protein_coding	0.381488	0.00112666	0.0234572	3.34784	1.61818	5.37991	7.67002
WBGene00000429	ceh-2	I	-	6046832	6050462	Homeobox protein ceh-2 [Source:UniProtKB/Swiss-Prot;Acc:G5ECT8]	protein_coding	0.322792	0.000918826	0.0202207	1.01751	0.595096	2.31706	2.72071
WBGene00000431	ceh-6	I	-	8498114	8502412	Homeobox protein ceh-6 [Source:UniProtKB/Swiss-Prot;Acc:P20268]	protein_coding	0.398333	0.00295541	0.0476591	2.18659	1.2168	3.40185	5.17245
WBGene00000448	pros-1	III	+	8067289	8071455	Homeobox protein prospero homolog 1 [Source:UniProtKB/Swiss-Prot;Acc:P34522]	protein_coding	0.366504	0.000359217	0.0100548	4.97917	2.39304	8.71213	11.4374
WBGene00000449	ceh-27	V	-	11661670	11665085	C. Elegans Homeobox [Source:UniProtKB/TrEMBL;Acc:Q9XVN4]	protein_coding	0.262214	2.67059e-05	0.00130915	4.82362	2.14075	9.82417	16.792
WBGene00000452	ceh-31	X	-	3068650	3070396	Homeobox protein ceh-31 [Source:UniProtKB/Swiss-Prot;Acc:Q22910]	protein_coding	0.322598	0.00115892	0.0238874	1.23753	0.586146	2.24357	3.45151
WBGene00000453	ceh-32	V	-	11701764	11705400	Homeobox protein ceh-32 [Source:UniProtKB/Swiss-Prot;Acc:Q23175]	protein_coding	0.337679	1.04105e-05	0.000625024	10.0654	5.7106	18.5945	28.1637
WBGene00000455	ceh-34	V	-	5315513	5319577	Homeobox protein ceh-34 [Source:UniProtKB/Swiss-Prot;Acc:Q94165]	protein_coding	0.384475	0.0011105	0.0231904	4.84063	3.10907	7.79719	12.9116
WBGene00000457	ceh-36	X	-	14183449	14185597	Homeobox protein ceh-36 [Source:UniProtKB/Swiss-Prot;Acc:Q93352]	protein_coding	0.174774	2.02953e-07	2.47416e-05	1.08883	0.628625	3.95036	5.9708
WBGene00000463	ceh-43	III	-	4446637	4449943	Homeobox protein ceh-43 [Source:UniProtKB/Swiss-Prot;Acc:Q18273]	protein_coding	0.44047	0.000681291	0.0162058	14.4144	9.38526	23.9525	30.1053
WBGene00000468	ces-1	I	+	8633925	8636044	CES-1; CEll death Specification [Source:UniProtKB/TrEMBL;Acc:G5ECN8]	protein_coding	0.234361	2.56611e-05	0.00128214	0.836386	0.62951	2.36753	3.95267
WBGene00000469	ces-2	I	+	14961501	14965361	Cell death specification protein 2 [Source:UniProtKB/Swiss-Prot;Acc:Q94126]	protein_coding	0.245265	2.56177e-06	0.000189878	7.0258	3.53694	16.2457	26.8825
WBGene00000483	che-1	I	-	6517575	6520879	Transcription factor che-1 [Source:UniProtKB/Swiss-Prot;Acc:Q966L8]	protein_coding	0.14289	0.00118539	0.0243249	0.073388	0	0.260152	0.373412
WBGene00000484	che-2	X	+	481378	486504	CHE-2 protein [Source:UniProtKB/TrEMBL;Acc:G5EGF0]	protein_coding	0.271249	1.52356e-05	0.000823471	0.576884	0.39118	1.71552	1.90713
WBGene00000488	che-7	V	-	7961539	7968899	Innexin [Source:UniProtKB/TrEMBL;Acc:A0A131MBQ3]	protein_coding	0.37335	0.00102604	0.0218284	1.1939	0.775956	2.45411	2.85562
WBGene00000490	che-11	V	-	12144295	12150689		protein_coding	0.287767	8.52724e-05	0.00329874	0.6	0.274191	1.44689	1.64045
WBGene00000497	chs-2	II	+	196985	211941	Chitin synthase chs-2 [Source:UniProtKB/Swiss-Prot;Acc:G5EBQ8]	protein_coding	0.331316	7.60437e-06	0.000489268	2.36672	1.44449	4.94214	6.60147
WBGene00000521	cky-1	V	+	12736703	12741211	BHLH-PAS factor; CKY homolog [Source:UniProtKB/TrEMBL;Acc:G5EFL9]	protein_coding	0.219694	1.06249e-05	0.000631022	0.613035	0.313367	1.50907	2.77875
WBGene00000561	cnd-1	III	-	5240593	5242108	Neurogenic differentiation factor 1 [Source:UniProtKB/Swiss-Prot;Acc:P46581]	protein_coding	0.266774	5.68897e-05	0.00237425	1.45512	1.2418	3.53713	6.62721
WBGene00000599	col-10	V	-	9164297	9165307	Cuticle collagen 10 [Source:UniProtKB/Swiss-Prot;Acc:Q17460]	protein_coding	0.439716	0.0021552	0.0382894	73.7523	24.4862	120.107	103.332
WBGene00000634	col-58	I	+	6311229	6312413	COLlagen [Source:UniProtKB/TrEMBL;Acc:P91274]	protein_coding	0.38606	0.00152904	0.0292268	4.31161	2.26088	9.48026	7.57606
WBGene00000641	col-65	I	-	11489158	11490630	COLlagen [Source:UniProtKB/TrEMBL;Acc:Q9XUT4]	protein_coding	0.322267	6.61902e-06	0.000433394	21.8592	10.0449	43.5101	55.531
WBGene00000650	col-74	II	+	5830867	5832014	COLlagen [Source:UniProtKB/TrEMBL;Acc:Q23422]	protein_coding	0.0926179	1.76365e-29	8.1701e-26	16.7464	8.96739	121.725	156.104
WBGene00000674	col-99	IV	-	138346	147919	Putative cuticle collagen 99 [Source:UniProtKB/Swiss-Prot;Acc:O76368]	protein_coding	0.424009	0.00142622	0.0277312	4.89896	2.79212	7.34102	10.8251
WBGene00000681	col-107	IV	+	1548721	1549714	COLlagen [Source:UniProtKB/TrEMBL;Acc:Q86S35]	protein_coding	0.444116	0.0027726	0.0458308	104.481	33.1864	165.531	144.475
WBGene00000689	col-115	IV	+	7988685	7991425	COLlagen [Source:UniProtKB/TrEMBL;Acc:Q9N3X9]	protein_coding	0.270612	3.72177e-05	0.0016859	4.93237	1.85876	12.7397	12.4097
WBGene00000695	col-121	IV	-	9394934	9396218	COLlagen [Source:UniProtKB/TrEMBL;Acc:Q20880]	protein_coding	0.22709	7.06096e-10	2.3789e-07	6.4828	5.11711	22.2161	28.9326
WBGene00000705	col-131	IV	-	13065766	13067300	COLlagen [Source:UniProtKB/TrEMBL;Acc:Q18537]	protein_coding	0.366636	0.00143543	0.0277937	1.93582	1.06683	3.95213	4.27216
WBGene00000738	col-165	X	+	4353618	4354820	COLlagen [Source:UniProtKB/TrEMBL;Acc:Q966K5]	protein_coding	0.11413	6.15067e-31	5.6986e-27	25.1922	15.4626	156.47	199.9
WBGene00000740	col-167	X	+	6323297	6324539	COLlagen [Source:UniProtKB/TrEMBL;Acc:Q22379]	protein_coding	0.444703	0.00183602	0.0339196	61.9157	22.2468	97.1655	92.1152
WBGene00000853	cut-6	III	+	10911460	10916567	CUTiclin [Source:UniProtKB/TrEMBL;Acc:Q21540]	protein_coding	0.202634	2.45161e-07	2.89353e-05	2.94018	1.24114	9.18393	11.5296
WBGene00000858	cwn-2	IV	+	10067824	10070251		protein_coding	0.379563	0.000536452	0.0136171	5.72211	3.10429	10.0293	13.2575
WBGene00000893	cyn-17	V	+	5799673	5805666	CYclophyliN [Source:UniProtKB/TrEMBL;Acc:A9D417]	protein_coding	0.211602	1.26967e-05	0.000725692	2.97549	0.857714	7.82894	10.3607
WBGene00001064	dpy-2	II	+	6714292	6715971	Cuticle collagen dpy-2 [Source:UniProtKB/Swiss-Prot;Acc:P35799]	protein_coding	0.369338	0.000415837	0.0112488	19.4269	7.10007	33.0971	38.7601
WBGene00001065	dpy-3	X	-	2144605	2145647	DumPY: shorter than wild-type [Source:UniProtKB/TrEMBL;Acc:Q19079]	protein_coding	0.354638	0.00143534	0.0277937	19.7658	5.83172	33.4227	38.7929
WBGene00001069	dpy-7	X	-	7536417	7537792	Cuticle collagen dpy-7 [Source:UniProtKB/Swiss-Prot;Acc:P34688]	protein_coding	0.289575	7.4951e-05	0.00296128	17.7999	5.45449	35.7615	44.5928
WBGene00001072	dpy-10	II	-	6710156	6711866	Cuticle collagen dpy-10 [Source:UniProtKB/Swiss-Prot;Acc:P35800]	protein_coding	0.311441	1.39465e-06	0.000118004	21.903	10.2584	45.402	57.9086
WBGene00001075	dpy-14	I	+	6843589	6845134	COLlagen structural; DumPY: shorter than wild-type [Source:UniProtKB/TrEMBL;Acc:G5EEB6]	protein_coding	0.24263	5.16734e-14	3.83004e-11	113.66	67.7016	307.066	440.48
WBGene00001076	dpy-17	III	+	5107330	5108497	DumPY: shorter than wild-type [Source:UniProtKB/TrEMBL;Acc:Q20778]	protein_coding	0.220384	5.63573e-15	5.2215e-12	96.2113	57.8148	276.595	422.373
WBGene00001108	dsl-6	IV	-	11396788	11398317	Delta-like protein [Source:UniProtKB/TrEMBL;Acc:O45602]	protein_coding	0.231162	2.46444e-06	0.000184504	3.00432	1.53953	8.14346	11.5796
WBGene00001122	dyf-6	X	-	10379693	10386508	Intraflagellar transport protein 46 homolog [Source:UniProtKB/Swiss-Prot;Acc:Q0G838]	protein_coding	0.397755	0.00230093	0.0402988	1.84863	1.0236	3.38069	3.8707
WBGene00001123	dyf-7	X	+	9698678	9701679		protein_coding	0.29961	1.60486e-05	0.000859479	2.60921	1.84761	5.74901	9.17316
WBGene00001210	egl-46	V	-	6679317	6681573	C2H2 zinc finger protein EGL-46 [Source:UniProtKB/TrEMBL;Acc:G5EFY4]	protein_coding	0.241018	3.27932e-07	3.70523e-05	8.17948	4.70683	19.0999	34.4293
WBGene00001223	ehn-3	IV	-	5416906	5419195	Enhancer of HAND mutation hnd-1 [Source:UniProtKB/TrEMBL;Acc:Q9N4M6]	protein_coding	0.202209	0.00161331	0.0304731	0.10627	0.064234	0.422889	0.499225
WBGene00001377	eya-1	I	-	14220783	14231360	Eyes absent homolog 1 [Source:UniProtKB/Swiss-Prot;Acc:O17670]	protein_coding	0.420653	0.00126122	0.0255414	5.93906	3.74767	9.14458	13.9108
WBGene00001400	fax-1	X	-	3196307	3199321	Nuclear hormone receptor FAX-1 [Source:UniProtKB/TrEMBL;Acc:G5EDJ0]	protein_coding	0.286101	0.00123408	0.0251016	1.02722	0.306985	1.99976	2.71355
WBGene00001410	feh-1	III	+	2549927	2560684		protein_coding	0.366028	0.000149511	0.00516871	8.92733	4.03721	16.504	18.9502
WBGene00001434	fkh-2	X	-	3740208	3742323	ForKHead transcription factor family [Source:UniProtKB/TrEMBL;Acc:Q95QA9]	protein_coding	0.174044	1.44772e-07	1.87195e-05	0.814724	0.637998	2.8572	5.58457
WBGene00001475	fmi-1	V	+	13019068	13033373	FlaMIngo (Cadherin plus 7TM domain) homolog [Source:UniProtKB/TrEMBL;Acc:A0A0K3AUS4]	protein_coding	0.304674	3.12292e-07	3.55017e-05	3.29216	1.95774	6.92004	10.3568
WBGene00001490	frm-3	X	+	11572565	11585126	FERM domain (Protein4.1-ezrin-radixin-moesin) family [Source:UniProtKB/TrEMBL;Acc:G5EDC0]	protein_coding	0.444719	0.0016996	0.0319084	4.45148	2.21793	7.11187	7.91001
WBGene00001570	gei-13	III	-	9631994	9637116	Gex-3-interacting protein 13 [Source:UniProtKB/Swiss-Prot;Acc:P34478]	protein_coding	0.295524	2.50807e-07	2.93323e-05	11.7437	5.60698	23.6984	35.0609
WBGene00001572	gei-15	X	-	6820005	6823268	GEX Interacting protein [Source:UniProtKB/TrEMBL;Acc:G4SI07]	protein_coding	0.490454	0.00139144	0.0272552	13.8989	9.36002	22.4902	24.9538
WBGene00001612	glr-1	III	-	8584186	8588642	Glutamate receptor 1 [Source:UniProtKB/Swiss-Prot;Acc:P34299]	protein_coding	0.367552	0.000652195	0.0156544	0.825233	0.525854	1.71329	1.99703
WBGene00001707	grh-1	I	-	1259374	1268155	GRainyHead (Drosophila transcription factor) homolog; Grainyhead transcription factor [Source:UniProtKB/TrEMBL;Acc:G5EDF0]	protein_coding	0.464818	0.00155422	0.0295684	11.2655	6.48937	17.2807	20.9398
WBGene00001713	grl-4	IV	-	7309838	7310760	GRound-Like (Grd related) [Source:UniProtKB/TrEMBL;Acc:Q20327]	protein_coding	0.419225	2.80977e-05	0.00136296	82.508	39.4538	146.79	144.16
WBGene00001715	grl-6	X	-	6449959	6450939	GRound-Like (Grd related) [Source:UniProtKB/TrEMBL;Acc:Q94273]	protein_coding	0.361951	0.00287365	0.0467916	1.09162	0.702762	2.11086	2.88193
WBGene00001716	grl-7	V	-	11344831	11347012	GRound-Like (Grd related) [Source:UniProtKB/TrEMBL;Acc:Q52GX6]	protein_coding	0.37375	0.000937011	0.0204992	20.4307	7.09562	34.5694	39.1131
WBGene00001720	grl-11	III	-	9117349	9118364	GRound-Like (Grd related) [Source:UniProtKB/TrEMBL;Acc:Q9NA23]	protein_coding	0.238815	0.000435333	0.0116068	0.743516	0.327478	2.36228	2.18608
WBGene00001724	grl-15	III	-	12232632	12235711	GRound-Like (Grd related) [Source:UniProtKB/TrEMBL;Acc:Q9XW83]	protein_coding	0.400326	0.00197545	0.0357821	18.3075	7.47895	32.4848	31.9588
WBGene00001725	grl-16	I	-	572177	575120	GRound-Like (Grd related) [Source:UniProtKB/TrEMBL;Acc:V6CM29]	protein_coding	0.383455	0.000602071	0.0148354	31.1274	11.1473	53.3586	56.9205
WBGene00001730	grl-21	IV	+	10737474	10738189	GRound-Like (Grd related) [Source:UniProtKB/TrEMBL;Acc:Q23248]	protein_coding	0.275365	1.91478e-08	3.54809e-06	38.4254	19.1241	107.664	101.382
WBGene00001824	hbl-1	X	+	5822277	5827755	Hunchback-like protein [Source:UniProtKB/Swiss-Prot;Acc:Q9XYD3]	protein_coding	0.226996	1.33388e-10	5.74809e-08	12.8363	7.29467	30.6768	58.0757
WBGene00001828	hch-1	X	-	14696412	14699977	Zinc metalloproteinase nas-34 [Source:UniProtKB/Swiss-Prot;Acc:Q21059]	protein_coding	0.281473	7.77396e-08	1.16171e-05	9.6441	6.15971	21.12	35.0778
WBGene00001853	hil-2	IV	+	6294234	6295219	Histone H1.2 [Source:UniProtKB/Swiss-Prot;Acc:P15796]	protein_coding	0.386462	8.52342e-07	7.93663e-05	67.8122	55.1297	114.356	203.797
WBGene00001854	hil-3	X	+	8159153	8160084	Histone H1.3 [Source:UniProtKB/Swiss-Prot;Acc:Q19743]	protein_coding	0.435778	7.01475e-05	0.00280578	54.1756	32.8943	78.6143	121.215
WBGene00001858	hil-7	IV	+	6646034	6646936	HIstone H1 Like; Histone H1.Q [Source:UniProtKB/TrEMBL;Acc:Q9U3W3]	protein_coding	0.221089	3.69652e-11	1.85126e-08	82.894	39.4742	215.418	338.131
WBGene00001898	his-24	X	+	14490094	14491115	Histone H1.1 [Source:UniProtKB/Swiss-Prot;Acc:P10771]	protein_coding	0.314599	4.11753e-10	1.41292e-07	129.625	93.4636	264.398	444.765
WBGene00001910	C50F4.6	V	+	9546092	9546838		protein_coding	0.432976	0.000235522	0.00740565	18.5022	14.7088	36.3662	40.364
WBGene00001948	hlh-1	II	+	4518560	4522523	Myoblast determination protein 1 homolog [Source:UniProtKB/Swiss-Prot;Acc:P22980]	protein_coding	0.432726	0.00266011	0.044608	5.22154	3.39266	8.75932	11.1737
WBGene00001960	hlh-16	I	-	8767019	8768042	Helix Loop Helix [Source:UniProtKB/TrEMBL;Acc:O45320]	protein_coding	0.331393	0.000615032	0.0150549	2.2035	1.47457	4.90018	6.23898
WBGene00001962	hlh-19	X	-	555788	557191	Helix Loop Helix [Source:UniProtKB/TrEMBL;Acc:Q20941]	protein_coding	0.238364	0.000885172	0.0196906	0.283055	0.238506	1.0218	1.23019
WBGene00001965	hlh-26	II	-	5532857	5533738	Helix-loop-helix protein 26 [Source:UniProtKB/Swiss-Prot;Acc:Q18053]	protein_coding	0.0336415	1.38466e-07	1.8197e-05	0	0	0.264945	0.309558
WBGene00001976	hmg-11	II	+	4672798	4673746	HMG; High mobility group protein I alpha [Source:UniProtKB/TrEMBL;Acc:G5EEL9]	protein_coding	0.445068	1.19385e-05	0.000691314	63.9294	45.1217	112.131	132.915
WBGene00002011	hsp-12.2	III	+	8138090	8139645	Heat shock protein Hsp-12.2 [Source:UniProtKB/Swiss-Prot;Acc:P34328]	protein_coding	0.456478	0.000196925	0.00650448	67.9058	40.1189	110.7	125.972
WBGene00002037	hum-4	X	-	11420474	11433524	Heavy chain, Unconventional Myosin [Source:UniProtKB/TrEMBL;Acc:D3YT14]	protein_coding	0.447273	1.40175e-05	0.000766207	9.67676	6.25003	17.0647	18.5687
WBGene00002039	hum-6	X	+	2303082	2314914	Unconventional myosin heavy chain 6 [Source:UniProtKB/Swiss-Prot;Acc:P91443]	protein_coding	0.397563	1.77237e-05	0.000938345	4.10084	2.47783	7.44273	9.13507
WBGene00002051	ifa-3	X	-	16267257	16270056	Intermediate filament protein ifa-3 [Source:UniProtKB/Swiss-Prot;Acc:Q21065]	protein_coding	0.157966	1.27152e-10	5.60984e-08	2.27603	1.41087	8.79068	14.6558
WBGene00002057	ifd-1	X	-	8820703	8824448	Intermediate filament protein ifd-1 [Source:UniProtKB/Swiss-Prot;Acc:Q86DC6]	protein_coding	0.391656	7.85566e-05	0.00306453	6.0185	4.26597	12.4016	13.8884
WBGene00002067	ifp-1	X	-	9675844	9680169	Intermediate filament protein ifp-1 [Source:UniProtKB/Swiss-Prot;Acc:Q09501]	protein_coding	0.259477	6.93067e-08	1.07482e-05	5.10485	2.68488	14.1945	15.8835
WBGene00002085	ins-2	II	+	5988526	5989394	Probable insulin-like peptide beta-type 2 [Source:UniProtKB/Swiss-Prot;Acc:Q09627]	protein_coding	0.149896	4.55625e-09	1.26011e-06	1.09256	0.799514	6.17083	6.56518
WBGene00002123	inx-1	X	-	6943740	6956399	Innexin [Source:UniProtKB/TrEMBL;Acc:Q17394]	protein_coding	0.400019	0.000264287	0.00805468	8.15267	3.9552	14.0127	16.2855
WBGene00002124	inx-2	X	-	11294962	11296731	Innexin-2 [Source:UniProtKB/Swiss-Prot;Acc:Q9U3K5]	protein_coding	0.491844	0.000181178	0.00608194	28.7546	23.063	42.2198	63.1546
WBGene00002125	inx-3	X	+	5996156	5998243	Innexin-3 [Source:UniProtKB/Swiss-Prot;Acc:Q19746]	protein_coding	0.392677	1.25592e-07	1.7112e-05	41.0339	29.2735	71.8163	107.261
WBGene00002128	inx-6	IV	+	12746584	12749721	Innexin-6 [Source:UniProtKB/Swiss-Prot;Acc:Q9U3N4]	protein_coding	0.357244	0.00105377	0.0222649	7.8892	2.92345	13.1851	17.1177
WBGene00002178	jnk-1	IV	+	6957641	6963716	Stress-activated protein kinase jnk-1 [Source:UniProtKB/Swiss-Prot;Acc:Q8WQG9]	protein_coding	0.413906	0.00270855	0.0452973	4.21176	2.71844	7.34591	9.42584
WBGene00002222	klp-11	IV	-	8756735	8762057	Kinesin-like protein [Source:UniProtKB/TrEMBL;Acc:E5QCG4]	protein_coding	0.456557	0.00291881	0.0472362	5.20303	2.94697	7.57352	10.3013
WBGene00002248	lam-3	I	+	10608466	10621433	LAMinin related. See also lmb; Laminin alpha chain [Source:UniProtKB/TrEMBL;Acc:G5ECE3]	protein_coding	0.456611	0.000539852	0.0136659	5.533	2.89239	7.13479	11.341
WBGene00002261	ldb-1	X	+	11028917	11040612	F58A3.1a; LIM Domain Binding protein [Source:UniProtKB/TrEMBL;Acc:G5EEL0]	protein_coding	0.485388	0.000234343	0.00739759	23.4494	14.0443	32.5116	44.7544
WBGene00002348	myo-1	I	-	7258915	7267117	Myosin-1 [Source:UniProtKB/Swiss-Prot;Acc:P02567]	protein_coding	0.474491	0.00229415	0.0402181	27.0805	9.83386	39.6716	38.1484
WBGene00002975	lev-8	X	+	11560915	11563697		protein_coding	0.389274	0.00253149	0.043154	1.1952	0.756185	2.01864	3.02562
WBGene00002983	lgx-1	X	-	5525199	5538514	Lin-12 and Glp-1 X-hybridizing [Source:UniProtKB/TrEMBL;Acc:H2KZ94]	protein_coding	0.329468	0.000257135	0.0078496	3.07907	1.23883	5.77328	7.37308
WBGene00002987	lim-4	X	-	3869753	3873295	LIM domain family [Source:UniProtKB/TrEMBL;Acc:A0A1X7RC92]	protein_coding	0.284696	0.000147119	0.00509554	1.3118	0.63968	3.29641	3.60845
WBGene00003003	lin-14	X	+	11465557	11484368		protein_coding	0.375923	1.50261e-06	0.000124858	19.6879	11.7814	37.3388	46.4065
WBGene00003018	lin-32	X	-	2229208	2230122		protein_coding	0.312948	0.000970674	0.0209634	1.61431	1.02454	3.32192	5.15421
WBGene00003089	ltd-1	II	-	8088427	8092754	Lim and Transglutaminase Domain [Source:UniProtKB/TrEMBL;Acc:A0A131MD24]	protein_coding	0.453717	0.00222076	0.0393035	10.1559	4.73514	14.8353	18.0089
WBGene00003104	mab-7	X	-	892228	898117	Protein male abnormal 7 [Source:UniProtKB/Swiss-Prot;Acc:Q95Q39]	protein_coding	0.413358	0.00257007	0.0436913	5.19316	2.5117	9.23074	9.4373
WBGene00003171	mec-7	X	-	7774859	7776689	Tubulin beta-1 chain [Source:UniProtKB/Swiss-Prot;Acc:P12456]	protein_coding	0.367759	7.54337e-05	0.00297401	8.55239	4.67434	17.3078	18.6923
WBGene00003179	mec-18	X	-	4271169	4274229		protein_coding	0.419081	0.00258604	0.0438349	1.47178	0.995389	3.18798	2.72683
WBGene00003377	mls-2	X	-	4758804	4761612	Mesodermal Lineage Specification [Source:UniProtKB/TrEMBL;Acc:Q18533]	protein_coding	0.313551	0.000128295	0.0045894	1.59722	1.0569	3.50542	5.00307
WBGene00003404	mpz-1	II	-	10738635	10775061	Multiple PDZ domain protein [Source:UniProtKB/TrEMBL;Acc:G1K0W2]	protein_coding	0.477452	0.000760994	0.0175607	5.16833	2.8679	8.12083	8.73254
WBGene00003514	myo-2	X	+	12468061	12475348	Myosin-2 [Source:UniProtKB/Swiss-Prot;Acc:P12845]	protein_coding	0.453501	0.00146086	0.0281976	28.3338	10.0378	42.0446	42.5914
WBGene00003516	nab-1	I	+	4229577	4236039	NeurABin [Source:UniProtKB/TrEMBL;Acc:Q5R3Y6]	protein_coding	0.396523	9.18195e-07	8.42284e-05	19.0256	12.3034	32.8307	46.2091
WBGene00003532	nas-13	X	-	15425274	15428180	Zinc metalloproteinase nas-13 [Source:UniProtKB/Swiss-Prot;Acc:Q20191]	protein_coding	0.281487	0.000200097	0.0065741	0.843382	0.379275	2.2465	2.14812
WBGene00003548	nas-30	I	+	943664	947710	Zinc metalloproteinase nas-30 [Source:UniProtKB/Swiss-Prot;Acc:Q9N2V2]	protein_coding	0.441472	0.00312029	0.0493757	3.45767	1.91255	5.99821	6.19144
WBGene00003595	ngn-1	IV	-	2626132	2628271	NeuroGeNin [Source:UniProtKB/TrEMBL;Acc:Q95XG7]	protein_coding	0.340126	0.000834075	0.018805	2.76516	2.11159	4.88247	9.49438
WBGene00003623	nhr-25	X	+	13008493	13013962	Nuclear hormone receptor family member nhr-25 [Source:UniProtKB/Swiss-Prot;Acc:Q19345]	protein_coding	0.38168	0.00122421	0.0249576	6.20959	2.38678	9.26138	13.2935
WBGene00003657	nhr-67	IV	+	11169834	11174783	Nuclear hormone receptor family member nhr-67 [Source:UniProtKB/Swiss-Prot;Acc:Q9XVV3]	protein_coding	0.365654	0.000977133	0.0210783	1.60347	0.983455	2.96849	4.14099
WBGene00003717	nhr-127	V	+	16261647	16263953	Nuclear hormone receptor family member nhr-127 [Source:UniProtKB/Swiss-Prot;Acc:O18087]	protein_coding	0.142712	2.57427e-10	9.93775e-08	0.438035	0.345564	2.50728	3.10363
WBGene00003762	nlp-24	V	+	11616283	11616829	Neuropeptide-Like Protein [Source:UniProtKB/TrEMBL;Acc:Q20011]	protein_coding	0.316354	2.52344e-08	4.45327e-06	81.8439	46.0179	191.838	212.379
WBGene00003772	nlr-1	IV	-	12170824	12178335	Neurexin Like receptor [Source:UniProtKB/TrEMBL;Acc:Q19617]	protein_coding	0.381183	8.93901e-05	0.00342231	4.35694	2.6499	7.57961	10.8347
WBGene00003888	osm-8	II	-	7604193	7605401	Osmotic avoidance abnormal protein 8 [Source:UniProtKB/Swiss-Prot;Acc:Q09423]	protein_coding	0.329469	0.00234134	0.0408456	3.40767	0.978622	6.39129	6.96264
WBGene00003892	osm-12	III	-	12191056	12202450	Bardet-Biedl syndrome 7 protein homolog [Source:UniProtKB/Swiss-Prot;Acc:Q9XW70]	protein_coding	0.374105	0.00136488	0.0269055	0.915221	0.575897	1.71286	2.30643
WBGene00003909	pag-3	X	-	14951200	14954544	Zinc finger protein PAG-3 [Source:UniProtKB/TrEMBL;Acc:G5EDE1]	protein_coding	0.258847	3.06683e-05	0.00145341	1.0982	0.653969	2.87073	3.95567
WBGene00003933	pat-9	X	+	16536837	16540207	Paralysed Arrest at Two-fold [Source:UniProtKB/TrEMBL;Acc:Q22829]	protein_coding	0.380517	0.000103489	0.00384412	7.94197	4.81716	13.154	20.4096
WBGene00003983	pes-10	II	-	12846203	12847836	Patterned expression site protein 10 [Source:UniProtKB/Swiss-Prot;Acc:P41991]	protein_coding	0.233663	5.2331e-07	5.38719e-05	1.11586	0.940681	3.92867	4.93823
WBGene00004011	pha-2	X	-	633703	636993		protein_coding	0.310395	0.000935043	0.0204992	0.928342	0.724402	1.91424	3.45485
WBGene00004013	pha-4	V	+	20752883	20760317	Defective pharyngeal development protein 4 [Source:UniProtKB/Swiss-Prot;Acc:Q17381]	protein_coding	0.485157	0.000705085	0.0165643	17.459	10.1065	25.0029	31.836
WBGene00004048	plx-2	II	-	14417889	14424891	Plexin-2 [Source:UniProtKB/Swiss-Prot;Acc:O45657]	protein_coding	0.359984	4.08915e-05	0.00181707	3.92964	2.07983	6.68699	10.0423
WBGene00004102	pqn-10	III	+	6528202	6532088	Prion-like-(Q/N-rich)-domain-bearing protein [Source:UniProtKB/TrEMBL;Acc:Q95YE5]	protein_coding	0.286587	0.00171786	0.0321861	0.193612	0.141902	0.693037	0.527475
WBGene00004104	pqn-13	V	-	5669611	5676111	Prion-like-(Q/N-rich)-domain-bearing protein [Source:UniProtKB/TrEMBL;Acc:H2KYR7]	protein_coding	0.277023	2.32124e-05	0.00118492	4.59347	1.76625	9.74585	13.2637
WBGene00004115	pqn-26	I	-	8771275	8777514	Prion-like-(Q/N-rich)-domain-bearing protein [Source:UniProtKB/TrEMBL;Acc:O45322]	protein_coding	0.325092	0.000341165	0.00971088	3.4479	1.34612	6.60419	8.18398
WBGene00004118	pqn-29	III	-	4643999	4646346	Prion-like-(Q/N-rich)-domain-bearing protein [Source:UniProtKB/TrEMBL;Acc:K8F812]	protein_coding	0.343376	0.000241514	0.00749624	1.11792	0.900817	2.60316	3.31417
WBGene00004145	pqn-62	X	+	5196110	5204250	Prion-like-(Q/N-rich)-domain-bearing protein [Source:UniProtKB/TrEMBL;Acc:A0A0K3AYL9]	protein_coding	0.429915	0.00194954	0.0354226	2.77636	1.38771	4.70895	5.00338
WBGene00004150	pqn-67	V	+	12924441	12928173	Prion-like-(Q/N-rich)-domain-bearing protein [Source:UniProtKB/TrEMBL;Acc:Q9XUQ0]	protein_coding	0.372249	0.00277677	0.045854	1.06922	0.459073	1.83407	2.30522
WBGene00004153	pqn-71	V	+	15465677	15467099	Prion-like-(Q/N-rich)-domain-bearing protein [Source:UniProtKB/TrEMBL;Acc:O18118]	protein_coding	0.186181	1.9294e-07	2.36766e-05	4.37737	1.67387	14.4904	18.0989
WBGene00004155	pqn-73	II	+	8540720	8545452	Prion-like-(Q/N-rich)-domain-bearing protein [Source:UniProtKB/TrEMBL;Acc:B6VQ51]	protein_coding	0.354028	5.4772e-06	0.000369063	5.99035	5.48482	12.0017	20.448
WBGene00004156	pqn-74	IV	-	13329508	13331406	Prion-like-(Q/N-rich)-domain-bearing protein [Source:UniProtKB/TrEMBL;Acc:A0A061AKS9]	protein_coding	0.39427	0.000785758	0.0180141	18.4851	6.99052	28.7258	35.9195
WBGene00004174	abu-14	II	-	9225186	9227261	Activated in Blocked Unfolded protein response [Source:UniProtKB/TrEMBL;Acc:Q23390]	protein_coding	0.307753	1.91379e-05	0.000998944	31.3267	10.7199	57.582	79.0875
WBGene00004230	ptr-16	V	+	1165673	1174969	PaTched Related family [Source:UniProtKB/TrEMBL;Acc:A0A0K3ASC2]	protein_coding	0.400065	0.00115888	0.0238874	3.03991	1.53679	5.32924	6.14063
WBGene00004232	ptr-18	II	+	12965546	12978168	PaTched Related family [Source:UniProtKB/TrEMBL;Acc:Q9XWL9]	protein_coding	0.342934	1.94465e-05	0.00100936	6.88064	3.26835	13.8744	15.7585
WBGene00004233	ptr-19	III	+	10781853	10791252	PaTched Related family [Source:UniProtKB/TrEMBL;Acc:Q9XXR9]	protein_coding	0.354488	0.00153689	0.0292709	1.21028	0.520093	2.09563	2.82212
WBGene00004255	epac-1	III	+	10189218	10195399	Rap guanine nucleotide exchange factor 1 [Source:UniProtKB/Swiss-Prot;Acc:P34578]	protein_coding	0.358636	0.00196144	0.0355631	0.35274	0.181632	0.745839	0.779939
WBGene00004267	rab-3	II	-	5721791	5727651	Ras-related protein Rab-3 [Source:UniProtKB/Swiss-Prot;Acc:Q94986]	protein_coding	0.398151	0.000386149	0.0106162	14.0398	6.8691	24.7954	27.7498
WBGene00004281	rab-28	IV	-	9242225	9243999	Ras-related protein Rab-28 [Source:UniProtKB/Swiss-Prot;Acc:Q9XWR6]	protein_coding	0.380294	0.00136086	0.0268836	2.31989	1.7094	4.56871	6.05907
WBGene00004300	ram-2	II	-	11015588	11016881		protein_coding	0.464926	0.00141084	0.0275189	111.195	41.9367	166.639	162.752
WBGene00004335	ref-2	X	+	7744239	7750010	REgulator of Fusion [Source:UniProtKB/TrEMBL;Acc:Q7JNM3]	protein_coding	0.279225	1.15351e-05	0.000672154	1.55056	1.15885	4.08764	5.6673
WBGene00004363	ric-3	IV	+	7818251	7821195	Resistance to inhibitors of cholinesterase protein 3 [Source:UniProtKB/Swiss-Prot;Acc:Q22472]	protein_coding	0.448748	0.00293329	0.0474293	8.14323	4.17708	12.5925	14.8869
WBGene00004457	rpm-1	V	-	8805416	8819955	E3 ubiquitin-protein ligase rpm-1 [Source:UniProtKB/Swiss-Prot;Acc:Q17551]	protein_coding	0.455499	0.00289942	0.0470457	1.09852	0.585366	1.71468	2.00602
WBGene00004719	sad-1	X	-	13487555	13500662	Serine/threonine kinase SAD-1 [Source:UniProtKB/Swiss-Prot;Acc:Q19469]	protein_coding	0.430251	0.00190264	0.0348724	3.78842	1.91878	5.8965	7.3948
WBGene00004818	skr-12	IV	+	17167253	17168051	SKR-12; SKp1 Related (Ubiquitin ligase complex component); Skp1p homolog [Source:UniProtKB/TrEMBL;Acc:G5EGD5]	protein_coding	0.410776	0.000551972	0.0138783	8.41808	6.97082	17.3696	20.1221
WBGene00004819	skr-13	IV	-	17162024	17162634	SKR-13; SKp1 Related (Ubiquitin ligase complex component) [Source:UniProtKB/TrEMBL;Acc:G5EEX4]	protein_coding	0.401277	0.000401377	0.0109215	9.35714	8.31006	18.9585	25.0988
WBGene00004827	skr-21	X	-	13225818	13226678	SKp1 Related (Ubiquitin ligase complex component) [Source:UniProtKB/TrEMBL;Acc:Q21367]	protein_coding	0.418966	0.000138003	0.00486157	16.6914	13.649	30.7754	41.6697
WBGene00004910	snf-11	V	-	11305070	11308446	Transporter [Source:UniProtKB/TrEMBL;Acc:G5EF43]	protein_coding	0.394021	0.000139778	0.00490546	6.3666	3.84431	12.1172	13.8282
WBGene00004912	sng-1	X	+	7327605	7329677	Synaptogyrin homolog 1 [Source:UniProtKB/Swiss-Prot;Acc:O76735]	protein_coding	0.423588	0.00314008	0.0496465	3.86809	2.28339	6.87488	7.67467
WBGene00004921	snt-1	II	+	6810963	6816443	Synaptotagmin-1 [Source:UniProtKB/Swiss-Prot;Acc:P34693]	protein_coding	0.433749	0.0016987	0.0319084	8.76438	4.19364	15.1962	14.7044
WBGene00004944	sol-1	I	-	7389049	7395918	Suppressor of lurcher protein 1 [Source:UniProtKB/Swiss-Prot;Acc:Q93212]	protein_coding	0.352387	0.000956533	0.0208035	1.48144	0.709407	2.91036	3.34355
WBGene00004949	sox-2	X	-	7458293	7463736	Transcription factor sox-2 [Source:UniProtKB/Swiss-Prot;Acc:Q21305]	protein_coding	0.378568	3.03096e-05	0.0014401	12.4504	8.08128	21.9634	32.3046
WBGene00005018	sqt-3	V	+	12352994	12354314	Cuticle collagen 1 [Source:UniProtKB/Swiss-Prot;Acc:P08124]	protein_coding	0.229621	5.09243e-09	1.34804e-06	180.56	67.3312	459.639	619.995
WBGene00005057	sra-31	II	-	6576974	6578478	Serpentine receptor class alpha-31 [Source:UniProtKB/Swiss-Prot;Acc:Q18881]	protein_coding	0.0823299	8.75627e-06	0.000544476	0	0	0.119774	0.103151
WBGene00005387	srh-171	V	+	19965700	19972559	Serpentine Receptor, class H [Source:UniProtKB/TrEMBL;Acc:Q9U1Z9]	protein_coding	0.0611947	1.08459e-06	9.70894e-05	0.034219	0	0.303786	0.562222
WBGene00005815	srw-68	V	-	7425259	7426694	Serpentine Receptor, class W [Source:UniProtKB/TrEMBL;Acc:Q19561]	protein_coding	0.067716	4.63897e-06	0.000318371	0	0	0.151769	0.123582
WBGene00005892	srx-1	V	+	9003709	9004967	Serpentine Receptor, class X [Source:UniProtKB/TrEMBL;Acc:O45695]	protein_coding	0.0433933	1.47265e-06	0.000122919	0	0	0.112788	0.328113
WBGene00006063	sto-1	X	+	7562831	7564805	Stomatin-1 [Source:UniProtKB/Swiss-Prot;Acc:Q19200]	protein_coding	0.458227	0.000269111	0.0081481	22.0067	15.945	32.3796	50.467
WBGene00006085	str-18	V	-	15740517	15741951	Seven TM Receptor [Source:UniProtKB/TrEMBL;Acc:O45805]	protein_coding	0.0888624	3.33743e-05	0.00154994	0.028071	0	0.299923	0.221037
WBGene00006140	str-81	V	-	19225543	19251083	Seven TM Receptor [Source:UniProtKB/TrEMBL;Acc:Q9XUN2]	protein_coding	0.191821	0.000994741	0.0213093	0.080647	0.029185	0.261943	0.394897
WBGene00006321	sup-12	X	+	3904591	3907671	SUPpressor [Source:UniProtKB/TrEMBL;Acc:O45189]	protein_coding	0.445504	0.000998512	0.0213654	15.9642	9.39316	23.3443	33.5989
WBGene00006363	syd-1	II	-	7585731	7594912	Rho GTPase-activating protein syd-1 [Source:UniProtKB/Swiss-Prot;Acc:Q86NH1]	protein_coding	0.291425	1.30703e-05	0.000738392	2.0676	1.15531	4.70166	6.40611
WBGene00006365	syg-1	X	-	2509608	2515317	Synaptogenesis protein syg-1 [Source:UniProtKB/Swiss-Prot;Acc:B1Q236]	protein_coding	0.461372	0.0028631	0.0467147	4.12206	2.82723	6.29865	8.78694
WBGene00006366	sym-1	X	+	14581654	14584374	SYM-1 protein [Source:UniProtKB/TrEMBL;Acc:G5EFP4]	protein_coding	0.463369	0.00210931	0.0376184	30.8639	11.34	42.6373	48.4664
WBGene00006424	ctbp-1	X	+	5862708	5873320	C-terminal-binding protein 1 [Source:UniProtKB/Swiss-Prot;Acc:Q20595]	protein_coding	0.396908	0.00307414	0.0488592	3.95033	1.55686	6.04654	7.85908
WBGene00006436	ttn-1	V	-	6120909	6202626	Titin homolog [Source:UniProtKB/Swiss-Prot;Acc:G4SLH0]	protein_coding	0.423525	4.1455e-05	0.00183771	2.43302	1.34765	3.98068	4.97322
WBGene00006532	tba-6	I	+	8994002	8998593	Tubulin alpha chain [Source:UniProtKB/TrEMBL;Acc:P91873]	protein_coding	0.339468	0.0016004	0.0302915	0.55835	0.349853	1.13877	1.57552
WBGene00006538	tbb-4	X	-	9434452	9436893	Tubulin beta-4 chain [Source:UniProtKB/Swiss-Prot;Acc:P41937]	protein_coding	0.242392	3.99546e-07	4.32958e-05	3.49325	2.1066	9.37984	13.7851
WBGene00006556	tbx-37	III	-	11224800	11227125	Putative T-box protein 37 [Source:UniProtKB/Swiss-Prot;Acc:Q9U2C9]	protein_coding	0.30938	0.00291428	0.0472362	0.264024	0.345791	0.756386	1.25935
WBGene00006584	tni-1	X	-	11375887	11377470	Troponin I 1 [Source:UniProtKB/Swiss-Prot;Acc:Q20334]	protein_coding	0.334754	6.02662e-08	9.7959e-06	32.8981	19.8431	68.684	88.9078
WBGene00006589	tnt-4	V	-	1989476	1992918	TropoNin T [Source:UniProtKB/TrEMBL;Acc:K8ERV5]	protein_coding	0.375808	6.29165e-05	0.00258208	34.2379	14.0994	60.8548	67.8007
WBGene00006633	tsp-7	I	-	9970037	9973177	Tetraspanin [Source:UniProtKB/TrEMBL;Acc:Q9XVI4]	protein_coding	0.371494	0.000473883	0.0122984	3.84352	2.61693	7.92632	9.49796
WBGene00006643	tsp-17	X	+	3681170	3684232	Tetraspanin-17 [Source:UniProtKB/Swiss-Prot;Acc:Q11098]	protein_coding	0.190241	5.61056e-06	0.00037532	1.44348	0.464186	4.27412	5.83862
WBGene00006654	ttx-3	X	-	11764456	11769378	LIM/homeobox protein ttx-3 [Source:UniProtKB/Swiss-Prot;Acc:G5EE86]	protein_coding	0.189935	1.36179e-05	0.000761684	0.35863	0.16244	1.12718	1.70153
WBGene00006666	twk-11	V	-	7028329	7036570	TWiK family of potassium channels [Source:UniProtKB/TrEMBL;Acc:Q304E2]	protein_coding	0.346053	0.000315281	0.00914265	1.39389	0.637844	2.43816	3.4708
WBGene00006673	twk-20	X	+	13639877	13642256	Two pore potassium channel protein sup-9 [Source:UniProtKB/TrEMBL;Acc:G5ECW6]	protein_coding	0.0766281	1.0423e-05	0.000625024	0	0	0.119717	0.121284
WBGene00006699	uba-1	IV	-	9989670	9995034	UBA (Human ubiquitin) related [Source:UniProtKB/TrEMBL;Acc:Q27481]	protein_coding	0.29147	7.72807e-20	1.43201e-16	50.4815	44.4134	164.676	160.946
WBGene00006741	unc-1	X	-	1057487	1062447	Protein unc-1; Stomatin-like protein UNC-1 [Source:UniProtKB/TrEMBL;Acc:G5ED08]	protein_coding	0.412492	0.000722226	0.0168975	15.4324	7.68978	24.5597	31.5236
WBGene00006742	unc-2	X	-	2710918	2763526	High voltage activated calcium channel alpha-1 subunit [Source:UniProtKB/TrEMBL;Acc:Q86G45]	protein_coding	0.470577	0.00150837	0.0289111	6.26361	2.98864	9.15841	10.5256
WBGene00006743	unc-3	X	+	14773538	14783564	Transcription factor unc-3 [Source:UniProtKB/Swiss-Prot;Acc:Q93705]	protein_coding	0.321214	6.65934e-05	0.00270017	1.53389	1.13797	3.45725	4.90303
WBGene00006746	unc-6	X	+	6889689	6897147	Netrin unc-6 [Source:UniProtKB/Swiss-Prot;Acc:P34710]	protein_coding	0.425913	0.000425434	0.0113921	6.31819	4.02556	10.6105	13.7025
WBGene00006747	unc-7	X	-	15120975	15147740	Innexin unc-7 [Source:UniProtKB/Swiss-Prot;Acc:Q03412]	protein_coding	0.371845	0.000534274	0.0135804	4.45448	1.92826	8.04575	9.15311
WBGene00006748	unc-8	IV	+	7197153	7203643	Degenerin unc-8 [Source:UniProtKB/Swiss-Prot;Acc:Q21974]	protein_coding	0.251075	0.000293258	0.00872241	0.538275	0.156365	1.21768	1.60864
WBGene00006749	unc-9	X	+	13212390	13216707	Innexin unc-9 [Source:UniProtKB/Swiss-Prot;Acc:O01393]	protein_coding	0.422522	0.000871623	0.0194125	7.00976	3.66605	11.9054	13.3888
WBGene00006750	unc-10	X	-	7272334	7280322	Rab-3-interacting molecule unc-10 [Source:UniProtKB/Swiss-Prot;Acc:Q22366]	protein_coding	0.418721	0.00113429	0.0235368	3.00198	1.43648	5.25005	5.37775
WBGene00006772	unc-36	III	-	8193844	8201206	Voltage-dependent calcium channel unc-36 [Source:UniProtKB/Swiss-Prot;Acc:P34374]	protein_coding	0.406115	0.000795152	0.0181455	4.27726	1.94284	7.43983	7.90554
WBGene00006777	unc-41	V	-	9966404	9976226	Putative stoned B-like protein [Source:UniProtKB/Swiss-Prot;Acc:P90761]	protein_coding	0.35902	3.31037e-05	0.00154124	2.61002	1.42179	5.12031	6.14544
WBGene00006778	unc-42	V	-	9764645	9769361		protein_coding	0.30849	0.000136957	0.00483392	3.26496	1.76713	6.49096	9.86589
WBGene00006783	unc-47	III	-	10183794	10186390	Vesicular GABA transporter [Source:UniProtKB/Swiss-Prot;Acc:P34579]	protein_coding	0.308513	0.00107312	0.022545	0.888116	0.3293	1.76237	2.22853
WBGene00006787	unc-52	II	-	14647325	14684456	Basement membrane proteoglycan [Source:UniProtKB/Swiss-Prot;Acc:Q06561]	protein_coding	0.485287	0.000435147	0.0116068	31.4186	15.35	45.0831	51.3112
WBGene00006807	unc-75	I	+	11592302	11602095	Putative RNA-binding protein [Source:UniProtKB/TrEMBL;Acc:G5EE68]	protein_coding	0.301825	0.00030307	0.00892679	2.53902	1.00965	4.71655	7.0871
WBGene00006818	unc-86	III	-	8212750	8216336	Transcription factor unc-86 [Source:UniProtKB/Swiss-Prot;Acc:P13528]	protein_coding	0.321307	4.00884e-05	0.00178997	4.23802	2.29034	8.888	11.4724
WBGene00006844	unc-120	I	+	8460225	8463015		protein_coding	0.46998	0.0022899	0.0401817	12.4471	7.90243	18.3813	24.94
WBGene00006870	vab-3	X	+	10505988	10519563	MAB-18 [Source:UniProtKB/TrEMBL;Acc:G5EE71]	protein_coding	0.431751	0.00226083	0.0399363	9.94202	4.70241	13.5742	20.3708
WBGene00006881	vab-15	X	+	9847275	9849518	Homeobox protein vab-15 [Source:UniProtKB/Swiss-Prot;Acc:Q09604]	protein_coding	0.24602	3.44194e-05	0.00158261	1.49383	0.631216	3.84724	4.85176
WBGene00006938	wee-1.1	II	-	9581756	9583548	Membrane-associated tyrosine- and threonine-specific cdc2-inhibitory kinase wee-1.1 [Source:UniProtKB/Swiss-Prot;Acc:Q20085]	protein_coding	0.182689	6.86336e-05	0.00276474	0.201195	0.063854	0.662551	0.877747
WBGene00006947	wrt-1	II	+	7531145	7533246	Warthog protein 1 Warthog protein 1 N-product Warthog protein 1 C-product [Source:UniProtKB/Swiss-Prot;Acc:Q94128]	protein_coding	0.244532	2.87741e-06	0.000209915	11.1655	3.73035	28.1837	32.7939
WBGene00006948	wrt-2	X	-	3092395	3094448	WaRThog (Hedgehog-like family) [Source:UniProtKB/TrEMBL;Acc:Q20677]	protein_coding	0.221353	1.3799e-06	0.000117291	7.0889	2.4454	19.0986	24.0446
WBGene00006954	wrt-8	V	-	15342056	15344572	Warthog protein 8 Warthog protein 8 N-product Warthog protein 8 C-product [Source:UniProtKB/Swiss-Prot;Acc:Q94130]	protein_coding	0.250601	7.18559e-05	0.00285728	1.23889	0.466218	4.05706	2.80682
WBGene00006955	wrt-9	X	+	1576637	1591296	WaRThog (Hedgehog-like family) [Source:UniProtKB/TrEMBL;Acc:O61737]	protein_coding	0.353349	0.000830065	0.0187804	2.40125	1.05475	4.549	5.2683
WBGene00006970	zag-1	IV	+	3855843	3861552	Zinc finger E-box-binding homeobox protein zag-1 [Source:UniProtKB/Swiss-Prot;Acc:G5EBU4]	protein_coding	0.334419	2.66372e-05	0.00130915	6.34845	3.48456	11.7646	17.6785
WBGene00006985	zig-8	III	+	13119820	13133938	Zwei Ig domain protein zig-8 [Source:UniProtKB/Swiss-Prot;Acc:G5ED00]	protein_coding	0.404532	0.00107354	0.022545	3.98615	3.24881	7.54801	10.3662
WBGene00007149	B0334.13	II	+	11488302	11489619		protein_coding	0.305762	0.000173447	0.0058864	2.60964	1.58099	7.07273	6.67823
WBGene00007170	B0393.5	III	+	4765833	4776342		protein_coding	0.342227	2.44368e-05	0.00123382	3.14006	1.94768	6.01549	8.88951
WBGene00007210	agmo-1	III	-	12793386	12798157	Alkylglycerol monooxygenase [Source:UniProtKB/Swiss-Prot;Acc:O17554]	protein_coding	0.356574	0.000455842	0.0119304	7.80601	3.08889	14.826	15.7645
WBGene00007229	C01G6.9	II	-	9294029	9295753		protein_coding	0.137372	1.78063e-10	7.17284e-08	0.707019	0.961129	5.05805	7.21083
WBGene00007262	jud-4	X	+	15284182	15286227		protein_coding	0.358696	0.00189146	0.0347018	1.96598	0.902994	4.15332	3.88078
WBGene00007266	C03A3.1	X	+	11257361	11260225		protein_coding	0.336776	0.000345334	0.00981446	3.22616	1.615	6.19122	8.22317
WBGene00007341	C05D12.4	II	+	11431709	11432766		protein_coding	0.226762	1.16561e-06	0.000102851	1.00316	0.816503	3.4842	4.60856
WBGene00007342	C05D12.5	II	+	11434221	11434958		protein_coding	0.294985	0.000270435	0.00817481	0.896311	1.67745	4.41703	4.35584
WBGene00007425	C08B6.4	V	+	10114629	10117368		protein_coding	0.129903	3.95736e-14	3.05541e-11	2.65871	1.5134	12.9819	19.2691
WBGene00007479	C09F9.2	II	+	14705512	14712800		protein_coding	0.487914	0.00265635	0.044608	8.92563	4.03814	11.5609	15.0299
WBGene00007520	C11E4.6	X	+	9610563	9617045		protein_coding	0.479103	0.00142559	0.0277312	5.45312	3.40292	8.24227	10.2641
WBGene00007541	fipr-4	V	-	10228043	10228460	FIP (Fungus-Induced Protein) Related [Source:UniProtKB/TrEMBL;Acc:Q7YTS3]	protein_coding	0.272311	0.000352342	0.00996779	5.66674	1.79061	14.4793	12.9596
WBGene00007560	C14A4.9	II	+	10599337	10600529		protein_coding	0.212706	1.08078e-06	9.70894e-05	8.64004	3.42153	25.6276	31.1518
WBGene00007592	C14H10.2	X	-	10242325	10252879		protein_coding	0.470041	9.62477e-05	0.00362494	12.9158	5.81706	17.684	22.1922
WBGene00007600	C15C6.1	I	+	12202232	12203717		protein_coding	0.337007	5.34194e-05	0.00226513	9.12351	5.17263	20.6018	21.8584
WBGene00007672	fbxa-136	V	+	17521037	17527479	F-box A protein [Source:UniProtKB/TrEMBL;Acc:G5EF28]	protein_coding	0.334544	0.000602863	0.0148354	0.188179	0.105343	0.463298	0.453864
WBGene00007687	C18E9.7	II	-	8978475	8982783		protein_coding	0.404929	0.00209849	0.0374614	2.3901	1.09692	4.04874	4.59208
WBGene00007750	syg-2	X	+	14654972	14662841	Synaptogenesis protein syg-2 [Source:UniProtKB/Swiss-Prot;Acc:Q9U3P2]	protein_coding	0.416191	0.000354854	0.00998798	4.44193	2.77222	7.00482	10.357
WBGene00007754	C27A7.2	V	+	12138354	12140322		pseudogene	0.0938182	5.39655e-09	1.40842e-06	0.061349	0.077142	0.750168	0.919174
WBGene00007776	dmd-4	X	-	14857303	14861801	DM (Doublesex/MAB-3) Domain family [Source:UniProtKB/TrEMBL;Acc:Q18248]	protein_coding	0.325571	0.000694181	0.0164281	0.987467	0.646288	2.26285	2.7967
WBGene00007800	C29A12.6	V	+	10847193	10852502		protein_coding	0.122964	2.07013e-10	8.1616e-08	0.44591	0.376206	2.56717	4.26131
WBGene00007802	cutl-27	IV	+	11878549	11883407	CUTiclin-Like [Source:UniProtKB/TrEMBL;Acc:Q18298]	protein_coding	0.293803	0.000321215	0.00927121	0.126281	0.14435	0.490587	0.478615
WBGene00007804	C29F3.3	V	-	15346674	15347411		protein_coding	0.312536	0.00272213	0.0453699	1.63907	0.626083	4.01314	3.27851
WBGene00007806	clec-230	V	-	15347847	15349144	C-type LECtin [Source:UniProtKB/TrEMBL;Acc:O45272]	protein_coding	0.114383	4.18688e-07	4.48456e-05	1.64301	0.328978	9.27381	8.12119
WBGene00007949	C35A5.5	V	+	10505850	10507829	Glycosyltransferase family 92 protein C35A5.5 [Source:UniProtKB/Swiss-Prot;Acc:Q18473]	protein_coding	0.1905	1.26371e-05	0.000725692	0.262689	0.116605	1.0626	1.01343
WBGene00007996	C38C6.3	II	+	14633123	14634657		protein_coding	0.337509	0.00105878	0.022328	3.139	1.20408	6.36499	6.54232
WBGene00008016	C38D9.8	V	-	17551506	17552816		protein_coding	0.292721	0.00194284	0.0353643	0.429857	0.29145	0.845696	1.66677
WBGene00008093	lron-1	X	+	14572719	14576102	ELRR (Extracellular Leucine-Rich Repeat) ONly [Source:UniProtKB/TrEMBL;Acc:Q93377]	protein_coding	0.404971	0.00265303	0.044608	1.15078	0.883915	1.95705	3.09663
WBGene00008102	C44H9.7	V	-	12853015	12854839		protein_coding	0.194238	1.13584e-07	1.57399e-05	1.3428	0.809233	4.82355	6.33879
WBGene00008138	C47D12.4	II	+	11681825	11682881		protein_coding	0.377792	0.0027511	0.0457611	1.53331	0.987526	2.62922	4.07627
WBGene00008144	gasr-8	V	+	14689154	14691861	GAS (Human Growth Arrest-Specific) Related [Source:UniProtKB/TrEMBL;Acc:Q18689]	protein_coding	0.332694	0.000929827	0.0204143	0.502257	0.448956	1.35234	1.5469
WBGene00008158	nhr-165	I	+	12331085	12333413	Nuclear Hormone Receptor family [Source:UniProtKB/TrEMBL;Acc:O62112]	protein_coding	0.0496574	8.71832e-07	8.03733e-05	0	0	0.259639	0.123121
WBGene00008163	C47F8.7	I	-	12326441	12327030		protein_coding	0.222701	0.000458865	0.0119304	0.411034	0.241308	1.3616	1.63744
WBGene00008168	C48B4.3	III	-	9581220	9582361		protein_coding	0.345584	0.000647103	0.0156268	2.93252	1.7347	5.84531	7.69787
WBGene00008215	C49F8.3	X	-	13386057	13387547		protein_coding	0.387011	0.00136691	0.026917	21.0769	8.00703	37.691	37.4909
WBGene00008263	C53A5.2	V	-	14522810	14523177		protein_coding	0.217189	8.09568e-07	7.65372e-05	4.40881	3.09872	15.0682	19.5707
WBGene00008401	D2005.6	I	-	7786205	7793539		protein_coding	0.373123	0.000642032	0.0155514	4.70562	2.61568	7.50699	12.1483
WBGene00008557	F07H5.6	II	-	8791927	8792740		protein_coding	0.23388	0.000170507	0.00580789	1.89962	0.822492	4.57231	7.13213
WBGene00008563	F07H5.13	II	+	8790558	8791318		protein_coding	0.393546	5.81681e-05	0.00240593	19.6819	14.9013	38.4706	49.4361
WBGene00008605	mlt-9	X	-	15101787	15107967		protein_coding	0.312525	2.92868e-05	0.00140957	9.07648	3.60124	19.4956	21.1139
WBGene00008652	F10D11.6	I	-	8445351	8451023		protein_coding	0.356904	1.05022e-05	0.000625742	23.7749	9.58629	48.8171	44.6928
WBGene00008655	lips-3	III	+	4616479	4618893	LIPaSe related [Source:UniProtKB/TrEMBL;Acc:Q19310]	protein_coding	0.388599	0.00194987	0.0354226	6.17963	2.54722	10.5757	11.913
WBGene00008673	F11A5.5	V	+	16198379	16201045		protein_coding	0.159359	1.61831e-06	0.000132102	0.329261	0.154293	1.54425	1.59562
WBGene00008732	F13B12.4	IV	-	10444583	10449899	Putative pyridoxal-phosphate dependent protein F13B12.4 [Source:UniProtKB/Swiss-Prot;Acc:Q19374]	protein_coding	0.28933	6.73426e-05	0.00271865	3.61263	1.92124	7.11222	12.0634
WBGene00008760	F13E9.11	IV	-	10865258	10869180		protein_coding	0.347391	4.81316e-06	0.000328389	16.2452	9.49617	28.9564	45.1802
WBGene00008776	F13H10.5	IV	+	10990999	10994137		protein_coding	0.338167	0.000237438	0.00744403	2.7671	1.55237	5.64612	7.16619
WBGene00008798	F14D7.11	V	-	14310389	14311236		protein_coding	0.0743333	0.000224908	0.0072214	0	0.055895	0.400464	0.600546
WBGene00008851	F15B9.8	V	+	12988543	12992185		protein_coding	0.315155	4.82039e-06	0.000328389	24.2798	12.2713	55.0208	61.0007
WBGene00008875	F15H10.8	V	-	10401447	10402904		protein_coding	0.208252	3.1179e-05	0.0014701	1.33893	0.385844	4.2552	4.103
WBGene00008977	iglr-1	X	-	14987369	14991380	IG(Immunoglobulin) and LRR(Leucine Rich Repeat) domains [Source:UniProtKB/TrEMBL;Acc:Q93539]	protein_coding	0.279426	2.40813e-05	0.00122572	0.724329	0.47036	1.94854	2.37854
WBGene00009032	bgnt-1.3	V	-	16254301	16256398	B3GNT1, Beta-1,3-N-acetylGucosamiNylTransferase 1, homolog [Source:UniProtKB/TrEMBL;Acc:G5EGF3]	protein_coding	0.110065	1.55276e-10	6.39394e-08	0.358592	0.194029	2.47553	2.70705
WBGene00009041	cut-3	II	-	8445168	8446831	CUTiclin [Source:UniProtKB/TrEMBL;Acc:Q19707]	protein_coding	0.116735	4.99902e-22	1.32331e-18	21.1877	9.99404	119.695	147.571
WBGene00009089	jmjd-3.2	X	+	14448224	14453562	JuMonJi (Transcription factor) Domain protein [Source:UniProtKB/TrEMBL;Acc:Q19760]	protein_coding	0.408415	0.00111795	0.0233021	1.68746	1.54404	3.12725	4.81402
WBGene00009090	fipr-3	X	+	14423405	14423883	FIP (Fungus-Induced Protein) Related [Source:UniProtKB/TrEMBL;Acc:Q8I4K7]	protein_coding	0.342062	0.0023272	0.040682	5.0397	1.87414	8.96329	11.2874
WBGene00009133	bed-3	IV	+	9916530	9921996	Zinc finger BED domain-containing protein 3 [Source:UniProtKB/Swiss-Prot;Acc:Q19787]	protein_coding	0.353992	0.000513288	0.0131917	4.58189	1.89956	8.19561	10.1505
WBGene00009151	F26D2.13	V	-	16434722	16435610		protein_coding	0.0775831	9.81816e-05	0.00369027	0	0	0.118004	0.119784
WBGene00009158	F26E4.3	I	-	9762403	9767873	Uncharacterized peptidase C1-like protein F26E4.3 [Source:UniProtKB/Swiss-Prot;Acc:P90850]	protein_coding	0.461763	0.000519811	0.0132926	14.8749	9.06348	24.6416	27.223
WBGene00009183	F27C8.2	IV	+	9596497	9599081		protein_coding	0.373154	0.00138128	0.0270847	0.529919	0.529708	1.47627	1.39698
WBGene00009202	aptf-4	II	+	8590984	8593010	AP-2 Transcription Factor family [Source:UniProtKB/TrEMBL;Acc:Q19863]	protein_coding	0.312131	5.64533e-05	0.00237206	1.89509	1.67798	4.18841	7.303
WBGene00009240	F28H7.7	V	-	10751057	10754147		protein_coding	0.13204	0.000443726	0.0117306	0.043708	0	0.21192	0.250569
WBGene00009261	F30A10.2	I	-	9479101	9480774		protein_coding	0.268355	6.95636e-05	0.00279007	4.01967	1.50734	9.24712	11.4033
WBGene00009292	F31D4.5	V	+	20854143	20858576	Pleckstrin homology domain-containing family D member 1 [Source:UniProtKB/Swiss-Prot;Acc:O45420]	protein_coding	0.243285	6.92535e-08	1.07482e-05	3.9833	3.00615	11.3128	17.4789
WBGene00009297	sdz-16	V	-	17326453	17327967	SKN-1 Dependent Zygotic transcript [Source:UniProtKB/TrEMBL;Acc:O45427]	protein_coding	0.18787	2.02613e-06	0.000156434	0.300729	0.508378	1.87993	2.51326
WBGene00009304	eva-1	I	-	14829667	14834839		protein_coding	0.312639	5.67863e-05	0.00237425	7.8333	3.50425	15.0184	21.2896
WBGene00009438	F35G2.5	IV	+	12219609	12222889		protein_coding	0.215966	1.86518e-05	0.000979086	0.680887	0.346615	2.42487	2.40545
WBGene00009467	F36D1.8	I	-	11256550	11259225		protein_coding	0.243148	0.000303501	0.00892679	0.37418	0.191858	1.19445	1.19576
WBGene00009496	F36H1.11	IV	+	11049171	11049632		protein_coding	0.264734	7.48249e-05	0.00296128	5.78793	2.34606	15.1191	15.6616
WBGene00009541	cutl-17	IV	-	9449473	9457501	CUTiclin-Like [Source:UniProtKB/TrEMBL;Acc:Q20167]	protein_coding	0.304929	0.000641104	0.0155493	0.478006	0.189735	1.02289	1.21252
WBGene00009573	F40E10.5	X	+	14701790	14703682		protein_coding	0.290242	8.65862e-05	0.00334259	6.08119	2.36852	13.2224	15.9391
WBGene00009625	F41E7.9	X	-	10312756	10316005		protein_coding	0.214502	5.7453e-05	0.00239237	0.416991	0.156136	1.13863	1.60651
WBGene00009653	F43D9.1	III	+	10488128	10500267		protein_coding	0.256151	2.38642e-08	4.29966e-06	5.64203	2.8693	13.251	20.0348
WBGene00009720	F45B8.3	X	-	14960544	14961571		protein_coding	0.247356	0.00209735	0.0374614	0.459948	0.121377	1.08051	1.3305
WBGene00009728	sdz-19	X	-	12502802	12503338	SKN-1 Dependent Zygotic transcript [Source:UniProtKB/TrEMBL;Acc:O62242]	protein_coding	0.232276	0.00251502	0.0430317	0.225749	0.296966	0.709431	1.60708
WBGene00009730	myo-6	III	+	13409895	13423537	MYOsin heavy chain structural genes [Source:UniProtKB/TrEMBL;Acc:Q5FC20]	protein_coding	0.346108	2.74336e-05	0.00134128	4.7946	2.34852	10.0529	10.6233
WBGene00009799	lgc-47	X	-	9801091	9807662	Ligand-Gated ion Channel [Source:UniProtKB/TrEMBL;Acc:G5EEX8]	protein_coding	0.382826	0.00233735	0.0408209	2.57934	1.14703	4.64534	5.12076
WBGene00009800	rrc-1	X	-	9823752	9831249	GTPase-activating protein rrc-1 [Source:UniProtKB/Swiss-Prot;Acc:Q20498]	protein_coding	0.339852	0.000138553	0.00487171	2.93113	1.49042	5.85964	7.18944
WBGene00009806	F47B8.5	V	-	14325787	14327876		protein_coding	0.273839	0.00110526	0.0231418	0.935279	0.293415	2.53165	2.00831
WBGene00009827	hmg-6	I	+	14059411	14060829	HMG [Source:UniProtKB/TrEMBL;Acc:Q9XTS5]	protein_coding	0.250445	0.000818906	0.018596	0.645385	0.605797	1.73227	3.32343
WBGene00009830	cutl-18	V	-	11313400	11316901	CUTiclin-Like [Source:UniProtKB/TrEMBL;Acc:G5EBR9]	protein_coding	0.290411	4.63786e-05	0.00202688	0.908067	0.529215	2.20733	2.79067
WBGene00009863	F49B2.3	I	+	14311009	14312871		protein_coding	0.0981823	1.31233e-07	1.76213e-05	0.13638	0.07115	0.918444	1.37898
WBGene00009926	noah-2	IV	+	14091254	14096617	NOmpA Homolog (Drosophila nompA: no mechanoreceptor potential A) [Source:UniProtKB/TrEMBL;Acc:Q9XUE5]	protein_coding	0.38879	5.6795e-05	0.00237425	38.7914	15.8018	61.275	79.1747
WBGene00009983	cut-2	V	+	13414902	13416121	Cuticlin-2 [Source:UniProtKB/Swiss-Prot;Acc:P34682]	protein_coding	0.196734	3.91144e-09	1.16456e-06	57.4463	18.9185	167.747	220.497
WBGene00010059	F54E4.3	X	-	14632092	14636472		protein_coding	0.395728	0.00011985	0.00435455	10.926	6.49508	20.0776	23.9758
WBGene00010192	F57B7.2	V	-	11441925	11443603		protein_coding	0.414308	0.001708	0.0320337	4.92279	3.01342	8.48911	10.6945
WBGene00010222	F57G12.2	X	-	12156407	12160039		protein_coding	0.33731	0.00239733	0.0415942	1.51984	0.716195	2.34256	4.32575
WBGene00010257	F58E6.8	V	-	9755076	9755808		protein_coding	0.129375	0.00132238	0.026348	0.054195	0	0.176282	0.377208
WBGene00010285	F58H1.2	V	+	11929073	11929993		protein_coding	0.316626	0.000231942	0.00738469	6.51823	2.80675	15.0445	14.4498
WBGene00010311	F59B2.9	III	-	9010676	9012409		protein_coding	0.3309	0.000706692	0.0165759	1.01716	0.70644	1.88815	3.36111
WBGene00010372	H08J19.1	X	+	15642938	15644336		protein_coding	0.0556691	0.00242436	0.0419061	0	0	0.229262	0.110004
WBGene00010455	K01B6.4	III	-	9296627	9297394		protein_coding	0.036931	3.60817e-05	0.00164274	0	0	0.290582	0.230969
WBGene00010457	K01C8.2	II	-	8267253	8269914		protein_coding	0.353208	0.00173395	0.0324219	0.538639	0.378868	1.1047	1.52956
WBGene00010461	K01D12.1	V	+	12377556	12378832		protein_coding	0.0612463	1.56752e-20	3.63077e-17	0.76061	0.614881	10.3345	12.4304
WBGene00010463	K01D12.3	V	+	12381254	12385623		pseudogene	0.0186382	4.26398e-13	3.0389e-10	0	0	0.391173	0.661894
WBGene00010467	K01D12.8	V	+	12402655	12403234		protein_coding	0.182838	0.000122922	0.00442279	0.519966	0.216781	1.52329	2.59561
WBGene00010468	K01D12.9	V	-	12403942	12404651		protein_coding	0.110674	7.18953e-12	4.03703e-09	3.05713	1.59641	16.744	25.4638
WBGene00010505	K02D3.2	X	-	13708619	13711964		protein_coding	0.145799	4.60854e-06	0.000317458	0.631545	0.183832	2.13507	3.57459
WBGene00010524	K03B8.6	V	+	11407523	11409543		protein_coding	0.381335	0.000376339	0.0103928	6.46453	3.52341	12.7579	13.4666
WBGene00010573	K04H4.2	III	-	9347714	9355480		protein_coding	0.283098	2.99268e-05	0.00142923	15.2828	4.61794	29.4444	40.9025
WBGene00010594	swt-5	V	+	9501401	9504580	Sugar transporter SWEET [Source:UniProtKB/TrEMBL;Acc:Q21254]	protein_coding	0.226344	7.43924e-07	7.14244e-05	1.70857	1.25473	5.55922	7.60116
WBGene00010683	K08F8.7	II	-	8754113	8755248		protein_coding	0.308811	0.000273269	0.00824703	1.71601	1.32532	3.82548	6.0678
WBGene00010714	mam-3	IV	-	13434188	13445375	MAM (Meprin, A5-protein, PTPmu) domain protein [Source:UniProtKB/TrEMBL;Acc:Q9U3B4]	protein_coding	0.345657	0.000506865	0.0130629	1.40881	0.706046	2.83613	3.3201
WBGene00010742	K10D6.2	V	-	11193733	11196010		protein_coding	0.465945	0.00125097	0.0254171	24.4807	12.611	38.7476	40.8806
WBGene00010760	K10H10.4	II	+	14500422	14501663		protein_coding	0.36908	0.000368936	0.0102494	5.51443	3.40886	11.1763	13.035
WBGene00010830	M02G9.1	II	+	10326041	10335807		protein_coding	0.290827	5.0369e-05	0.00216051	1.85432	0.66676	3.54253	5.1749
WBGene00010831	M02G9.2	II	+	10321460	10324850		protein_coding	0.25408	9.50026e-05	0.00359265	0.752684	0.318007	2.02186	2.25085
WBGene00010835	M03B6.3	X	-	13861277	13864292		protein_coding	0.200329	5.79617e-07	5.80557e-05	3.08255	1.14206	9.24313	11.9251
WBGene00010863	M04D8.5	III	-	10032344	10033313		protein_coding	0.0637125	0.000282448	0.00847595	0	0	0.189696	0.104214
WBGene00010893	cutl-9	II	+	10622265	10625943	CUTiclin-Like [Source:UniProtKB/TrEMBL;Acc:Q21573]	protein_coding	0.368983	0.00084823	0.0189827	2.16561	1.24375	3.81544	5.45864
WBGene00010898	nphp-1	II	-	10648938	10652256	Nephrocystin-1-like protein [Source:UniProtKB/Swiss-Prot;Acc:O17972]	protein_coding	0.365902	0.000400403	0.010911	1.15585	1.12959	2.642	3.6387
WBGene00010926	M153.3	X	+	12142869	12143819		protein_coding	0.138444	1.16508e-06	0.000102851	0.435812	0.197417	1.67646	3.02189
WBGene00010948	M195.2	II	+	8359712	8363196		protein_coding	0.273388	0.000247868	0.007655	1.72142	0.591716	3.96179	4.55237
WBGene00010961	nduo-2	MtDNA	+	3389	4269	NADH-ubiquinone oxidoreductase chain 2 [Source:UniProtKB/Swiss-Prot;Acc:P24889]	protein_coding	0.115174	0.000808853	0.0184128	4.73133	2.13604	57.0069	2.77285
WBGene00010987	R03C1.1	II	-	14907508	14910405		protein_coding	0.254608	6.93922e-05	0.00278924	4.74113	1.54968	11.2996	13.4668
WBGene00011075	R07A4.4	X	-	10751666	10757708		protein_coding	0.276708	0.000239172	0.00744403	0.461466	0.230087	1.10054	1.45095
WBGene00011081	R07B1.9	X	+	9877417	9881501		protein_coding	0.302202	0.000189766	0.00632439	2.52989	0.919201	5.31097	6.14842
WBGene00011104	cut-5	X	-	10333861	10338200	CUTiclin [Source:UniProtKB/TrEMBL;Acc:D0VWM7]	protein_coding	0.186727	8.93661e-09	2.15059e-06	1.52926	1.0516	6.03421	7.87449
WBGene00011107	R07E3.6	X	+	10317722	10321857		protein_coding	0.33152	0.00091386	0.0201353	5.45509	1.52458	10.8033	10.2906
WBGene00011136	R08A2.5	V	+	14712663	14714072		protein_coding	0.2714	0.000419434	0.0112913	0.751764	0.327196	1.87298	2.15625
WBGene00011175	R09E10.5	IV	-	10296046	10302310		protein_coding	0.258918	1.44682e-08	2.9461e-06	4.57864	2.59783	10.7787	16.9957
WBGene00011229	R11.4	X	-	16210303	16210651		protein_coding	0.423792	0.00258935	0.0438349	9.6968	8.12479	17.0163	25.0636
WBGene00011266	R13H4.8	V	+	11839520	11840302		protein_coding	0.257954	5.29752e-05	0.00225662	1.98534	0.89914	5.70631	5.53337
WBGene00011278	R74.2	III	+	4188160	4189285		protein_coding	0.324716	2.10395e-05	0.00108596	10.2788	5.29239	22.7588	25.2361
WBGene00011283	ttbk-7	V	-	12891523	12895872	Tau TuBulin Kinase [Source:UniProtKB/TrEMBL;Acc:Q22033]	protein_coding	0.488942	0.000299059	0.00885617	16.7248	10.6675	24.2012	31.8433
WBGene00011313	T01B7.8	II	-	8736726	8737556		protein_coding	0.280327	0.000118212	0.00431196	1.4538	0.861004	4.32404	3.98483
WBGene00011327	hlh-34	V	-	13705975	13707360	Helix-loop-helix 34 [Source:UniProtKB/Swiss-Prot;Acc:P90953]	protein_coding	0.228777	0.00033263	0.00952649	0.202021	0.140298	0.754424	0.809295
WBGene00011345	dma-1	I	+	8281969	8284460		protein_coding	0.273925	3.77642e-05	0.00169847	3.27986	1.52408	6.34641	11.244
WBGene00011383	T02E9.5	V	+	11342233	11344773		protein_coding	0.324383	3.50524e-07	3.88935e-05	36.0254	19.4841	72.2915	98.8735
WBGene00011427	T04C12.1	V	-	11058649	11059264		protein_coding	0.271078	0.000245462	0.00760603	10.1963	3.21253	26.8569	22.6618
WBGene00011432	sdz-30	I	+	13307031	13308787	SKN-1 Dependent Zygotic transcript [Source:UniProtKB/TrEMBL;Acc:O02297]	protein_coding	0.416123	0.00109111	0.0228714	3.52732	2.5156	6.04159	8.50842
WBGene00011443	cutl-11	X	-	11648358	11650918	CUTiclin-Like [Source:UniProtKB/TrEMBL;Acc:Q22164]	protein_coding	0.218597	2.56705e-05	0.00128214	0.569601	0.288051	1.64576	2.34918
WBGene00011508	T05H10.3	II	-	8049049	8050564		protein_coding	0.181559	1.40986e-17	1.74164e-14	23.8117	16.9362	107.586	116.938
WBGene00011524	plpr-1	II	+	11222305	11226548	PhosphoLipid Phosphatase Related homolog [Source:UniProtKB/TrEMBL;Acc:Q22250]	protein_coding	0.34704	0.000234913	0.00740297	7.54296	3.40229	13.4759	18.1006
WBGene00011537	T06E4.10	V	-	9618233	9619019		protein_coding	0.234641	0.000438627	0.0116778	2.05695	0.468808	4.92119	5.90839
WBGene00011572	mam-5	V	+	9952699	9956883	MAM (Meprin, A5-protein, PTPmu) domain protein [Source:UniProtKB/TrEMBL;Acc:E3W739]	protein_coding	0.288902	0.000223447	0.00720083	0.736902	0.371613	1.70154	2.18468
WBGene00011702	srab-18	V	-	9869887	9871439	Serpentine Receptor, class AB (Class A-like) [Source:UniProtKB/TrEMBL;Acc:Q22383]	protein_coding	0.0489973	6.70016e-07	6.60393e-05	0	0	0.220794	0.167392
WBGene00011706	T11B7.1	IV	+	8840725	8842805		protein_coding	0.423115	0.00121385	0.0248401	4.42762	2.96766	7.51271	9.99275
WBGene00011750	nhr-218	V	+	16258442	16260686	Nuclear hormone receptor family member nhr-218 [Source:UniProtKB/Swiss-Prot;Acc:O18086]	protein_coding	0.240614	1.2653e-05	0.000725692	0.292736	0.28501	1.19464	1.26961
WBGene00011757	cht-2	II	+	8520905	8523490	CHiTinase [Source:UniProtKB/TrEMBL;Acc:Q22468]	protein_coding	0.310774	0.000650844	0.0156544	1.03858	0.405543	2.09495	2.59627
WBGene00011763	T14B1.1	X	-	9664499	9668755		protein_coding	0.436923	0.00208407	0.0373763	17.3561	6.15406	25.4837	28.3506
WBGene00011796	T16G1.2	V	+	12929478	12932966		protein_coding	0.249532	0.000135385	0.00479673	2.71552	0.786991	6.64152	7.45494
WBGene00011838	T19C4.1	V	+	11149705	11151309		protein_coding	0.346921	0.000194805	0.00644595	6.62723	3.23579	12.8732	15.5946
WBGene00011880	T21B6.3	X	-	10945160	10948970		protein_coding	0.376331	1.285e-05	0.000730403	15.0972	7.06832	30.0643	28.8678
WBGene00011895	T21C9.9	V	-	10590548	10592653		protein_coding	0.36878	0.000701258	0.0165533	6.86734	2.97353	14.1217	12.5975
WBGene00011906	hsp-12.1	I	-	10581538	10582609	Heat Shock Protein [Source:UniProtKB/TrEMBL;Acc:O01263]	protein_coding	0.233922	6.85635e-08	1.07482e-05	7.21546	5.57784	24.7573	29.9986
WBGene00011948	rocf-1	V	-	15459413	15464425	Regulator of Rme (RME) Circuit formation [Source:UniProtKB/TrEMBL;Acc:O18117]	protein_coding	0.248604	4.40884e-07	4.69517e-05	1.35004	0.7855	3.82773	4.82284
WBGene00011977	T24B8.3	II	-	9059389	9061138		protein_coding	0.4562	1.4356e-06	0.000120369	149.615	100.519	249.304	299.019
WBGene00012009	T25B9.3	IV	+	10744779	10748275		protein_coding	0.380634	0.00252844	0.0431418	1.51487	0.97707	3.52403	3.05532
WBGene00012021	T25E12.6	V	+	16742423	16744881		protein_coding	0.442227	0.00276555	0.0458308	5.87518	5.35861	9.37268	16.0553
WBGene00012032	T26C5.2	II	+	9233223	9236202		protein_coding	0.308454	0.00059009	0.0145986	4.06953	1.22357	8.75935	8.44556
WBGene00012038	T26E3.5	I	-	12662938	12663833		protein_coding	0.37022	0.00227337	0.0400432	1.49438	0.9439	2.75271	3.86734
WBGene00012051	T26E4.9	V	-	15799212	15802723		protein_coding	0.0371113	0.00017038	0.00580789	0	0	0.178777	0.340142
WBGene00012052	T26E4.10	V	-	15797879	15798208		protein_coding	0.0384036	0.000764973	0.0176305	0	0	0.144091	0.356693
WBGene00012132	ifta-2	IV	-	17300809	17302033	Intraflagellar transport associated protein 2 [Source:UniProtKB/Swiss-Prot;Acc:Q9XUC2]	protein_coding	0.304244	0.000456299	0.0119304	0.978651	0.604632	2.35323	2.8965
WBGene00012186	mlt-11	V	+	20667209	20678513		protein_coding	0.296712	5.78596e-05	0.0024039	8.76431	2.71235	17.5421	21.1848
WBGene00012199	mltn-3	II	+	13916340	13919838	MLt-TeN (Mlt-10) related [Source:UniProtKB/TrEMBL;Acc:Q9XVH3]	protein_coding	0.363059	0.00286114	0.0467147	0.384721	0.217295	0.755018	0.938246
WBGene00012215	W02D9.9	I	+	12557164	12557563		protein_coding	0.0281182	0.000182347	0.00610082	0	0	0.389375	0.301907
WBGene00012226	W03G11.4	X	-	12076553	12093083		protein_coding	0.419795	0.000508502	0.0130869	15.1804	7.40179	23.5467	30.2743
WBGene00012255	lpr-6	X	+	11059994	11061868	LiPocalin-Related protein [Source:UniProtKB/TrEMBL;Acc:Q23162]	protein_coding	0.339963	0.000842738	0.0188826	17.3564	5.04089	29.9488	35.9715
WBGene00012256	lpr-5	X	+	11062132	11064539	LiPocalin-Related protein [Source:UniProtKB/TrEMBL;Acc:Q23163]	protein_coding	0.329613	0.000337082	0.0096229	13.6846	3.97595	25.4894	28.131
WBGene00012257	lpr-4	X	+	11065133	11066811	LiPocalin-Related protein [Source:UniProtKB/TrEMBL;Acc:Q23164]	protein_coding	0.341484	0.000391245	0.0107404	17.4264	5.54948	31.7621	35.559
WBGene00012261	lpr-3	X	+	11057401	11059794	LiPocalin-Related protein [Source:UniProtKB/TrEMBL;Acc:G5EEA2]	protein_coding	0.365074	0.000906663	0.0200244	24.9232	6.94988	39.4616	47.8789
WBGene00012285	pitr-6	II	+	12445332	12447769	Phosphate transporter [Source:UniProtKB/TrEMBL;Acc:P91840]	protein_coding	0.181207	0.000129075	0.0046084	0.090455	0.089902	0.35211	0.733571
WBGene00012289	W05H12.1	I	+	13418458	13423379		protein_coding	0.485939	0.00263802	0.0444386	11.9334	6.8784	18.5071	20.2263
WBGene00012335	W07G4.1	V	+	13033529	13034164		protein_coding	0.144891	3.34188e-06	0.000240873	0.378619	0.602731	3.42722	3.46383
WBGene00012346	W08G11.1	V	+	16347060	16349833		protein_coding	0.316482	0.00184127	0.0339828	1.01717	0.375179	2.47656	1.96609
WBGene00012391	Y6B3B.7	I	+	13746673	13750483		protein_coding	0.355411	0.00206594	0.0371308	2.05889	0.942445	4.10079	4.38017
WBGene00012437	nmy-3	IV	+	9274416	9283113	Non-muscle MYosin [Source:UniProtKB/TrEMBL;Acc:Q9XWR0]	protein_coding	0.378578	0.00228516	0.0401383	1.2316	0.484809	2.19499	2.37167
WBGene00012540	Y37A1B.7	IV	-	14042595	14043780		protein_coding	0.209248	1.78595e-07	2.23605e-05	8.83432	3.95873	27.4676	33.7461
WBGene00012581	Y38E10A.3	II	-	12573940	12574768		protein_coding	0.218319	5.70094e-06	0.000379994	0.607776	0.60823	2.43566	3.2058
WBGene00012614	Y38H6A.3	V	+	20345203	20348127		protein_coding	0.149113	6.28096e-05	0.00258208	0.532268	0.081416	1.8936	2.33608
WBGene00012814	Y43F8B.3	V	+	19503108	19519950		protein_coding	0.334671	0.000579124	0.0143849	3.66222	1.39545	6.67797	8.47416
WBGene00012851	Y44A6C.2	V	+	20722234	20723732		protein_coding	0.399203	0.00160583	0.0303632	1.71342	1.32771	3.30023	4.34787
WBGene00012853	Y44A6D.2	V	+	20789471	20790784		protein_coding	0.41738	0.000960801	0.0208578	21.3565	11.0017	37.3415	40.2133
WBGene00012916	Y46G5A.28	II	+	12850429	12851902		protein_coding	0.165974	1.51222e-08	2.97255e-06	0.658469	0.621726	2.97622	4.83752
WBGene00012942	Y47D3B.6	III	+	11427135	11428414		protein_coding	0.243753	4.55417e-06	0.000314884	9.94303	3.64284	23.9937	31.8045
WBGene00013100	zip-7	IV	-	16503249	16505682	BZIP transcription factor family [Source:UniProtKB/TrEMBL;Acc:Q9NAE4]	protein_coding	0.33318	0.000175876	0.00592543	3.49878	3.4967	7.85062	13.1855
WBGene00013135	rga-2	I	+	11979401	11985612	Rho GTPase Activating protein [Source:UniProtKB/TrEMBL;Acc:Q9XW53]	protein_coding	0.423169	0.000234079	0.00739759	6.3811	4.2724	10.3036	14.8992
WBGene00013147	eyg-1	II	-	9826513	9827926	EYG (Drosophila eyegone) homolog [Source:UniProtKB/TrEMBL;Acc:O01996]	protein_coding	0.196304	1.35402e-05	0.000761134	0.427505	0.239164	1.53563	1.94236
WBGene00013171	Y53F4B.25	II	+	15136186	15145370		protein_coding	0.314577	0.00044385	0.0117306	2.1086	0.814487	4.27928	5.05642
WBGene00013173	Y53F4B.27	II	+	15145894	15151934		protein_coding	0.333838	0.000355299	0.00998798	3.47655	1.41444	7.41302	7.27766
WBGene00013289	tag-273	IV	-	14487086	14505166		protein_coding	0.409735	1.60235e-05	0.000859479	21.8853	13.0258	36.316	48.9169
WBGene00013328	Y57G11C.39	IV	+	14637751	14641229		protein_coding	0.237699	0.000119068	0.00433463	0.445103	0.44408	1.72142	2.08352
WBGene00013331	Y57G11C.42	IV	+	14728534	14745676		protein_coding	0.426676	0.000648517	0.0156268	8.32253	4.70386	16.4359	14.1209
WBGene00013352	lon-8	V	-	17995347	18001368		protein_coding	0.441871	0.00235979	0.0410195	28.9795	12.9487	50.6894	44.2237
WBGene00013416	Y64G10A.7	IV	+	14291901	14319564		protein_coding	0.483126	0.00289346	0.0469901	3.62218	2.2813	5.03528	7.20545
WBGene00013471	clec-242	V	-	17243767	17245506	C-type LECtin [Source:UniProtKB/TrEMBL;Acc:Q9XXB7]	protein_coding	0.0715473	0.000105141	0.00389217	0.024067	0	0.258157	0.337757
WBGene00013508	Y71A12B.11	I	+	13978430	13980144		protein_coding	0.209643	1.466e-08	2.95272e-06	3.71167	2.58748	12.691	17.4314
WBGene00013509	Y71A12B.12	I	+	14004412	14008484		protein_coding	0.42312	0.00131621	0.0262753	4.56835	3.17649	7.38561	10.9458
WBGene00013518	Y73F8A.5	IV	+	15259879	15269045		protein_coding	0.384422	0.00247591	0.042486	1.69568	0.69331	2.87047	3.37606
WBGene00013519	Y73F8A.10	IV	+	15294340	15295297		protein_coding	0.0810981	0.000569079	0.0142116	0	0	0.120196	0.106419
WBGene00013542	lron-12	III	-	12114577	12118470	ELRR (Extracellular Leucine-Rich Repeat) ONly [Source:UniProtKB/TrEMBL;Acc:Q9XW74]	protein_coding	0.404954	0.0013135	0.0262559	3.02126	1.99706	5.71426	6.70744
WBGene00013665	hlh-32	IV	+	16132464	16134179	Helix Loop Helix [Source:UniProtKB/TrEMBL;Acc:Q7YWS9]	protein_coding	0.285469	0.00127724	0.0257517	0.750743	0.714805	2.37765	2.80623
WBGene00013693	Y105E8B.9	I	-	14675600	14682566		protein_coding	0.413782	0.00114498	0.023679	3.86166	2.49244	6.33085	9.05364
WBGene00013746	lgc-55	V	+	20023046	20036667	Ligand-Gated ion Channel [Source:UniProtKB/TrEMBL;Acc:G5EEC1]	protein_coding	0.373562	0.00132498	0.0263715	2.14813	1.03432	4.37816	4.17459
WBGene00013819	Y116F11A.6	V	+	19727481	19727964		protein_coding	0.347098	0.000334596	0.00956801	5.53145	3.53384	12.0969	14.0581
WBGene00013846	ZC84.1	III	-	9199450	9206285		protein_coding	0.333794	0.000949844	0.0206823	0.736559	0.28723	1.30056	1.80649
WBGene00013849	ZC84.6	III	-	9192983	9199507		protein_coding	0.380873	0.00275765	0.0457879	0.823671	0.337331	1.41794	1.66284
WBGene00013852	hhat-1	II	+	14678457	14681145	Homolog of Hedgehog AcylTransferase [Source:UniProtKB/TrEMBL;Acc:G5EFT7]	protein_coding	0.267501	0.00014124	0.00492876	4.42308	1.30445	10.1368	11.3292
WBGene00013856	ZC168.2	IV	+	10728572	10729003		protein_coding	0.338092	0.00119734	0.0245429	5.12288	2.33319	11.4104	10.6821
WBGene00013872	ZC374.2	X	-	10034836	10047417		protein_coding	0.266231	1.50462e-07	1.9228e-05	2.39346	2.10814	7.58905	9.37472
WBGene00013916	ZC504.1	X	+	10407150	10409774		protein_coding	0.147548	0.00200189	0.036155	0.094892	0	0.359383	0.399293
WBGene00013962	ZK287.1	V	+	9666700	9670050		protein_coding	0.314697	2.9175e-05	0.00140785	6.17766	3.25655	11.4856	18.5367
WBGene00013965	ZK287.4	V	-	9680173	9685715		protein_coding	0.384228	0.000786571	0.0180141	1.46484	0.82285	2.64184	3.3442
WBGene00014067	ZK675.4	II	+	7911323	7912113		protein_coding	0.186995	8.81853e-09	2.1501e-06	3.52707	2.2696	13.2663	17.8198
WBGene00014094	ZK829.3	IV	-	11943314	11945721		protein_coding	0.330318	0.00193831	0.0353164	0.848072	0.363811	2.13743	1.57196
WBGene00014131	sdz-38	II	-	9980886	9981752	SKN-1 Dependent Zygotic transcript [Source:UniProtKB/TrEMBL;Acc:Q09620]	protein_coding	0.357647	0.0027966	0.0460631	0.919833	0.630788	2.23183	2.13971
WBGene00014144	ZK899.6	X	+	9463356	9464725		protein_coding	0.361996	0.000840165	0.0188706	0.854627	1.03574	2.35415	2.90317
WBGene00014178	ZK1010.4	III	+	12981070	12984423		protein_coding	0.371907	0.00093691	0.0204992	3.18303	2.05872	5.73206	8.39597
WBGene00014199	ZK1053.4	I	+	13241645	13244797		protein_coding	0.479705	0.000824315	0.0186959	10.7032	8.67325	15.5569	24.8572
WBGene00014235	ZK1225.1	I	+	13205664	13207759		protein_coding	0.235611	0.00215042	0.0382412	0.094771	0.051303	0.28377	0.401094
WBGene00015063	B0228.6	II	-	7754147	7755156		protein_coding	0.429579	0.000897163	0.0198857	13.4632	8.77107	21.9015	29.8833
WBGene00015112	B0281.5	II	-	2299854	2300946		protein_coding	0.36344	3.73028e-05	0.0016859	8.74295	6.93317	19.206	23.9616
WBGene00015339	C02E7.6	V	+	4919207	4919586		protein_coding	0.241627	2.51691e-07	2.93323e-05	97.8698	33.7446	247.815	296.949
WBGene00015340	C02E7.7	V	-	4918154	4918585		protein_coding	0.367607	3.16699e-05	0.00148945	99.9584	48.3207	172.586	230.811
WBGene00015356	tag-278	X	-	3684212	3689205		protein_coding	0.368031	5.21928e-06	0.000354261	7.12681	4.48964	12.8388	18.7593
WBGene00015376	C03B1.5	X	+	6355585	6357689	Putative tyrosine-protein kinase C03B1.5 [Source:UniProtKB/Swiss-Prot;Acc:Q11112]	protein_coding	0.321459	0.0025788	0.0437593	0.295825	0.20555	0.674811	0.92709
WBGene00015408	C03H5.6	II	-	396644	399421		protein_coding	0.284148	0.000445673	0.0117306	2.18801	0.686397	4.59538	5.57089
WBGene00015545	C06G1.1	X	+	16633363	16637633		protein_coding	0.407188	0.000745905	0.017277	7.09952	3.50458	12.0945	13.9769
WBGene00015546	C06G1.2	X	+	16621807	16622739		protein_coding	0.180393	1.21312e-05	0.000700284	1.45827	0.413374	4.2708	6.19543
WBGene00015587	lido-2	X	-	17099112	17100752	SKN-1 Dependent Zygotic transcript [Source:UniProtKB/TrEMBL;Acc:Q17810]	protein_coding	0.300175	0.000125771	0.00451653	0.798622	0.631413	2.06302	2.74761
WBGene00015610	C08F1.6	II	-	1787222	1788187		protein_coding	0.423814	0.00126119	0.0255414	7.04118	5.92973	12.0076	18.6248
WBGene00015613	C08F1.10	II	-	1785270	1786309		protein_coding	0.387558	0.000201617	0.00658899	13.217	8.68485	21.9216	34.6225
WBGene00015620	C08G9.2	IV	-	7664157	7672972		protein_coding	0.270885	5.31586e-05	0.00225924	0.46529	0.186659	1.15196	1.30861
WBGene00015679	C10F3.7	V	-	5985440	5986855		protein_coding	0.0652119	1.62404e-19	2.73578e-16	1.53284	0.989379	18.7088	20.2552
WBGene00015822	C16B8.2	X	-	3961930	3966432		protein_coding	0.332127	0.000757835	0.0175096	0.53753	0.297688	1.1106	1.44437
WBGene00015841	skpo-2	II	-	3431286	3436512	ShK domain and PerOxidase domain containing protein [Source:UniProtKB/TrEMBL;Acc:P91060]	protein_coding	0.339901	3.03e-05	0.0014401	5.19622	2.74501	10.4458	12.9564
WBGene00015868	C16H3.3	X	-	17601607	17610048		protein_coding	0.477843	0.0029185	0.0472362	9.57024	4.93786	12.577	17.8065
WBGene00015934	ceh-48	IV	+	6812108	6815607	One cut domain family member [Source:UniProtKB/TrEMBL;Acc:O45080]	protein_coding	0.307045	7.03439e-05	0.00280578	3.39543	1.58912	6.967	9.3121
WBGene00015962	srbc-8	V	-	7483316	7485100	Serpentine Receptor, class BC (Class B-like) [Source:UniProtKB/TrEMBL;Acc:Q5DX30]	protein_coding	0.0506129	1.41722e-06	0.000119369	0	0	0.144621	0.230535
WBGene00016016	C23G10.10	III	-	6213112	6213923		protein_coding	0.164297	0.00285867	0.0467147	0.076812	0.058029	0.523817	0.39863
WBGene00016022	C23H3.9	II	-	71672	79266		protein_coding	0.4134	0.00280421	0.0461065	5.56305	2.03344	6.86633	11.5377
WBGene00016069	C24H10.3	X	+	5061056	5062209		protein_coding	0.291798	9.28938e-05	0.00353454	2.30989	1.47872	5.92293	7.10928
WBGene00016132	C26B9.2	X	+	5340189	5342202		protein_coding	0.272316	0.000990421	0.0212832	0.285803	0.185133	0.982007	0.800809
WBGene00016146	C26F1.1	V	+	7785417	7787712		protein_coding	0.272364	3.51485e-06	0.000251468	15.9138	7.56462	36.8228	49.4331
WBGene00016160	C27D6.1	II	+	5172751	5177440		protein_coding	0.169004	5.26186e-05	0.00224659	0.042341	0.026012	0.206218	0.296568
WBGene00016231	C29G2.3	V	+	2580898	2582939		protein_coding	0.105739	1.15781e-10	5.23275e-08	0.713949	0.362849	4.46171	5.89101
WBGene00016242	C30A5.10	III	-	8205124	8209945		protein_coding	0.195223	1.16654e-05	0.000677619	0.291288	0.09956	0.896189	1.18832
WBGene00016254	fbxb-114	X	+	16921853	16922861	F-box B protein [Source:UniProtKB/TrEMBL;Acc:O17333]	protein_coding	0.097053	5.48582e-09	1.41184e-06	0.140088	0.11161	1.25476	1.52472
WBGene00016276	C30G12.4	II	+	7262154	7263654		protein_coding	0.267679	0.000226097	0.00722341	1.9027	0.757111	5.40292	4.58835
WBGene00016307	fbxc-18	II	-	965576	967062	F-box C protein [Source:UniProtKB/TrEMBL;Acc:A0A0S4XRR2]	protein_coding	0.382314	0.000789983	0.0180498	2.11463	1.77468	4.05508	6.1503
WBGene00016309	sdz-4	II	+	958918	960179	SKN-1 Dependent Zygotic transcript [Source:UniProtKB/TrEMBL;Acc:P91109]	protein_coding	0.290791	1.78842e-05	0.00094146	1.62797	1.54388	4.68041	6.27602
WBGene00016329	osr-1	I	-	5200258	5203504	Osmotic stress resistance protein [Source:UniProtKB/TrEMBL;Acc:G5EEJ4]	protein_coding	0.329085	0.0013274	0.0263912	2.4443	0.777457	4.87104	4.95977
WBGene00016422	noah-1	I	-	5874422	5878954	NOmpA Homolog (Drosophila nompA: no mechanoreceptor potential A) [Source:UniProtKB/TrEMBL;Acc:Q8T3B7]	protein_coding	0.409877	0.000146192	0.00507292	32.7745	13.0634	49.7008	62.1614
WBGene00016456	C35E7.4	I	+	10831881	10834812		protein_coding	0.456281	0.00302758	0.0485304	6.57098	3.45621	9.75433	12.2454
WBGene00016463	C35E7.11	I	+	10844772	10845922		protein_coding	0.366686	0.00149635	0.0287927	5.17769	2.31152	10.4089	10.0497
WBGene00016532	C39D10.5	X	-	7890410	7892396		protein_coding	0.256937	0.000299188	0.00885617	0.412099	0.286628	1.30344	1.47385
WBGene00016545	C40A11.2	II	+	2146950	2148775		protein_coding	0.41116	0.00310009	0.0491821	2.63927	2.0588	4.8555	6.59952
WBGene00016549	C40A11.6	II	-	2144292	2145666		protein_coding	0.301163	0.000203768	0.006639	2.79991	1.43007	5.53229	8.55961
WBGene00016596	C42D4.3	IV	+	7179239	7180484		protein_coding	0.440723	0.000652122	0.0156544	72.1134	30.2046	135.393	96.7919
WBGene00016619	C43H6.6	X	+	2395505	2398826		protein_coding	0.286051	0.000233361	0.00739759	0.608	0.311178	1.37439	1.88886
WBGene00016700	C46A5.4	IV	-	7748157	7757358		protein_coding	0.248416	6.41183e-08	1.02423e-05	1.97745	1.09685	5.68506	6.75107
WBGene00016711	fbxc-53	II	+	3711293	3713048	F-box C protein [Source:UniProtKB/TrEMBL;Acc:O44714]	protein_coding	0.286593	0.00105231	0.0222649	0.500063	0.23953	0.954463	1.67596
WBGene00016731	C46H11.7	I	-	5042102	5043453		protein_coding	0.309869	0.000744428	0.017277	1.16545	0.529445	2.69897	2.81528
WBGene00016732	phat-1	I	-	5044201	5045720	PHAryngeal gland Toxin-related [Source:UniProtKB/TrEMBL;Acc:Q9GYJ3]	protein_coding	0.331783	0.00209362	0.0374468	2.08886	0.73688	3.62748	4.92963
WBGene00016733	phat-2	I	-	5046394	5048018	PHAryngeal gland Toxin-related [Source:UniProtKB/TrEMBL;Acc:Q9GYJ2]	protein_coding	0.333122	0.000367176	0.0102159	6.67452	2.96909	12.48	16.5092
WBGene00016743	srb-15	I	-	6897755	6900619	Serpentine receptor class beta-15 [Source:UniProtKB/Swiss-Prot;Acc:O01509]	protein_coding	0.0790002	2.67007e-05	0.00130915	0	0	0.110406	0.122758
WBGene00016869	C52B9.10	X	+	4273914	4274750		protein_coding	0.175116	0.000395556	0.0108107	0.093941	0.065211	0.563715	0.439331
WBGene00016886	fbxb-96	II	-	1849430	1850403	F-box B protein [Source:UniProtKB/TrEMBL;Acc:Q95Y47]	protein_coding	0.276486	0.000222454	0.00718131	0.918128	0.488514	2.23598	2.90393
WBGene00016922	swt-2	V	+	7530140	7531463	Sugar transporter SWEET [Source:UniProtKB/TrEMBL;Acc:A0A2C9C3B1]	protein_coding	0.0505362	8.51337e-06	0.000536574	0	0	0.197225	0.178531
WBGene00016962	C56C10.4	II	+	6583039	6584514		protein_coding	0.319661	0.000225778	0.00722341	3.35424	1.74228	7.18862	8.79744
WBGene00016974	lron-15	II	-	6540217	6544896	ELRR (Extracellular Leucine-Rich Repeat) ONly [Source:UniProtKB/TrEMBL;Acc:Q18902]	protein_coding	0.314457	9.3086e-05	0.0035346	0.728967	0.406536	1.77195	1.88265
WBGene00017068	D2092.8	I	+	6620665	6621292		protein_coding	0.297782	7.21558e-05	0.00286305	5.46349	2.89344	12.7539	15.3572
WBGene00017073	D2096.6	IV	-	8368344	8369235		protein_coding	0.275291	2.16812e-05	0.00111289	8.51604	3.87181	18.8503	26.2015
WBGene00017104	E02H9.6	III	+	2436105	2442328		protein_coding	0.0335508	1.49899e-10	6.31281e-08	0	0	0.293167	0.282944
WBGene00017149	EGAP4.1	X	-	8726798	8727406		protein_coding	0.280537	0.000586974	0.0145409	3.38315	1.04692	8.27976	7.56292
WBGene00017184	ncam-1	X	+	692978	703036	NCAM (Neural cell adhesion molecule) homolog [Source:UniProtKB/TrEMBL;Acc:Q8MQ86]	protein_coding	0.418289	7.04095e-05	0.00280578	12.6409	6.64484	19.8419	26.2922
WBGene00017193	F07C3.2	V	+	9226094	9227523		protein_coding	0.391172	0.00111134	0.0231904	8.61054	4.65769	17.4428	16.5075
WBGene00017204	F07C4.11	V	-	7642558	7643516		protein_coding	0.108282	0.000574461	0.0142883	0.117238	0	0.331412	0.916003
WBGene00017253	sdz-9	II	-	2772389	2773634	SKN-1 Dependent Zygotic transcript [Source:UniProtKB/TrEMBL;Acc:P91233]	protein_coding	0.344324	0.000293189	0.00872241	1.47769	1.65939	3.74282	5.40611
WBGene00017296	F09E10.6	X	-	1495074	1497681		protein_coding	0.307886	0.00288191	0.0468438	1.67736	0.605963	2.83896	4.62213
WBGene00017307	F09F9.2	X	-	4110442	4111474		protein_coding	0.252712	9.57741e-06	0.000586067	8.99106	3.65514	22.5711	27.5299
WBGene00017309	F09F9.4	X	-	4121786	4128431		protein_coding	0.2683	9.86476e-05	0.00370028	1.52541	0.585779	3.13244	4.79087
WBGene00017323	mps-4	III	-	8270790	8271776	MinK-related peptide, potassium channel accessory subunit protein 4 [Source:UniProtKB/Swiss-Prot;Acc:P34394]	protein_coding	0.177631	0.00208589	0.0373763	0.074328	0.037961	0.408589	0.316152
WBGene00017326	dmd-5	II	-	5772065	5774220	DM (Doublesex/MAB-3) Domain family [Source:UniProtKB/TrEMBL;Acc:Q19291]	protein_coding	0.223995	1.39542e-05	0.000765003	1.0634	0.63737	2.68873	4.97345
WBGene00017351	cutl-5	II	-	7113683	7115906	CUTiclin-Like [Source:UniProtKB/TrEMBL;Acc:Q19304]	protein_coding	0.322283	0.000752072	0.0173981	0.512007	0.396108	1.15999	1.69982
WBGene00017381	ddr-2	X	+	3315321	3324229	Discoidin domain-containing receptor tyrosine kinase B [Source:UniProtKB/Swiss-Prot;Acc:Q95ZV7]	protein_coding	0.383738	0.000268644	0.00814725	5.31847	2.85771	8.9655	12.3733
WBGene00017405	bath-31	II	+	3731973	3733203	BTB and MATH domain containing [Source:UniProtKB/TrEMBL;Acc:Q9BLC3]	protein_coding	0.395319	0.00277899	0.045854	1.04169	0.946793	2.22652	2.83414
WBGene00017420	F13B9.2	X	+	8285683	8286785		protein_coding	0.389712	0.00271597	0.0453537	2.47448	1.37834	4.99547	4.92218
WBGene00017421	cutl-29	X	-	8262421	8271021	CUTiclin-Like [Source:UniProtKB/TrEMBL;Acc:Q19379]	protein_coding	0.34834	0.00234961	0.0409194	1.41244	0.571892	2.40323	3.33073
WBGene00017423	F13C5.2	X	+	593960	596289		protein_coding	0.388216	9.60312e-06	0.000586067	19.7547	12.5925	33.5717	49.7824
WBGene00017424	F13C5.3	X	-	596314	599553		protein_coding	0.215332	0.000256582	0.00784565	0.160284	0.097787	0.590598	0.680762
WBGene00017430	bcl-11	V	+	6356025	6362997	Mammalian BCL (B cell lymphoma) gene homologs [Source:UniProtKB/TrEMBL;Acc:H2KZR6]	protein_coding	0.483611	3.07938e-05	0.00145563	26.238	16.0721	39.9924	47.5168
WBGene00017447	F14B8.5	X	-	6924804	6928704		protein_coding	0.485306	0.00240546	0.0416961	10.0933	5.73306	15.2633	17.369
WBGene00017481	F15B10.3	IV	+	6602680	6603966		protein_coding	0.412365	0.000599135	0.0148026	9.456	7.18386	18.1803	22.2005
WBGene00017521	F16G10.6	II	-	2377199	2377851		protein_coding	0.0301711	5.86185e-06	0.000388612	0	0	0.279507	0.36338
WBGene00017535	atf-8	V	+	6105607	6107530	ATF (cAMP-dependent transcription factor) family [Source:UniProtKB/TrEMBL;Acc:O16213]	protein_coding	0.259517	4.98628e-05	0.00214375	4.20077	1.57699	9.92362	12.397
WBGene00017560	F18C5.5	II	-	6565477	6566728		protein_coding	0.247306	0.00100766	0.0215115	4.52503	0.826176	10.3721	11.3268
WBGene00017562	F18C5.9	II	+	6567134	6567870		protein_coding	0.236998	2.6193e-05	0.00129774	1.51471	0.933464	5.22162	5.17269
WBGene00017571	jmjd-3.1	X	+	8571049	8575451	Lysine-specific demethylase jmjd-3.1 [Source:UniProtKB/Swiss-Prot;Acc:Q95QK3]	protein_coding	0.454067	0.000385617	0.0106162	10.9065	6.01325	15.4666	21.8201
WBGene00017601	ets-7	V	-	7557541	7558783	ETS class transcription factor [Source:UniProtKB/TrEMBL;Acc:O01519]	protein_coding	0.199322	6.20596e-06	0.000407789	0.59595	0.513594	1.98387	3.66306
WBGene00017657	F21C10.7	V	+	9112767	9122180		protein_coding	0.391489	7.07e-06	0.000458067	3.65962	2.50566	6.49494	9.28445
WBGene00017716	sups-1	X	+	6004482	6007071	SUppressor of Pkc-3 (Pkc-3) Sterility [Source:UniProtKB/TrEMBL;Acc:Q19748]	protein_coding	0.285237	8.48974e-05	0.00329111	5.0033	1.75592	10.7364	13.0106
WBGene00017721	F22F7.3	V	+	2110704	2114488		protein_coding	0.32252	0.000314739	0.00914125	0.854667	0.533006	1.9203	2.42431
WBGene00017723	bgnt-1.2	V	-	2115490	2118644	B3GNT1, Beta-1,3-N-acetylGucosamiNylTransferase 1, homolog [Source:UniProtKB/TrEMBL;Acc:A0A0K3AUU0]	protein_coding	0.0959933	4.05948e-09	1.16456e-06	0.244243	0.089116	1.46856	2.19252
WBGene00017755	zip-8	III	+	6478961	6481226	bZIP transcription factor 8 [Source:UniProtKB/Swiss-Prot;Acc:P46505]	protein_coding	0.407357	0.000247806	0.007655	16.3127	10.2443	28.0103	37.2123
WBGene00017794	mltn-13	X	-	4442152	4448383	MLt-TeN (Mlt-10) related [Source:UniProtKB/TrEMBL;Acc:G4SC46]	protein_coding	0.314826	0.00127328	0.0257014	0.179641	0.105434	0.45572	0.493306
WBGene00017814	F26A10.2	X	-	7630905	7637172		protein_coding	0.417684	0.000194239	0.00644595	7.94443	4.61148	12.1599	17.9288
WBGene00017835	F26F12.4	V	-	5866134	5867952		protein_coding	0.300001	0.000451877	0.011877	5.07399	1.75917	10.5058	12.318
WBGene00017841	F26G1.5	II	-	4770534	4771382		protein_coding	0.444088	0.00179465	0.0332882	22.4213	11.2333	39.3142	36.4944
WBGene00017900	F28E10.1	IV	+	4568841	4590297		protein_coding	0.419076	0.000613455	0.0150361	6.98356	3.51391	11.1162	13.9606
WBGene00017914	F29A7.4	II	+	2748588	2751573		protein_coding	0.332307	0.000647784	0.0156268	1.43264	0.899657	3.62601	3.43267
WBGene00017937	F30H5.3	III	-	505241	512217		protein_coding	0.304928	9.58281e-05	0.00361649	5.78246	1.73339	11.1515	13.542
WBGene00017973	ift-81	X	+	5298561	5306328	IFT (Chlamydomonas IntraFlagellar Transport) homolog [Source:UniProtKB/TrEMBL;Acc:A8DYR7]	protein_coding	0.288736	0.000314686	0.00914125	0.736209	0.350542	1.44001	2.37308
WBGene00017976	F32B5.2	I	+	2697399	2699955		protein_coding	0.241409	3.21107e-05	0.00150255	1.13224	0.486324	3.20886	3.55865
WBGene00018026	F35A5.4	X	-	3789757	3792815		protein_coding	0.304759	0.000546416	0.0138132	0.866034	0.377643	1.75577	2.37071
WBGene00018041	F35D2.3	II	+	7570605	7572444		protein_coding	0.375634	0.000117318	0.00428778	10.7319	7.09599	18.4738	29.0203
WBGene00018074	F35H12.1	X	+	933774	937807		protein_coding	0.354823	0.00206947	0.0371581	1.14501	0.502553	2.34782	2.33189
WBGene00018092	F36F12.1	V	-	2100062	2103218		protein_coding	0.192926	5.02942e-09	1.34804e-06	0.542536	0.524457	2.72458	2.88968
WBGene00018204	F39F10.4	X	-	16902391	16904332		protein_coding	0.393727	0.00113727	0.0235722	2.28017	2.39627	5.90283	6.00532
WBGene00018215	igcm-1	X	-	845731	851516	ImmunoGlobulin-like Cell adhesion Molecule family [Source:UniProtKB/TrEMBL;Acc:Q9TXI8]	protein_coding	0.375243	0.000419399	0.0112913	4.42409	2.12997	6.94767	10.5518
WBGene00018236	fbxb-71	X	+	3262900	3264161	F-box B protein [Source:UniProtKB/TrEMBL;Acc:Q20225]	protein_coding	0.235838	3.3631e-05	0.00155796	0.397357	0.346591	1.2894	1.92989
WBGene00018256	cutl-28	IV	+	684497	688336	CUTiclin-Like [Source:UniProtKB/TrEMBL;Acc:O61834]	protein_coding	0.25854	1.62556e-06	0.000132113	1.93731	1.20548	5.03825	7.17503
WBGene00018297	F41F3.3	V	-	4647665	4648241		protein_coding	0.229481	3.48031e-08	6.02711e-06	259.628	84.6633	705.612	794.757
WBGene00018304	agr-1	II	-	6760684	6775176	AGRin (Synaptic protein) homolog; AGRin (Synaptic protein) homolog family member [Source:UniProtKB/TrEMBL;Acc:G5EG68]	protein_coding	0.343924	0.000169779	0.00580445	2.4808	1.14641	4.40489	6.17981
WBGene00018392	insc-1	II	+	7358893	7363247	INSCuteable (Drososphila asymmetric cell division protein) homolog [Source:UniProtKB/TrEMBL;Acc:A0A1T5HUK5]	protein_coding	0.444722	0.00204453	0.0368533	3.47996	2.32446	5.60143	7.47535
WBGene00018437	btb-8	II	+	1722770	1724186	BTB (Broad/complex/Tramtrack/Bric a brac) domain protein [Source:UniProtKB/TrEMBL;Acc:O16744]	protein_coding	0.30889	0.00014055	0.00491932	1.71465	1.33128	3.66455	6.24109
WBGene00018442	sdz-18	II	-	1704904	1706476	SKN-1 Dependent Zygotic transcript [Source:UniProtKB/TrEMBL;Acc:A0A131MBE3]	protein_coding	0.3055	0.000724973	0.0169404	0.910381	0.698501	1.93261	3.37925
WBGene00018458	fbxb-30	II	-	1000437	1001449	F-box B protein [Source:UniProtKB/TrEMBL;Acc:Q9N5T3]	protein_coding	0.292707	0.000742588	0.0172649	0.364975	0.392818	1.11946	1.51778
WBGene00018468	cla-1	IV	+	7588931	7628234	CLArinet, functional homolog of cytomatrix at the active zone proteins piccolo and fife [Source:RefSeq peptide;Acc:NP_001294143]	protein_coding	0.249831	2.93868e-05	0.00141072	3.19086	0.889835	7.14287	9.25102
WBGene00018489	F46E10.2	V	+	6520435	6521099	5H1 [Source:UniProtKB/TrEMBL;Acc:G5EDS0]	protein_coding	0.260495	3.07214e-07	3.51399e-05	13.117	8.83329	33.9963	50.3241
WBGene00018547	clec-78	IV	+	3989102	4014195	C-type LECtin [Source:UniProtKB/TrEMBL;Acc:Q20531]	protein_coding	0.371023	1.2728e-05	0.000725692	3.20434	1.83393	5.18081	8.43248
WBGene00018606	F48E3.6	X	-	7501236	7502674		protein_coding	0.292713	7.73391e-06	0.00049588	3.33878	2.24236	8.44523	10.67
WBGene00018608	F48E3.9	X	+	7481326	7485038		protein_coding	0.288796	0.000225255	0.0072214	0.673302	0.395277	1.35986	2.38951
WBGene00018628	F49D11.4	I	+	10912913	10915796		protein_coding	0.0161988	4.69515e-12	2.71879e-09	0	0	0.566602	0.648061
WBGene00018630	F49D11.6	I	-	10906812	10912203		protein_coding	0.157434	2.0027e-06	0.000155272	1.71291	0.446302	6.27393	7.54811
WBGene00018726	F53A9.3	X	+	8708365	8709370		protein_coding	0.10762	1.07381e-08	2.3409e-06	0.889431	0.300121	5.17647	6.04268
WBGene00018737	F53B1.4	X	-	2111397	2113103		protein_coding	0.283858	1.87833e-06	0.000146465	13.8912	5.93748	31.1572	38.7475
WBGene00018742	F53B3.3	X	-	2865960	2871060		protein_coding	0.297027	9.08981e-05	0.00347287	1.44426	0.738866	3.0841	4.31316
WBGene00018743	F53B3.5	X	-	2872739	2879619		protein_coding	0.32514	1.01723e-07	1.4726e-05	24.1141	14.254	46.9217	71.1245
WBGene00018787	cutl-20	I	-	963700	969426	CUTiclin-Like [Source:UniProtKB/TrEMBL;Acc:V6CJG5]	protein_coding	0.450034	0.00247625	0.042486	4.94366	3.91345	9.14213	10.5633
WBGene00018854	nlf-1	X	-	1012715	1017567	NCA Localization Factor; NLF-1 [Source:UniProtKB/TrEMBL;Acc:M4Q8W4]	protein_coding	0.330214	0.000688913	0.0163242	4.42274	1.52115	8.47084	9.56982
WBGene00018952	F56C9.8	III	-	7315903	7319595		protein_coding	0.443828	0.000658279	0.01578	16.6815	10.2797	25.1976	35.5744
WBGene00018969	F56D3.1	II	+	4142816	4149678		protein_coding	0.441128	0.00173719	0.0324497	20.0351	8.01843	30.3063	33.314
WBGene00019037	fbxb-17	II	+	1676388	1677439	F-box B protein [Source:UniProtKB/TrEMBL;Acc:Q9TZG9]	protein_coding	0.339495	0.000415192	0.0112478	1.91442	1.52014	3.83436	6.32122
WBGene00019064	myo-5	V	+	8108970	8118131	MYOsin heavy chain structural genes [Source:UniProtKB/TrEMBL;Acc:Q21000]	protein_coding	0.411199	2.4144e-05	0.00122572	11.8559	5.5443	20.2019	22.1425
WBGene00019066	sdz-23	V	+	8099621	8100484	SKN-1 Dependent Zygotic transcript [Source:UniProtKB/TrEMBL;Acc:Q20997]	protein_coding	0.0383214	1.19174e-06	0.000104658	0	0	0.15808	0.343821
WBGene00019154	glf-1	IV	+	5885835	5889821	GaLactoFuranose synthesis (UGM, UDP-galactopyranose mutase); UDP-galactopyranose mutase [Source:UniProtKB/TrEMBL;Acc:G5ECS4]	protein_coding	0.23461	9.25969e-09	2.16848e-06	9.11397	4.3203	28.3767	28.9507
WBGene00019184	H10E21.4	III	-	17316	19675		protein_coding	0.373498	0.000355751	0.00998798	15.7804	6.94809	30.661	30.2256
WBGene00019243	fbxb-72	V	-	722695	723827	F-box B protein [Source:UniProtKB/TrEMBL;Acc:Q9N5K6]	protein_coding	0.343924	0.00115125	0.0237822	0.769267	0.673828	1.74077	2.49335
WBGene00019285	cbn-1	II	-	328564	332513	Calcium BiNding protein homolog [Source:UniProtKB/TrEMBL;Acc:H2KY96]	protein_coding	0.343977	0.00141736	0.027617	4.19906	1.76236	8.00814	9.36088
WBGene00019313	btb-10	II	-	1059664	1060802	BTB (Broad/complex/Tramtrack/Bric a brac) domain protein [Source:UniProtKB/TrEMBL;Acc:O17253]	protein_coding	0.427378	0.00293605	0.0474325	2.60672	2.72227	5.2126	7.28323
WBGene00019318	K02E10.4	X	+	2483263	2488296		protein_coding	0.353831	0.00100915	0.0215184	6.25089	2.32042	10.9055	13.3553
WBGene00019482	K07C11.10	V	-	8226061	8226852		protein_coding	0.27547	0.00125451	0.0254612	1.617	0.517399	3.64031	4.16051
WBGene00019486	K07D4.6	II	-	4016827	4018701		protein_coding	0.301155	0.00277256	0.0458308	0.803918	0.261464	1.38487	2.1992
WBGene00019520	K08B12.1	V	+	6259391	6260780		protein_coding	0.273462	6.63444e-05	0.00269597	7.36302	2.45032	16.9934	18.9453
WBGene00019545	K09B3.1	IV	+	3794767	3796267		protein_coding	0.329948	0.00135533	0.0268314	0.77925	0.512308	1.83964	2.11541
WBGene00019591	fbxc-25	II	-	2294693	2296265	F-box C protein [Source:UniProtKB/TrEMBL;Acc:O16735]	protein_coding	0.234529	1.37713e-05	0.000763793	0.581205	1.04816	2.75522	4.25746
WBGene00019641	K10G6.4	II	-	3972820	3974968		protein_coding	0.243582	8.12812e-06	0.000517574	0.720765	0.500195	2.16478	2.90985
WBGene00019644	cpt-4	V	-	5023706	5027723	Carnitine Palmitoyl Transferase [Source:UniProtKB/TrEMBL;Acc:O44619]	protein_coding	0.33702	2.4995e-05	0.00125858	2.88602	2.08933	6.45392	8.34821
WBGene00019661	K11H12.5	IV	+	677616	679171		protein_coding	0.390028	0.00134795	0.0267426	2.44114	1.8905	4.76349	6.37375
WBGene00019700	btb-11	II	-	1023693	1024784	BTB (Broad/complex/Tramtrack/Bric a brac) domain protein [Source:UniProtKB/TrEMBL;Acc:O17223]	protein_coding	0.318937	0.000203864	0.006639	2.75588	1.7524	5.44646	8.73157
WBGene00019751	M03D4.4	IV	-	6121773	6127302		protein_coding	0.330669	0.00015645	0.00538851	5.35627	2.72364	9.88683	14.5887
WBGene00019756	M03E7.4	V	-	5609414	5613219		protein_coding	0.220589	1.73265e-06	0.000138987	1.09177	0.564028	3.34372	4.2332
WBGene00019839	R02F11.1	V	+	4801094	4802626		protein_coding	0.264493	8.72919e-06	0.000544476	22.6471	8.21931	47.0425	69.7136
WBGene00019866	R04B3.1	X	-	2467347	2471308		protein_coding	0.214519	2.42238e-05	0.00122641	0.49258	0.211554	1.32005	2.03556
WBGene00019868	R04B3.3	X	-	2473758	2476030		protein_coding	0.293669	1.94309e-05	0.00100936	1.30683	0.910567	3.4464	4.15237
WBGene00019887	R05D8.11	V	-	2779384	2780845		protein_coding	0.0503655	1.0848e-14	9.13698e-12	0.284181	0.158435	4.55099	4.61418
WBGene00019906	R05G9R.1	II	-	6509498	6514011		protein_coding	0.22333	1.84166e-06	0.000144602	0.911258	0.433002	2.71353	3.3752
WBGene00019925	fbxc-31	II	+	912003	913030	F-box C protein [Source:UniProtKB/TrEMBL;Acc:O16767]	protein_coding	0.0813358	6.54588e-05	0.00266583	0.119818	0	0.544482	1.15454
WBGene00019948	R08C7.4	IV	+	4435127	4437318		protein_coding	0.0621501	1.33112e-06	0.000114193	0.108858	0	0.823105	1.23023
WBGene00020017	R12A1.3	V	-	1422796	1425794		protein_coding	0.295735	0.000116306	0.00425919	5.45421	1.86998	11.1106	13.7031
WBGene00020039	R12E2.14	I	+	4149981	4150634		protein_coding	0.299419	0.00030135	0.00890078	39.8757	11.8447	92.2716	80.5108
WBGene00020040	R12E2.15	I	-	4148832	4149429		protein_coding	0.319365	0.000311105	0.00906412	40.9688	13.7126	90.4212	80.8408
WBGene00020062	nhr-270	V	-	802550	804741	Nuclear Hormone Receptor family [Source:UniProtKB/TrEMBL;Acc:O17013]	protein_coding	0.233172	0.000346996	0.00983155	0.902511	0.291345	1.84422	3.34162
WBGene00020073	sdz-28	II	+	2131070	2132475	SKN-1 Dependent Zygotic transcript [Source:UniProtKB/TrEMBL;Acc:O17297]	protein_coding	0.382878	0.000173873	0.00589006	5.77075	4.32687	11.8247	14.5805
WBGene00020125	R173.3	X	-	7030225	7036084		protein_coding	0.260623	0.00088933	0.0197593	0.855108	0.190133	1.95935	2.10794
WBGene00020130	igcm-2	X	-	6379484	6384845	ImmunoGlobulin-like Cell adhesion Molecule family [Source:UniProtKB/TrEMBL;Acc:Q22040]	protein_coding	0.348467	0.000683694	0.0162421	1.15673	0.68049	2.11235	3.19734
WBGene00020160	igcm-3	X	-	2698257	2705859	ImmunoGlobulin-like Cell adhesion Molecule family [Source:UniProtKB/TrEMBL;Acc:A7LPD6]	protein_coding	0.491608	0.000219195	0.00710085	33.3323	21.0457	44.4668	66.1664
WBGene00020194	T03G6.1	X	+	2608228	2609989		protein_coding	0.261395	4.06532e-05	0.00181083	8.60896	2.83984	19.2034	24.6519
WBGene00020196	T03G11.3	X	+	5174369	5177506	Zinc finger C2HC domain-containing protein T03G11.3 [Source:UniProtKB/Swiss-Prot;Acc:Q22122]	protein_coding	0.364148	0.00122431	0.0249576	1.36796	0.805142	2.72079	3.28177
WBGene00020237	phat-4	V	+	4129904	4130909	PHAryngeal gland Toxin-related [Source:UniProtKB/TrEMBL;Acc:O16424]	protein_coding	0.445089	0.00182049	0.0336999	14.6862	8.33682	23.1491	28.6026
WBGene00020238	T05B4.4	V	+	4127868	4129602		pseudogene	0.21381	0.00306162	0.0487806	0.156859	0.035269	0.588979	0.383154
WBGene00020242	phat-5	V	-	4121489	4122517	PHAryngeal gland Toxin-related [Source:UniProtKB/TrEMBL;Acc:O16420]	protein_coding	0.242912	8.63153e-07	7.99711e-05	14.9678	5.90724	38.9714	47.0277
WBGene00020250	T05C1.3	II	-	4487694	4489388		protein_coding	0.243872	0.00116424	0.0239705	1.67943	0.312856	4.17328	4.05813
WBGene00020261	vet-1	I	-	6200798	6202076	Very Early Transcript [Source:UniProtKB/TrEMBL;Acc:O01861]	protein_coding	0.32596	6.8038e-06	0.000443924	5.43662	5.16444	14.1012	18.4627
WBGene00020277	T06A1.1	V	-	1923116	1925565		protein_coding	0.355756	0.000555072	0.013937	0.762284	0.801191	2.21034	2.22068
WBGene00020330	T07H6.1	X	+	6300138	6305211		protein_coding	0.417431	0.00294891	0.0475987	1.38092	0.809283	2.25945	3.01533
WBGene00020368	ast-1	II	-	4127848	4134867	Axon STeering defect [Source:UniProtKB/TrEMBL;Acc:Q22355]	protein_coding	0.337292	0.000834198	0.018805	4.33761	1.69046	7.40124	10.51
WBGene00020379	T09B4.5	I	+	6154075	6157438		protein_coding	0.468104	0.000197498	0.00651182	63.4637	41.1884	80.2555	143.333
WBGene00020384	T09D3.3	V	-	5346494	5349571		protein_coding	0.185797	3.21021e-05	0.00150255	0.172262	0.07552	0.52657	0.894692
WBGene00020478	T13C2.2	II	+	6792191	6799265		protein_coding	0.336938	0.000992493	0.0212857	1.88559	0.756119	3.67635	4.20336
WBGene00020479	T13C2.3	II	+	6789248	6791782		protein_coding	0.435458	0.0027699	0.0458308	4.95633	2.73363	7.86384	9.82156
WBGene00020484	T13C5.3	X	+	6179241	6180140		protein_coding	0.275712	0.00252002	0.0430714	0.609731	0.205392	1.6423	1.36667
WBGene00020537	fbxb-37	II	-	2092681	2093876	F-box B protein [Source:UniProtKB/TrEMBL;Acc:P91449]	protein_coding	0.194908	1.76041e-08	3.32861e-06	1.37122	1.30639	5.71835	8.1021
WBGene00020542	fbxb-82	III	-	142121	143217	F-box B protein [Source:UniProtKB/TrEMBL;Acc:O76692]	protein_coding	0.370796	0.00259035	0.0438349	1.06959	0.704157	1.94878	2.86878
WBGene00020554	T19A5.3	V	-	8939592	8944063		protein_coding	0.305842	1.52819e-05	0.000823471	7.1585	2.96651	14.8513	18.2995
WBGene00020571	lpr-7	X	+	656188	658511	LiPocalin-Related protein [Source:UniProtKB/TrEMBL;Acc:B1Q244]	protein_coding	0.288661	0.000122598	0.00441972	3.746	1.47948	8.64991	9.50186
WBGene00020602	T20B12.4	III	+	7367710	7369538	Uncharacterized F-box protein T20B12.4 [Source:UniProtKB/Swiss-Prot;Acc:P41844]	protein_coding	0.074085	5.58998e-06	0.000375299	0	0	0.137763	0.112197
WBGene00020626	T20F5.4	I	-	3912635	3915458		protein_coding	0.17233	1.05013e-10	4.86473e-08	7.28402	3.65801	25.4669	38.1238
WBGene00020720	T23B12.5	V	-	8446608	8448009		protein_coding	0.377573	0.00182973	0.0338373	1.33098	0.986905	3.03161	3.14027
WBGene00020726	T23C6.4	X	-	17147531	17149927		protein_coding	0.407309	0.00136277	0.0268925	7.34283	4.04247	11.4824	16.4992
WBGene00020743	mam-8	I	-	6453875	6456984	MAM (Meprin, A5-protein, PTPmu) domain protein [Source:UniProtKB/TrEMBL;Acc:P91496]	protein_coding	0.343053	0.00228526	0.0401383	1.18375	0.463814	2.04321	2.79774
WBGene00020753	T24A6.16	V	-	3561460	3562919		protein_coding	0.0542714	0.000327055	0.00941046	0	0	0.139735	0.208783
WBGene00020803	T25E4.1	II	+	5578318	5579965		protein_coding	0.207694	3.73906e-07	4.11928e-05	4.80394	2.06706	14.4696	18.689
WBGene00020825	tmem-231	IV	+	8424278	8428512	TMEM (Human TransMEMbrane protein) homolog [Source:UniProtKB/TrEMBL;Acc:Q22804]	protein_coding	0.301416	0.000375744	0.0103919	1.07188	0.509298	2.2093	3.08288
WBGene00020853	fbxa-137	V	+	2278826	2281387	F-box A protein [Source:UniProtKB/TrEMBL;Acc:O16666]	protein_coding	0.266441	8.42979e-05	0.00327472	0.610443	0.436597	1.72654	2.25825
WBGene00020976	oac-51	IV	+	4336834	4341304	O-ACyltransferase homolog [Source:UniProtKB/TrEMBL;Acc:U4PE29]	protein_coding	0.228879	1.13823e-07	1.57399e-05	3.86155	1.98225	10.7068	14.8928
WBGene00020983	W03D2.9	IV	-	4073303	4074694		protein_coding	0.326445	0.000445314	0.0117306	2.56126	1.73783	6.1726	7.03808
WBGene00021002	W03F9.4	V	-	147538	152104		protein_coding	0.334184	0.000417917	0.0112886	3.01822	5.53873	7.38009	18.2653
WBGene00021087	W08E12.6	IV	+	3298629	3299687		protein_coding	0.105723	1.05732e-09	3.4986e-07	1.61725	0.548185	8.77235	11.879
WBGene00021165	Y5H2B.3	V	+	2188280	2189062		protein_coding	0.316863	0.00092506	0.0203338	0.999482	0.709856	2.08134	3.35634
WBGene00021279	Y23H5B.8	I	-	2546897	2548358		protein_coding	0.269082	1.78166e-06	0.000140486	4.8553	3.66048	14.6562	17.0457
WBGene00021468	epg-2	I	+	2300086	2302823	Ectopic P granules protein 2 [Source:UniProtKB/Swiss-Prot;Acc:Q95XR4]	protein_coding	0.349017	9.87075e-09	2.25809e-06	25.3266	17.7253	48.3664	75.0228
WBGene00021513	Y41D4B.6	IV	+	1633772	1637367		protein_coding	0.187602	5.57406e-08	9.14048e-06	2.03535	1.13075	6.92101	10.0423
WBGene00021525	Y41D4B.26	IV	+	1631951	1633257		protein_coding	0.340705	0.000200831	0.00657994	5.57655	3.32741	11.7304	14.4422
WBGene00021557	Y45G5AM.5	V	+	4160383	4160889		protein_coding	0.435017	0.00298876	0.0480744	5.83014	7.21232	13.32	16.6875
WBGene00021576	fbxc-51	II	+	868814	871699	F-box C protein [Source:UniProtKB/TrEMBL;Acc:Q9N4X2]	protein_coding	0.379664	2.86912e-05	0.00138811	13.7983	10.9127	22.888	42.2312
WBGene00021625	Y47D7A.13	V	-	4434883	4435928		protein_coding	0.362645	0.00023854	0.00744403	73.9797	22.9066	140.678	126.523
WBGene00021717	sdz-32	II	+	3474050	3474729	SKN-1 Dependent Zygotic transcript [Source:UniProtKB/TrEMBL;Acc:Q9N4U8]	protein_coding	0.256672	0.00134362	0.0266853	0.222147	0.282834	1.00658	1.01876
WBGene00021725	bath-9	II	+	3377111	3378726	BTB and MATH domain containing [Source:UniProtKB/TrEMBL;Acc:Q9TYJ0]	protein_coding	0.433273	0.0017838	0.0331532	6.70477	4.60587	11.2371	14.8942
WBGene00021726	bath-10	II	+	3375079	3376714	BTB and MATH domain containing [Source:UniProtKB/TrEMBL;Acc:Q9TYJ1]	protein_coding	0.392117	0.000429512	0.0114847	5.28284	3.93482	9.96354	13.5749
WBGene00022024	Y64H9A.2	X	+	5043976	5044746		protein_coding	0.171527	4.36731e-06	0.000304234	2.3763	0.648701	8.91193	8.82042
WBGene00022180	Y71H2AM.15	III	-	2747130	2756512		protein_coding	0.371707	0.000174378	0.0058964	5.37132	2.70996	9.47688	12.2979
WBGene00022265	Y73C8C.8	V	-	3110089	3113851		protein_coding	0.346095	0.000366169	0.0102032	0.738215	0.803693	1.68376	2.80919
WBGene00022274	Y73E7A.8	I	+	1634613	1644107		protein_coding	0.361368	0.000663147	0.0158556	3.53567	1.5387	6.3705	7.70697
WBGene00022349	Y82E9BR.17	III	-	1447495	1455770		protein_coding	0.404876	0.000331318	0.00950359	9.69363	6.651	15.0051	25.3938
WBGene00022396	Y97E10AR.1	V	+	8001451	8004690		protein_coding	0.272107	1.03639e-08	2.31377e-06	7.12666	4.32346	18.2444	23.8886
WBGene00022410	Y97E10C.1	V	+	7728813	7730317		protein_coding	0.381829	2.52648e-06	0.000188015	69.604	34.45	121.678	150.869
WBGene00022418	igcm-4	X	-	2039397	2046360	ImmunoGlobulin-like Cell adhesion Molecule family [Source:UniProtKB/TrEMBL;Acc:Q95XJ7]	protein_coding	0.442542	0.000729213	0.0169891	6.96142	5.23163	11.0228	16.5547
WBGene00022441	Y110A2AL.4	II	+	2839304	2840386		protein_coding	0.485643	0.00206004	0.0370608	54.9263	28.7982	69.0956	103.325
WBGene00022504	mam-1	X	-	882951	888463	MAM (Meprin, A5-protein, PTPmu) domain protein [Source:UniProtKB/TrEMBL;Acc:Q95Q40]	protein_coding	0.371002	0.00150582	0.0289111	1.98885	0.875133	3.53211	4.22138
WBGene00022517	ZC123.1	I	+	837996	841746		protein_coding	0.341019	5.62241e-05	0.0023678	7.81376	3.42177	14.7916	18.194
WBGene00022577	nstp-3	V	-	5794688	5798232	Nucleotide Sugar TransPorter family [Source:UniProtKB/TrEMBL;Acc:O01879]	protein_coding	0.248884	0.000238883	0.00744403	1.52092	0.420034	3.78672	4.07227
WBGene00022611	ZC449.1	X	+	5024420	5028165		protein_coding	0.231405	1.78077e-05	0.000940103	1.59957	0.584808	4.44471	5.06133
WBGene00022612	ZC449.2	X	+	5021215	5024258		protein_coding	0.208931	5.90281e-07	5.8806e-05	1.37297	0.74615	4.19638	6.02204
WBGene00022627	ZC513.2	V	+	8054430	8057558		protein_coding	0.247332	0.000420096	0.0112913	1.05356	0.254691	2.47426	2.87605
WBGene00022665	ZK154.1	X	+	7779577	7780606		protein_coding	0.253488	1.08646e-05	0.000639115	9.73215	3.7635	24.6359	28.6627
WBGene00022679	ZK180.5	IV	-	4515044	4517169		protein_coding	0.247274	7.46785e-08	1.12503e-05	54.8467	20.949	142.341	164.245
WBGene00022725	ZK381.2	IV	+	6965492	6967806	Glycosyltransferase family 92 protein ZK381.2 [Source:UniProtKB/Swiss-Prot;Acc:Q23469]	protein_coding	0.120826	6.40973e-08	1.02423e-05	0.308448	0.098664	1.45718	2.05775
WBGene00022789	lron-2	V	-	9284129	9287617	ELRR (Extracellular Leucine-Rich Repeat) ONly [Source:UniProtKB/TrEMBL;Acc:Q23580]	protein_coding	0.381608	0.00157071	0.0298209	6.29592	2.37112	10.3415	12.4028
WBGene00022827	ZK816.4	X	-	3348878	3350401		protein_coding	0.191794	4.20023e-06	0.000293699	0.561671	0.466888	2.04946	3.39766
WBGene00022837	ceh-45	I	+	1128324	1131737	C. Elegans Homeobox [Source:UniProtKB/TrEMBL;Acc:Q9N4L2]	protein_coding	0.378889	0.00217407	0.0385876	2.1827	1.27732	3.84924	5.31557
WBGene00023470	srz-87	III	+	2071513	2072347		pseudogene	0.0705333	0.000129841	0.00462684	0	0	0.13293	0.130624
WBGene00043066	acr-25	IV	+	6464352	6468327	AcetylCholine Receptor [Source:UniProtKB/TrEMBL;Acc:Q65XS8]	protein_coding	0.283066	0.00129244	0.0259468	0.710596	0.198552	1.68189	1.58055
WBGene00043981	T14E8.4	X	-	6559570	6562366		protein_coding	0.309314	0.00028658	0.00856504	0.868821	0.473693	1.97235	2.4126
WBGene00044024	C35A5.11	V	-	10502116	10503111		protein_coding	0.215459	4.02347e-09	1.16456e-06	7.61	5.1617	28.0711	31.2785
WBGene00044058	F17B5.6	I	+	13201710	13204293		protein_coding	0.00925101	1.53379e-18	2.18624e-15	0	0	0.872176	1.26975
WBGene00044059	T27C5.12	V	+	17415278	17416743		protein_coding	0.133011	0.000370459	0.010261	0.071194	0	0.305639	0.359972
WBGene00044068	syd-9	X	+	7218109	7226825		protein_coding	0.342087	1.14159e-05	0.000667305	10.8112	5.66907	18.2637	29.9504
WBGene00044079	tag-241	X	+	11824184	11836162		protein_coding	0.377013	0.000248699	0.00765944	3.94399	1.73508	6.02155	9.07484
WBGene00044144	M153.4	X	+	12149953	12151474		protein_coding	0.318225	0.000538112	0.0136405	1.78448	0.825347	3.8996	4.34444
WBGene00044151	W04G3.12	X	-	11076182	11076767		protein_coding	0.0421496	5.94064e-05	0.00245167	0	0	0.202513	0.251987
WBGene00044197	fbxb-63	V	-	19302787	19303728	F-box B protein [Source:UniProtKB/TrEMBL;Acc:Q564T6]	protein_coding	0.347768	0.00126847	0.0256354	0.970397	1.10684	2.40284	3.60772
WBGene00044202	K10G4.10	V	+	17273524	17275059		protein_coding	0.144457	0.00218244	0.0386683	0	0.086506	0.299216	0.418068
WBGene00044281	R04A9.7	X	-	391360	394828		protein_coding	0.329025	0.000250676	0.00769043	1.29019	1.00801	2.68967	4.33599
WBGene00044303	hst-3.2	X	-	2918730	2923984	Heparan SulphoTransferase [Source:UniProtKB/TrEMBL;Acc:Q4TTA0]	protein_coding	0.373464	0.000659916	0.0157988	3.27774	2.15083	6.55238	8.01691
WBGene00044373	C17F4.11	II	+	3237471	3238179		protein_coding	0.0429078	1.3555e-05	0.000761134	0	0	0.205276	0.24084
WBGene00044383	T05A7.11	II	-	4663837	4665445		protein_coding	0.196328	4.74542e-07	4.99617e-05	0.739965	0.635022	2.54412	4.54127
WBGene00044387	C27A2.8	II	-	5067088	5067980		protein_coding	0.264516	2.58758e-05	0.00128547	1.70676	1.20208	5.44568	5.60676
WBGene00044391	C25H3.15	II	+	5665408	5666278		protein_coding	0.149666	2.94045e-07	3.38426e-05	0.55524	0.492719	2.6612	4.4544
WBGene00044417	C08F1.11	II	-	1783451	1784481		protein_coding	0.250773	8.74849e-06	0.000544476	1.80526	1.79474	5.05563	9.35972
WBGene00044418	C08G5.7	II	-	756195	765317		protein_coding	0.435355	0.00314369	0.0496612	4.93878	2.78448	8.91438	8.85169
WBGene00044479	F15E6.10	IV	+	4292869	4293611		protein_coding	0.223653	1.58943e-06	0.000130898	2.43959	1.50439	9.01267	8.69109
WBGene00044533	F41F3.8	V	+	4648832	4650726		protein_coding	0.25828	0.00014178	0.00493831	3.31858	1.10787	8.06294	9.13271
WBGene00044564	ZK813.6	X	+	3424816	3427337		protein_coding	0.131177	1.45472e-07	1.87195e-05	0.445258	0.257282	2.04196	3.44618
WBGene00044567	C46C11.4	X	-	4644404	4647192		protein_coding	0.286448	0.000354539	0.00998798	0.658225	0.47335	1.37301	2.62718
WBGene00044572	T22E5.7	X	-	6388255	6391591		protein_coding	0.00655473	4.08507e-09	1.16456e-06	0	0	1.14051	1.89072
WBGene00044623	bus-8	X	+	5493348	5496000	Glycosyltransferase [Source:UniProtKB/TrEMBL;Acc:G5ECB6]	protein_coding	0.272066	1.03946e-05	0.000625024	7.60605	2.87525	17.2447	21.3336
WBGene00044692	fbxb-91	II	-	3749061	3750785	F-box B protein [Source:UniProtKB/TrEMBL;Acc:Q2V078]	protein_coding	0.413845	0.0019096	0.0349652	2.30228	2.1178	4.71036	5.99849
WBGene00044694	fbxb-90	II	-	3747679	3748819	F-box B protein [Source:UniProtKB/TrEMBL;Acc:Q2V079]	protein_coding	0.235102	8.91413e-05	0.00341985	0.881824	0.416439	1.92779	3.6594
WBGene00044698	K09F5.6	X	+	7719272	7725583		protein_coding	0.42584	0.00070529	0.0165643	7.05935	3.62151	10.6959	14.4129
WBGene00044725	R11G1.7	X	+	3656272	3657265		protein_coding	0.354616	0.000362052	0.0101036	5.52038	4.04599	12.315	14.6981
WBGene00045362	F11D11.12	V	-	18749579	18750199		protein_coding	0.0263467	5.31103e-07	5.4372e-05	0	0	0.285246	0.453863
WBGene00045460	C15C8.8	V	-	12751603	12752507		protein_coding	0.139398	5.97389e-07	5.91958e-05	0.593815	0.233997	2.90252	3.15942
WBGene00045481	M153.5	X	+	12144114	12145940		protein_coding	0.229571	0.000983901	0.021175	0.216239	0.122493	0.735572	0.807049
WBGene00077592	T25B2.3	X	+	6176129	6177154		protein_coding	0.165762	0.000404777	0.0109978	0.154732	0.072485	0.54122	0.930173
WBGene00077691	T06E4.14	V	+	9625422	9626269		protein_coding	0.199252	4.41415e-05	0.00193825	4.93741	1.14501	13.3335	17.2731
WBGene00077788	W07G4.8	V	-	13049244	13049549		protein_coding	0.151048	0.00305743	0.0487806	0.408707	0	1.74892	1.06929
WBGene00189995	C06E7.88	IV	-	5865986	5867299		protein_coding	0.180435	1.30002e-08	2.67659e-06	2.6992	1.71343	12.1535	12.3928
WBGene00194680	Y17D7C.6	V	+	18709810	18711696		protein_coding	0.298898	0.00260856	0.0441027	1.56959	0.575277	3.35369	3.86915
WBGene00194682	F40D4.17	V	-	17154643	17155430		protein_coding	0.344065	0.0014094	0.0275189	1.51147	2.63178	5.57241	6.50778
WBGene00194917	Y45F10B.59	IV	+	13602674	13603264		protein_coding	0.170893	1.52666e-05	0.000823471	0.793609	0.769743	4.36414	4.88105
WBGene00206383	kvs-2	V	+	10647775	10648005		protein_coding	0.087336	0.000618552	0.0151041	0.253863	0	2.03377	1.08197
WBGene00206416	W04H10.5	II	+	606350	606735		protein_coding	0.309206	0.000966311	0.0209133	2.75212	1.44795	5.9625	7.66559
WBGene00206462	B0391.14	V	-	15599171	15599731		protein_coding	0.221754	0.000618673	0.0151041	0.289449	0.324387	1.1563	1.68198
WBGene00219313	C17E4.20	I	+	9414456	9416703		protein_coding	0.479311	0.000394104	0.0107869	15.8153	12.3177	24.343	34.3734
WBGene00219362	ZK470.14	X	+	4167459	4169791		protein_coding	0.381988	0.00243283	0.0420134	0.680493	0.769853	1.83636	1.99283
WBGene00219377	F47C12.12	IV	-	3996302	3996875		pseudogene	0.105898	0.000905775	0.0200244	0	0.135169	0.520626	0.924647
WBGene00219455	Y43F8B.29	V	+	19491602	19491820		protein_coding	0.23427	0.00305631	0.0487806	0.524369	0.290491	1.75153	1.79214
WBGene00219666	linc-31	V	-	8152035	8154464		lincRNA	0.0377932	1.18486e-09	3.78543e-07	0	0	0.302989	0.206207
WBGene00219742	linc-52	II	+	607407	607773		lincRNA	0.0109309	3.22173e-09	9.94978e-07	0	0	0.726083	1.08359
WBGene00219758	linc-11	II	-	3373169	3374185		lincRNA	0.411721	0.00297223	0.0478501	11.4987	4.94238	17.1114	22.8498
WBGene00219796	C03D6.9	I	-	9658731	9659037		protein_coding	0.370247	0.000726578	0.0169565	5.98731	8.45452	18.3068	20.7331
WBGene00235268	Y54G2A.76	IV	+	2809410	2812848		protein_coding	0.313775	0.000440788	0.0117185	6.31771	2.50208	12.0641	16.0883
WBGene00235351	C32B5.18	II	+	960533	960857		protein_coding	0.291378	0.00156049	0.0296572	0.987745	1.23123	3.16577	4.49833
WBGene00235355	ZK250.15	II	-	1946964	1947930		pseudogene	0.233361	0.00123406	0.0251016	0.130142	0.19483	0.511774	0.9465
WBGene00271415	T05A7.13	II	-	4659713	4661378		protein_coding	0.168338	0.000121472	0.00439624	0.439448	0.097213	1.11389	2.17292
WBGene00284849	C03A3.9	X	+	11266983	11267582		protein_coding	0.245796	4.67928e-05	0.00204017	0.813765	0.650344	3.06725	2.95071
WBGene00302974	Y65B4BM.3	I	+	531725	533084		protein_coding	0.454014	0.00137543	0.0269986	37.6873	15.7568	51.6821	66.0567
WBGene00302993	T14B4.19	II	-	6711428	6712931		protein_coding	0.334282	0.00023943	0.00744403	16.9664	7.63091	32.3105	41.3119
WBGene00303081	T23F2.13	X	+	5492949	5494312		protein_coding	0.25271	0.0004447	0.0117306	3.68793	0.961176	8.31505	10.1411
WBGene00303378	Y61B8B.3	V	-	17312343	17312486		protein_coding	0.052921	0.00113871	0.0235757	0.06168	0	0.706505	0.816927

## Sheet: UP
	List of all the differentially expressed genes resulted from uba-1 RNAi as revealed by RNA-seq
GeneID	GeneName	Chr	Strand	Start	End	Annotation	Class	FC(uba-1/ctrl)	pvalue	qvalue	uba-1-1	uba-1-2	ctrl-1	ctrl-2
WBGene00000056	acr-17	V	+	2608656	2615247	AcetylCholine Receptor [Source:UniProtKB/TrEMBL;Acc:A0A0M7RDU0]	protein_coding	2.69575	0.000378434	0.0104351	3.26648	3.27921	1.24371	1.17186
WBGene00000427	ced-13	X	-	8299119	8299654		protein_coding	18.7577	0.00045906	0.0119304	0.227339	0.127815	0	0
WBGene00000562	cng-1	V	-	15025740	15031473	Cyclic Nucleotide Gated channel [Source:UniProtKB/TrEMBL;Acc:A8WI01]	protein_coding	2.6791	0.000393879	0.0107869	3.89594	2.35241	1.03808	1.28164
WBGene00000709	col-136	IV	-	16551492	16554348		pseudogene	16.1854	8.63248e-06	0.000542237	0.166084	0.137625	0	0
WBGene00000861	cwp-3	V	+	4842836	4843845	Coexpressed With Polycystins [Source:UniProtKB/TrEMBL;Acc:P91140]	protein_coding	32.2803	4.47877e-06	0.00031083	0.297925	0.327682	0	0
WBGene00000864	cya-2	II	-	2022673	2023614	CYclin A [Source:UniProtKB/TrEMBL;Acc:Q7Z134]	protein_coding	3.12619	0.00130313	0.0260766	1.26221	1.80276	0.48505	0.481764
WBGene00001175	egl-6	X	+	5931122	5934532	G protein-coupled receptor EGL-6 isoform b [Source:UniProtKB/TrEMBL;Acc:G5EFX1]	protein_coding	2.16369	0.00104013	0.0220774	9.5024	9.44071	4.06387	4.68038
WBGene00001735	grl-26	IV	-	321571	323022	GRound-Like (Grd related) [Source:UniProtKB/TrEMBL;Acc:Q95X43]	protein_coding	3.11647	0.00212435	0.0378501	1.23836	1.43734	0.486403	0.358581
WBGene00001773	gst-25	I	-	1451122	1453077	Glutathione S-Transferase [Source:UniProtKB/TrEMBL;Acc:O61750]	protein_coding	4.43895	0.00299667	0.0481182	0.467519	0.446033	0.046151	0.144158
WBGene00001778	gst-30	II	-	4933883	4935038	Glutathione S-Transferase [Source:UniProtKB/TrEMBL;Acc:Q23520]	protein_coding	3.09211	0.000136418	0.0048241	6.12744	6.83331	2.59222	1.58581
WBGene00001941	his-67	I	-	9988341	9988826	Histone H4 [Source:UniProtKB/Swiss-Prot;Acc:P62784]	protein_coding	5.33882	4.74696e-08	7.92442e-06	6.89965	6.11412	1.22786	1.19346
WBGene00002026	hsp-70	I	-	9320325	9322534	Heat Shock Protein [Source:UniProtKB/TrEMBL;Acc:O45246]	protein_coding	3.0015	4.04846e-07	4.3615e-05	30.6503	17.1801	8.09926	7.8229
WBGene00002120	ins-37	II	-	13835103	13835709	INSulin related [Source:UniProtKB/TrEMBL;Acc:Q9XVA1]	protein_coding	2.93496	0.000158814	0.0054598	7.29675	6.13032	2.44095	2.12074
WBGene00003414	mrp-8	III	-	12283208	12303216		protein_coding	3.25187	3.84489e-08	6.59683e-06	9.68202	6.92021	2.49006	2.60153
WBGene00004149	trpl-5	II	-	2086719	2090618	TRP-channel-Like [Source:UniProtKB/TrEMBL;Acc:P91448]	protein_coding	3.7864	0.000144633	0.00502824	1.68728	0.786611	0.327978	0.310667
WBGene00004287	rac-2	IV	+	16308225	16309829	Ras-related protein rac-2 [Source:UniProtKB/Swiss-Prot;Acc:Q94124]	protein_coding	28.5457	1.56648e-06	0.000129584	0.298291	0.252623	0	0
WBGene00004351	rgs-8.1	X	-	1952479	1953560	Regulator of G protein Signaling [Source:UniProtKB/TrEMBL;Acc:G5ECK9]	protein_coding	12.2755	0.000318933	0.00922142	0.101548	0.123962	0	0
WBGene00004402	rom-3	IV	-	16965284	16970490	Rhomboid-like protein [Source:UniProtKB/TrEMBL;Acc:A0A0K3AV34]	protein_coding	8.06444	2.6189e-09	8.22511e-07	2.20851	1.05063	0.159412	0.227205
WBGene00004509	rrf-2	I	-	12098671	12106112	RNA-dependent RNA polymerase Family [Source:UniProtKB/TrEMBL;Acc:G5EFA8]	protein_coding	2.66445	5.21062e-05	0.00222986	14.4357	6.91876	4.71896	3.28312
WBGene00004779	ser-4	III	-	1723194	1733101	SERotonin/octopamine receptor family; Serotonin receptor [Source:UniProtKB/TrEMBL;Acc:G5EGH0]	protein_coding	3.1436	2.23378e-06	0.000171751	12.5309	10.0845	3.20147	3.97899
WBGene00004906	snf-7	III	+	13005461	13011130	Transporter [Source:UniProtKB/TrEMBL;Acc:G5EE39]	protein_coding	3.29418	0.00010352	0.00384412	1.51847	0.982276	0.397551	0.347662
WBGene00005056	sra-30	IV	-	15192299	15203023	Serpentine Receptor, class A (Alpha) [Source:UniProtKB/TrEMBL;Acc:Q9XW96]	protein_coding	16.6587	2.61529e-06	0.00019237	0.198732	0.114441	0	0
WBGene00005061	sra-35	II	-	4524634	4527900	Serpentine Receptor, class A (Alpha) [Source:UniProtKB/TrEMBL;Acc:Q7YZG0]	protein_coding	3.77152	0.000677695	0.016141	0.597316	0.714124	0.174328	0.158697
WBGene00005191	srg-34	V	-	18562178	18564886	Serpentine receptor class gamma [Source:UniProtKB/TrEMBL;Acc:Q9XXQ5]	protein_coding	2.88814	0.000829457	0.0187804	1.67945	1.89173	0.51296	0.710463
WBGene00005308	srh-87	V	-	2944379	2945682	Serpentine Receptor, class H [Source:UniProtKB/TrEMBL;Acc:Q9GUB8]	protein_coding	3.82861	0.00152995	0.0292268	0.644495	0.371841	0.129338	0.121344
WBGene00005400	srh-185	V	+	3066228	3067497	Serpentine Receptor, class H [Source:UniProtKB/TrEMBL;Acc:O16472]	protein_coding	10.3297	8.9064e-05	0.00341985	0.340695	0.547431	0.067914	0
WBGene00005423	srh-213	V	-	3592768	3594973	Serpentine Receptor, class H [Source:UniProtKB/TrEMBL;Acc:Q94302]	protein_coding	6.14953	2.96885e-05	0.00142152	0.52357	0.449229	0.06656	0.074883
WBGene00005517	sri-5	I	+	11182817	11186137	Serpentine Receptor, class I [Source:UniProtKB/TrEMBL;Acc:O62186]	protein_coding	8.64583	2.1973e-08	4.03128e-06	1.38222	1.40777	0.139597	0.165414
WBGene00005528	sri-16	I	-	12148080	12150741	Serpentine Receptor, class I [Source:UniProtKB/TrEMBL;Acc:O62177]	protein_coding	7.08968	2.41193e-06	0.000182421	0.732598	0.862297	0.12882	0.078961
WBGene00005555	sri-43	II	-	3143394	3144652	Serpentine Receptor, class I [Source:UniProtKB/TrEMBL;Acc:Q9TZE8]	protein_coding	145.715	6.21651e-29	2.30384e-25	4.38398	3.73159	0.035832	0
WBGene00005576	sri-64	V	-	16384490	16386136		pseudogene	22.0328	2.16963e-07	2.59376e-05	0.275831	0.144826	0	0
WBGene00005577	sri-65	V	-	16386662	16388368	Serpentine Receptor, class I [Source:UniProtKB/TrEMBL;Acc:O45356]	protein_coding	34.8951	5.18767e-08	8.58281e-06	0.172919	0.504983	0	0
WBGene00005638	srm-1	IV	+	5012549	5014604	Serpentine Receptor, class M [Source:UniProtKB/TrEMBL;Acc:Q23060]	protein_coding	3.59476	9.64654e-06	0.000586067	3.79447	4.49939	1.01454	1.27823
WBGene00005661	srr-10	V	+	7735619	7737024	Serpentine Receptor, class R [Source:UniProtKB/TrEMBL;Acc:Q8IFZ2]	protein_coding	4.0587	0.00127855	0.0257517	0.340581	0.388505	0.066732	0.097831
WBGene00005782	srw-35	V	+	16472513	16473397	Serpentine Receptor, class W [Source:UniProtKB/TrEMBL;Acc:Q9XU48]	protein_coding	25.8784	9.86107e-07	8.92044e-05	0.317142	0.180425	0	0
WBGene00005807	srw-60	II	+	2958608	2961883	Serpentine Receptor, class W [Source:UniProtKB/TrEMBL;Acc:Q9U8C4]	protein_coding	8.6411	9.16544e-05	0.00349456	0.351525	0.242797	0.051093	0
WBGene00005882	srw-135	V	-	3010927	3011671	Serpentine Receptor, class W [Source:UniProtKB/TrEMBL;Acc:A0A0M6VD42]	protein_coding	11.6558	8.42002e-05	0.00327472	0.314265	0.234214	0.028772	0
WBGene00005904	srx-13	IV	-	1114697	1118666	Serpentine Receptor, class X [Source:UniProtKB/TrEMBL;Acc:Q7KPX2]	protein_coding	309.971	2.63727e-30	1.62896e-26	3.23047	2.94895	0	0
WBGene00005905	srx-14	IV	-	1111462	1113738	Serpentine Receptor, class X [Source:UniProtKB/TrEMBL;Acc:Q7KPX1]	protein_coding	113.045	1.31474e-15	1.43306e-12	1.43686	0.804047	0	0
WBGene00005935	srx-44	V	+	16020342	16022652	Serpentine Receptor, class X [Source:UniProtKB/TrEMBL;Acc:O45768]	protein_coding	15.3978	3.96273e-07	4.31937e-05	0.38832	0.389962	0	0.031844
WBGene00005961	srx-70	V	-	3933960	3934950		pseudogene	7.3782	5.43031e-06	0.000367239	0.864166	0.511207	0.090743	0.078378
WBGene00005968	srx-77	V	-	4666745	4668736	Serpentine Receptor, class X [Source:UniProtKB/TrEMBL;Acc:Q21170]	protein_coding	4.89943	4.82303e-05	0.00209299	0.880209	0.944031	0.147534	0.208885
WBGene00005983	srx-92	V	-	7324038	7325385	Serpentine Receptor, class X [Source:UniProtKB/TrEMBL;Acc:H2KYF0]	protein_coding	8.42604	2.89881e-06	0.000210647	0.613766	0.669178	0.083613	0.05102
WBGene00006003	srx-112	II	-	3763447	3764586	Serpentine Receptor, class X [Source:UniProtKB/TrEMBL;Acc:O44879]	protein_coding	34.8743	4.81276e-09	1.31148e-06	0.327147	0.35034	0	0
WBGene00006130	str-68	V	-	3106228	3107550	Seven TM Receptor [Source:UniProtKB/TrEMBL;Acc:A0A0S4XRX5]	protein_coding	54.5414	3.19056e-10	1.15198e-07	0.358356	0.712471	0	0
WBGene00006164	str-113	V	-	3664871	3666987	Seven TM Receptor [Source:UniProtKB/TrEMBL;Acc:A0A168HAM8]	protein_coding	7.66239	0.001504	0.0289098	0.257853	0.204157	0	0.042906
WBGene00006195	str-148	II	+	1046505	1048276	Seven TM Receptor [Source:UniProtKB/TrEMBL;Acc:O17230]	protein_coding	3.20277	0.000265524	0.00806584	2.32191	1.41934	0.473472	0.680901
WBGene00006229	str-187	IV	+	17265579	17266926	Seven TM Receptor [Source:UniProtKB/TrEMBL;Acc:Q9XVU0]	protein_coding	11.8719	2.77977e-05	0.0013555	0.104799	0.112639	0	0
WBGene00006256	str-225	V	+	3507822	3509251	Seven TM Receptor [Source:UniProtKB/TrEMBL;Acc:O16323]	protein_coding	8.49505	4.94247e-07	5.17423e-05	0.920278	1.0661	0.063978	0.152204
WBGene00006287	str-261	III	+	11074536	11077494	Seven TM Receptor [Source:UniProtKB/TrEMBL;Acc:Q9XUJ6]	protein_coding	5.10155	3.95671e-05	0.00177096	0.822738	0.672484	0.154865	0.122147
WBGene00006394	taf-11.2	I	+	7132747	7134312	TAF (TBP-associated transcription factor) family [Source:UniProtKB/TrEMBL;Acc:Q21417]	protein_coding	2.15076	1.52305e-05	0.000823471	58.3546	64.7069	24.9849	32.2221
WBGene00006560	tbx-41	X	+	1865246	1866638	Putative T-box protein 41 [Source:UniProtKB/Swiss-Prot;Acc:Q22813]	protein_coding	10.8729	0.000836158	0.0188263	0.114068	0.316721	0.02146	0
WBGene00006695	twk-45	III	-	2793323	2801900	TWiK family of potassium channels [Source:UniProtKB/TrEMBL;Acc:Q3V5J5]	protein_coding	3.21653	0.000900061	0.0199261	2.02058	1.73786	0.432405	0.722289
WBGene00007077	AC8.5	X	+	221017	225084		pseudogene	4.60008	0.00165558	0.0312085	0.236649	0.551061	0.047797	0.107789
WBGene00007134	pals-28	III	+	4384787	4387757	Protein containing ALS2cr12 (ALS2CR12) signature [Source:UniProtKB/TrEMBL;Acc:Q17468]	protein_coding	4.17692	0.00228383	0.0401383	2.89003	1.41121	0.859429	0.155124
WBGene00007273	C03C10.7	III	+	4096045	4096915		protein_coding	29.2909	2.276e-06	0.000174274	0.29447	0.271348	0	0
WBGene00007281	C03E10.3	V	+	11286602	11288412		protein_coding	2.7463	0.000570719	0.0142334	2.21196	2.41789	1.04061	0.632525
WBGene00007303	rnh-1.3	I	-	9710093	9710767	RNase H [Source:UniProtKB/TrEMBL;Acc:Q9XVE6]	protein_coding	2.32727	0.00055596	0.0139404	24.4391	23.2765	11.3327	9.15869
WBGene00007376	C06C3.5	II	-	9380106	9381355		pseudogene	2.93985	0.000714414	0.0167359	2.32383	3.66858	1.05248	0.972662
WBGene00007489	C09G5.7	II	+	10714886	10716416		protein_coding	2.87272	0.000180413	0.00606725	3.39833	3.04049	1.24021	0.988123
WBGene00007515	C10C6.7	IV	-	11465433	11467239		protein_coding	2.799	0.000221508	0.00716324	5.19667	6.79657	1.75694	2.51504
WBGene00007571	C14A6.7	V	-	18167634	18168450		protein_coding	7.4383	0.000194545	0.00644595	0.688164	0.773948	0.092465	0.086789
WBGene00007631	wht-3	III	-	4147425	4151598	ABC transporter ATP-binding protein/permease wht-3 [Source:UniProtKB/Swiss-Prot;Acc:Q09466]	protein_coding	2.82455	0.000858119	0.0191809	1.19092	1.07421	0.329872	0.459153
WBGene00007657	pals-3	I	-	13107492	13112443	Protein containing ALS2cr12 (ALS2CR12) signature [Source:UniProtKB/TrEMBL;Acc:O45255]	protein_coding	4.5266	2.55283e-05	0.00128195	1.86302	1.08181	0.415709	0.219271
WBGene00007658	pals-4	I	+	13113487	13116434	Protein containing ALS2cr12 (ALS2CR12) signature [Source:UniProtKB/TrEMBL;Acc:O45256]	protein_coding	5.86676	1.21126e-06	0.000105374	4.87949	2.59868	0.882415	0.375661
WBGene00007661	pals-7	I	-	13128470	13130409	Protein containing ALS2cr12 (ALS2CR12) signature [Source:UniProtKB/TrEMBL;Acc:A0A078BPE5]	protein_coding	27.0782	4.72218e-08	7.92442e-06	0.174846	0.346718	0	0
WBGene00007892	C33B4.4	II	-	11375608	11376269		protein_coding	3.19855	1.81136e-07	2.25265e-05	45.3945	52.3151	15.121	15.4133
WBGene00007910	C34B4.5	V	+	13095954	13097457		protein_coding	8.32371	3.22438e-08	5.63658e-06	1.22929	1.18388	0.098519	0.173799
WBGene00008015	fbxa-174	V	-	17555854	17558477	F-box A protein [Source:UniProtKB/TrEMBL;Acc:Q9U3N2]	protein_coding	14.6783	8.08558e-06	0.000516641	1.00286	0.660387	0.094676	0
WBGene00008129	C47A10.12	V	+	17777924	17779487		protein_coding	126.142	2.93522e-14	2.36476e-11	1.17721	1.32563	0	0
WBGene00008160	glct-4	I	-	12317321	12318735	Galactosylgalactosylxylosylprotein 3-beta-glucuronosyltransferase [Source:UniProtKB/TrEMBL;Acc:O62113]	protein_coding	14.0459	9.21828e-06	0.000571287	0.6497	0.315478	0.05014	0
WBGene00008162	C47F8.6	I	+	12319350	12320854	Hexosyltransferase [Source:UniProtKB/TrEMBL;Acc:O62115]	protein_coding	20.5866	2.1538e-07	2.59155e-05	0.216438	0.175294	0	0
WBGene00008267	C53A5.9	V	-	14557038	14558866		protein_coding	9.07706	5.39972e-11	2.56556e-08	5.20994	3.09819	0.576647	0.320845
WBGene00008268	srt-32	V	+	14559612	14561293	Serpentine Receptor, class T [Source:UniProtKB/TrEMBL;Acc:O17701]	protein_coding	13.5854	1.0825e-05	0.000638816	0.13453	0.117177	0	0
WBGene00008269	C53A5.11	V	+	14562889	14564639		protein_coding	9.80043	1.40231e-07	1.82992e-05	1.20871	0.690508	0.105575	0.070255
WBGene00008324	C55A1.7	V	-	15646983	15647809		protein_coding	31.0999	7.20703e-06	0.000465318	0.345848	0.25615	0	0
WBGene00008568	F08A8.5	I	-	12955328	12957902	Galactoside 2-alpha-L-fucosyltransferase [Source:UniProtKB/Swiss-Prot;Acc:A5Z2X3]	protein_coding	2.4387	0.00303473	0.0486029	1.63661	1.45988	0.576331	0.6816
WBGene00008837	sre-38	II	+	12457575	12459510	Serpentine receptor class epsilon-38 [Source:UniProtKB/Swiss-Prot;Acc:O17816]	protein_coding	6.4305	0.00045746	0.0119304	0.160803	0.117958	0.02646	0
WBGene00008862	F15D4.5	II	+	13245348	13247774		protein_coding	6.75532	6.72308e-15	5.93232e-12	25.2531	15.4041	2.93079	3.07072
WBGene00008899	F16H6.9	V	+	18217084	18222299		protein_coding	7.40393	3.75693e-07	4.11928e-05	0.50901	0.681769	0.090991	0.052541
WBGene00008911	F17C8.6	III	-	4744870	4746025		protein_coding	21.3588	1.60527e-06	0.000131618	0.246826	0.160349	0	0
WBGene00008960	F19H6.5	X	-	12363713	12364904		protein_coding	5.51423	0.00011194	0.00410742	0.925125	1.32449	0.11125	0.280342
WBGene00009021	F21D9.8	V	-	19279218	19279988		protein_coding	21.9216	3.67717e-05	0.00167005	0.115492	0.302941	0	0
WBGene00009077	F23B2.10	IV	-	9152819	9154320		protein_coding	5.76787	3.30712e-07	3.714e-05	4.44679	2.91746	0.858014	0.402225
WBGene00009166	F26F2.1	V	-	20559080	20561895		protein_coding	4.37913	4.54314e-05	0.00199017	1.62082	0.674018	0.221631	0.286976
WBGene00009168	F26F2.3	V	-	20565410	20566541		protein_coding	8.23081	9.12709e-09	2.16827e-06	3.65446	2.04177	0.395609	0.278883
WBGene00009169	F26F2.4	V	+	20569295	20570191		protein_coding	19.7328	4.20313e-09	1.18006e-06	2.63774	1.11443	0.086204	0.084958
WBGene00009170	F26F2.5	V	+	20573717	20574000		protein_coding	5.68477	2.79991e-05	0.00136174	2.78385	3.04391	0.511416	0.497256
WBGene00009217	spe-45	IV	-	12387720	12390095		protein_coding	5.8436	9.86881e-07	8.92044e-05	2.16035	1.10262	0.319973	0.221833
WBGene00009222	fbxa-95	V	+	15571489	15572715	F-box A protein [Source:UniProtKB/TrEMBL;Acc:O17849]	protein_coding	2.14331	0.000326104	0.00939768	26.6274	37.2199	14.658	15.1205
WBGene00009225	fbxa-94	V	+	15571490	15574106	F-box A protein [Source:UniProtKB/TrEMBL;Acc:I2HAH8]	protein_coding	4.62687	1.69032e-07	2.13072e-05	4.51329	3.64373	0.872329	0.87496
WBGene00009250	F29D10.1	I	+	8840634	8841163		protein_coding	3.16947	0.00161493	0.0304731	3.22606	1.73098	0.80514	0.745168
WBGene00009280	F31B9.3	X	+	15923738	15925169		protein_coding	2.4712	6.71036e-05	0.00271491	22.5419	21.9543	9.14447	8.84955
WBGene00009412	F35E2.5	I	-	11741603	11743951		protein_coding	4.50832	5.60088e-07	5.67127e-05	3.78742	2.19284	0.671796	0.639134
WBGene00009427	fbxa-181	V	+	13725905	13727014	F-box A protein [Source:UniProtKB/TrEMBL;Acc:O02356]	protein_coding	2.30362	0.00246917	0.0424682	4.43533	5.2786	2.4253	1.78019
WBGene00009494	hrg-5	IV	-	11028477	11029105	Heme transporter hrg-5 [Source:UniProtKB/Swiss-Prot;Acc:Q7YTM8]	protein_coding	21.4105	4.86563e-05	0.00209924	0.237575	0.170634	0	0
WBGene00009524	F38A1.11	IV	+	1247386	1249025		protein_coding	13.0261	4.87142e-05	0.00209924	0.139397	0.101125	0	0
WBGene00009604	F40G12.9	V	+	14282482	14282997		protein_coding	20.2273	7.78645e-05	0.00304394	0.212293	0.172252	0	0
WBGene00009641	F42G4.2	II	+	13047941	13050807		protein_coding	2.36775	0.00121898	0.0249037	4.45368	3.62445	1.65013	1.75005
WBGene00009754	F46A9.1	I	+	9457456	9458842		protein_coding	2.15932	0.00283434	0.0465193	5.27847	5.51875	2.59061	2.39894
WBGene00009942	F52F12.9	I	+	9925978	9929032		protein_coding	4.03091	3.94328e-06	0.000278889	2.18621	2.52728	0.563608	0.590691
WBGene00010067	dot-1.2	X	-	11867971	11869360	Histone-lysine N-methyltransferase, H3 lysine-79 specific [Source:UniProtKB/TrEMBL;Acc:Q20794]	protein_coding	54.4497	5.27028e-15	5.13991e-12	2.38606	1.1996	0.04622	0
WBGene00010157	oac-34	I	-	11342087	11347288	O-ACyltransferase homolog [Source:UniProtKB/TrEMBL;Acc:G5EFU4]	protein_coding	3.81438	0.000151681	0.00523399	1.2029	1.15692	0.426207	0.177701
WBGene00010162	F56H6.1	I	+	12281221	12282615	Glycoprotein-N-acetylgalactosamine 3-beta-galactosyltransferase 1 [Source:UniProtKB/TrEMBL;Acc:O45579]	protein_coding	8.19834	0.000869456	0.0193875	0.396338	0.131934	0.046876	0
WBGene00010163	F56H6.2	I	+	12287199	12289307		protein_coding	6.84182	1.2738e-06	0.000109784	1.21093	0.794481	0.156345	0.119689
WBGene00010294	fbxa-129	V	-	17655581	17656654		pseudogene	2.27265	0.00106368	0.0223977	9.73929	9.18331	3.99178	4.32323
WBGene00010358	H03G16.1	X	+	15053883	15054652		protein_coding	31.5283	1.36922e-06	0.00011692	0.468518	0.142049	0	0
WBGene00010460	clec-142	II	+	8278686	8281035	C-type LECtin [Source:UniProtKB/TrEMBL;Acc:Q21085]	protein_coding	2.71978	0.00284533	0.0466171	1.23404	0.725998	0.365874	0.342139
WBGene00010584	K05C4.8	I	+	14732426	14733549		protein_coding	4.31826	0.000305747	0.0089644	1.90567	1.54426	0.326899	0.45665
WBGene00010662	K08E3.2	III	-	13747472	13748686	Major sperm protein [Source:UniProtKB/TrEMBL;Acc:Q9XUT1]	protein_coding	5.06747	0.00226448	0.0399626	0.329067	0.55054	0.024389	0.133137
WBGene00010779	K11H3.2	III	+	9846393	9847521		protein_coding	2.56373	0.000532712	0.0135597	7.48522	5.88772	2.6115	2.5925
WBGene00010821	M01G12.7	I	-	12114064	12116304		protein_coding	10.0933	4.58624e-07	4.85617e-05	1.12913	0.561499	0.109845	0.039636
WBGene00010876	M05D6.3	II	+	8475772	8477943		protein_coding	3.42382	0.000127381	0.00456551	1.41254	1.39301	0.354524	0.450738
WBGene00010927	clec-259	V	+	19790043	19791250		pseudogene	13.7671	0.000175044	0.00590812	0.127203	0.128139	0	0
WBGene00010932	M162.6	V	+	19787038	19787793		pseudogene	8.89792	2.72567e-06	0.000199631	0.897826	1.52984	0.130346	0.124737
WBGene00010989	R03D7.2	II	-	10932741	10935140		protein_coding	2.67099	7.63611e-05	0.00299782	7.76762	5.67312	2.55924	2.46037
WBGene00011192	srh-24	V	-	13958746	13961016	Serpentine Receptor, class H [Source:UniProtKB/TrEMBL;Acc:O17997]	protein_coding	15.325	1.38497e-05	0.000763793	0.104247	0.182253	0	0
WBGene00011260	cnnm-5	III	-	3826378	3829205	Metal transporter cnnm-5 [Source:UniProtKB/Swiss-Prot;Acc:G5ED05]	protein_coding	2.92436	0.00150875	0.0289111	1.01256	0.769186	0.392915	0.203201
WBGene00011435	T04D3.8	I	+	13309994	13310715		protein_coding	3.15735	2.43721e-06	0.000183583	35.7677	42.4086	10.877	13.8694
WBGene00011539	fbxa-135	V	+	15402277	15404385	F-box A protein [Source:UniProtKB/TrEMBL;Acc:O62361]	protein_coding	2.50521	0.00310864	0.0492755	2.56223	1.60781	1.05263	0.599898
WBGene00011581	T07D10.1	I	-	12603772	12606248		protein_coding	6.6762	1.71623e-08	3.2829e-06	2.9183	2.03181	0.335399	0.389053
WBGene00011649	T09E8.4	V	-	13181580	13184237		protein_coding	6.29131	0.000940792	0.0205334	0.1503	0.159484	0.032419	0
WBGene00011812	T16H12.2	III	+	10086303	10087171		protein_coding	2.49319	0.00230422	0.0403185	4.74144	3.25981	1.53316	1.66411
WBGene00012024	clec-29	V	-	16737673	16739200	C-type LECtin [Source:UniProtKB/TrEMBL;Acc:O45823]	protein_coding	9.66716	5.45997e-07	5.55897e-05	0.578431	0.45671	0.058926	0.030221
WBGene00012025	clec-38	V	-	16733901	16735594	C-type LECtin [Source:UniProtKB/TrEMBL;Acc:O45824]	protein_coding	3.88328	0.000673087	0.0160519	0.733658	0.482548	0.175002	0.123339
WBGene00012088	T27E7.3	IV	+	14529018	14530809		protein_coding	9.33803	2.35705e-06	0.000179737	0.689604	0.389809	0.055771	0.041964
WBGene00012093	T27E7.9	IV	-	14546933	14549386		protein_coding	5.14335	0.00263749	0.0444386	0.235362	0.437164	0.01533	0.099315
WBGene00012108	T28A8.2	III	-	13493892	13495671		protein_coding	25.3287	1.01486e-07	1.4726e-05	0.340111	0.146463	0	0
WBGene00012176	W01C9.2	II	+	8536133	8538603		protein_coding	2.623	0.000217664	0.00706361	5.07081	8.47248	2.4466	2.70431
WBGene00012202	W02B12.4	II	-	11455759	11459356		protein_coding	2.31093	0.000361325	0.0100986	7.83711	6.7255	3.2332	3.05707
WBGene00012219	W03C9.1	II	-	11960989	11962128		protein_coding	2.36071	0.00286306	0.0467147	3.21461	3.14581	1.3466	1.33615
WBGene00012267	W04G5.7	I	+	11652789	11654254		protein_coding	15.0325	2.46935e-06	0.000184504	0.343295	0.183047	0.016344	0
WBGene00012268	W04G5.8	I	+	11649982	11651912		protein_coding	3.86662	0.000443934	0.0117306	2.11516	0.891429	0.492964	0.269784
WBGene00012288	sre-32	II	-	12454954	12456733	Serpentine receptor class epsilon-32 [Source:UniProtKB/Swiss-Prot;Acc:P90837]	protein_coding	42.2288	2.40095e-11	1.23582e-08	0.463453	0.361123	0	0
WBGene00012329	sre-44	II	+	13949590	13951869	Serpentine Receptor, class E (Epsilon) [Source:UniProtKB/TrEMBL;Acc:Q9XUK3]	protein_coding	5.97902	3.57054e-05	0.00163768	0.849346	0.468154	0.118217	0.085482
WBGene00012400	Y6E2A.7	V	+	15719870	15721292		protein_coding	4.14059	0.000276144	0.00832025	1.28775	1.03596	0.381845	0.164188
WBGene00012411	Y7A5A.5	X	-	15786529	15786826		protein_coding	10.1349	0.00311658	0.0493591	0.494751	0.536689	0	0.083744
WBGene00012477	Y18D10A.4	I	+	12815904	12816428		protein_coding	20.186	0.000130839	0.00465344	0.210466	0.173254	0	0
WBGene00012523	srbc-65	V	+	16550980	16552282	Serpentine Receptor, class BC (Class B-like) [Source:UniProtKB/TrEMBL;Acc:Q9XX34]	protein_coding	7.28415	0.000890468	0.0197609	0.231556	0.215074	0.044061	0
WBGene00012570	Y37H2A.10	V	+	18138995	18140687		protein_coding	6.25404	0.000121351	0.00439624	2.80791	1.76729	0.55715	0.157607
WBGene00012596	nhr-234	II	+	12636699	12638448	Nuclear Hormone Receptor family [Source:UniProtKB/TrEMBL;Acc:Q9NAJ3]	protein_coding	6.65	0.000172515	0.00586551	0.311417	0.18578	0.030119	0.027655
WBGene00012618	dct-10	V	+	20506503	20509510		pseudogene	7.40392	8.92989e-08	1.31326e-05	2.04066	1.13205	0.117221	0.293998
WBGene00012621	Y38H6C.8	V	+	20514637	20515706		protein_coding	4.14489	4.70148e-05	0.00204503	2.53755	1.88379	0.4441	0.607421
WBGene00012627	Y38H6C.15	V	-	20534774	20536308		protein_coding	2.72798	0.00178722	0.0331836	4.77051	2.6194	1.44238	1.25388
WBGene00012682	asp-16	V	-	19039058	19042605	ASpartyl Protease [Source:UniProtKB/TrEMBL;Acc:Q8MYN6]	protein_coding	8.01004	0.000225089	0.0072214	0.131705	0.213048	0	0.025537
WBGene00012811	Y43F8A.5	V	-	19384887	19390120		protein_coding	2.60772	0.00049892	0.012876	4.71153	3.10343	1.51139	1.47314
WBGene00012820	Y43F8B.10	V	+	19474464	19476942		protein_coding	24.4002	1.21559e-08	2.58907e-06	1.87451	1.51757	0.119838	0
WBGene00012852	Y44A6D.1	V	-	20787416	20787623		protein_coding	52.3261	0.000573608	0.0142862	0.57219	0.454331	0	0
WBGene00012892	Y45F10D.14	IV	-	13804206	13807777		protein_coding	5.77791	1.03567e-08	2.31377e-06	4.1411	3.92232	0.554507	0.824514
WBGene00013027	Y49A3A.4	V	-	14356900	14358390		protein_coding	6.02901	5.5684e-09	1.41346e-06	7.53686	6.04207	0.844371	1.39121
WBGene00013036	fbxa-218	III	+	12436552	12441056	F-box A protein [Source:UniProtKB/TrEMBL;Acc:D1MN88]	protein_coding	3.21379	0.000140704	0.00491932	1.70224	1.76489	0.611433	0.453618
WBGene00013044	Y49E10.25	III	-	12488679	12492084		protein_coding	4.27405	0.00146712	0.0282596	0.417453	0.47898	0.146631	0.047787
WBGene00013126	mltn-2	I	-	11018571	11025653	MLt-TeN (Mlt-10) related [Source:UniProtKB/TrEMBL;Acc:Q9U257]	protein_coding	3.28001	0.000183786	0.00613613	1.18013	1.70785	0.355697	0.510879
WBGene00013155	Y53F4B.8	II	+	14994197	14997444		pseudogene	3.13294	0.000232582	0.00739235	2.81565	1.80246	0.636798	0.823638
WBGene00013157	Y53F4B.10	II	-	15001896	15003510		protein_coding	11.1181	9.28205e-12	5.05872e-09	2.1485	1.39373	0.127555	0.172843
WBGene00013226	faah-5	III	-	11886485	11891435	Fatty Acid Amide Hydrolase homolog [Source:UniProtKB/TrEMBL;Acc:Q9U243]	protein_coding	2.62556	0.00105916	0.022328	1.18671	1.167	0.438665	0.445414
WBGene00013294	pals-30	IV	-	14549827	14551957	Protein containing ALS2cr12 (ALS2CR12) signature [Source:UniProtKB/TrEMBL;Acc:G5EF79]	protein_coding	12.9711	1.26745e-12	8.09858e-10	3.07126	2.43585	0.277756	0.128354
WBGene00013370	Y60A9.3	X	+	14383251	14383901		protein_coding	4.77468	1.34043e-07	1.77415e-05	7.85354	5.7404	1.49744	1.33384
WBGene00013375	srsx-25	IV	+	13365169	13368435	Serpentine Receptor, class SX [Source:UniProtKB/TrEMBL;Acc:Q9U1X1]	protein_coding	3.48888	0.00218279	0.0386683	2.73984	3.34462	1.0997	0.629988
WBGene00013429	Y66D12A.3	III	+	11589211	11592837		protein_coding	2.70083	0.000487356	0.0126304	3.69207	3.37784	1.51027	1.09482
WBGene00013556	Y75B8A.23	III	+	12250602	12251009		protein_coding	3.01223	0.000198333	0.00652772	8.07118	7.97572	2.87713	2.43675
WBGene00013563	Y75B8A.33	III	-	12361859	12367373		protein_coding	2.85089	0.00251338	0.0430317	1.09548	0.959602	0.367831	0.340041
WBGene00013569	bath-36	V	+	15187989	15189588	BTB and MATH domain-containing protein 36 [Source:UniProtKB/Swiss-Prot;Acc:Q9XWB9]	protein_coding	4.00026	7.38784e-08	1.1221e-05	10.3126	13.4458	3.45348	2.47074
WBGene00013581	Y79H2A.4	III	+	12041299	12042091		protein_coding	7.51572	2.05715e-05	0.00106478	0.656124	0.982167	0.104998	0.095645
WBGene00013613	Y102A5C.4	V	+	16922252	16924258		protein_coding	6.74582	1.82488e-08	3.41566e-06	1.21086	1.4588	0.166964	0.211751
WBGene00013622	clec-238	V	+	16951804	16953507		protein_coding	5.0579	8.34948e-06	0.000529849	1.55045	1.44276	0.309658	0.266085
WBGene00013653	Y105C5B.14	IV	-	15949725	15950861		protein_coding	3.23	0.000101787	0.00380266	4.5144	3.85685	1.2562	1.32171
WBGene00013786	nep-24	IV	+	16924392	16927162	NEPrilysin metallopeptidase family [Source:UniProtKB/TrEMBL;Acc:Q9U2T0]	protein_coding	4.74684	0.000163339	0.00560494	0.57215	0.44277	0.051194	0.146829
WBGene00013815	Y116A8C.44	IV	-	17057912	17058136		protein_coding	6.63764	1.3647e-05	0.000761684	2.94548	3.36318	0.347443	0.586007
WBGene00013824	Y116F11B.8	V	+	19857623	19860982		protein_coding	2.84476	0.00184543	0.0339919	1.10833	1.19274	0.435649	0.360261
WBGene00013911	irld-60	III	-	12747899	12750927	Insulin/EGF-Receptor L Domain protein [Source:UniProtKB/TrEMBL;Acc:G5EED3]	protein_coding	4.24609	0.00275651	0.0457879	0.325044	0.113304	0.034606	0.05334
WBGene00014044	ZK666.4	II	+	10477259	10477693		protein_coding	4.13099	5.80668e-05	0.00240593	4.12571	2.84483	0.685108	0.98711
WBGene00014130	ZK892.6	II	-	9978765	9980076		protein_coding	3.46014	0.000105234	0.00389217	1.73166	2.74061	0.606228	0.672065
WBGene00014154	ZK930.4	II	+	11906517	11908601		protein_coding	2.37936	0.00175963	0.0327698	5.57313	4.61631	2.07683	2.194
WBGene00014193	nhr-247	V	+	15323853	15325351	Nuclear Hormone Receptor family [Source:UniProtKB/TrEMBL;Acc:O45987]	protein_coding	9.72852	7.67382e-05	0.00300626	0.307371	0.1603	0	0.030128
WBGene00014196	ZK1053.1	I	-	13227995	13229751		protein_coding	12.8609	3.35376e-06	0.000240873	0.481424	0.439801	0	0.053185
WBGene00014663	C01G6.10	II	+	9289506	9291539		pseudogene	3.70915	0.000353553	0.00998679	0.532734	1.1455	0.2109	0.22695
WBGene00014691	C33A11.t1	X	+	15368675	15368746		pseudogene	10.962	0.00235212	0.0409247	1.81426	0.80748	0	0.22099
WBGene00014760	F46A8.2	I	+	11245823	11246765		pseudogene	4.78025	0.00157774	0.0298931	0.895802	0.312986	0.132295	0.10476
WBGene00014814	R03D7.3	II	-	10935726	10942198		pseudogene	7.54432	3.07817e-10	1.14077e-07	1.35375	0.837227	0.093886	0.179179
WBGene00014858	W09C5.3	I	+	13635042	13635958		pseudogene	3.4372	0.00186734	0.0342932	0.848048	0.728778	0.164404	0.280168
WBGene00014905	Y51A2A.2	V	-	18287305	18288392		pseudogene	15.1347	7.63108e-05	0.00299782	0.106405	0.176289	0	0
WBGene00014964	Y105E8B.10	I	-	14678996	14679710		pseudogene	9.07197	6.3606e-05	0.00260181	0.646073	0.571779	0.021394	0.095054
WBGene00014992	ZK1025.1	I	+	11443452	11446644		pseudogene	6.14291	3.17642e-06	0.000229919	0.515116	0.318976	0.036084	0.082953
WBGene00015020	B0205.5	I	+	10740218	10740590		protein_coding	65.7566	6.92532e-06	0.000450268	0.638616	0.656515	0	0
WBGene00015165	B0361.11	III	+	7277604	7281217	Putative transporter B0361.11 [Source:UniProtKB/Swiss-Prot;Acc:Q7Z118]	protein_coding	2.98148	0.000967228	0.0209133	1.22804	0.796224	0.379268	0.286385
WBGene00015224	B0507.7	V	-	8757489	8758718		protein_coding	4.21451	0.000551985	0.0138783	5.26545	2.43272	1.38429	0.427041
WBGene00015225	B0507.8	V	-	8760687	8763194		protein_coding	4.26449	3.25452e-05	0.00151905	20.1799	9.88184	5.17461	1.85939
WBGene00015226	B0507.9	V	-	8764888	8766038		protein_coding	3.51338	0.000745752	0.017277	2.10307	1.55581	0.699237	0.327869
WBGene00015227	ddn-1	V	-	8758820	8760516	Downstream of Daf-Nineteen [Source:UniProtKB/TrEMBL;Acc:Q95Q93]	protein_coding	3.24215	0.000806263	0.0183765	29.7408	12.3873	9.67993	3.30011
WBGene00015252	B0546.5	IV	-	3388050	3390087		protein_coding	21.3504	2.42785e-07	2.88385e-05	0.211412	0.195596	0	0
WBGene00015412	lgc-9	IV	+	3415683	3419234	Ligand-Gated ion Channel [Source:UniProtKB/TrEMBL;Acc:O44452]	protein_coding	4.33006	5.01672e-07	5.22246e-05	2.55101	2.58244	0.614077	0.556079
WBGene00015414	C04C3.4	IV	+	3394366	3394527		protein_coding	6.4192	0.000558703	0.0139713	1.95659	1.67979	0.111549	0.438052
WBGene00015575	srbc-35	V	-	3491361	3492598		pseudogene	7.86013	0.000370248	0.010261	0.308579	0.152021	0.041144	0
WBGene00015582	C07H6.9	III	-	7498819	7499447		protein_coding	2.97439	0.000282684	0.00847595	5.6444	7.19381	2.39399	1.90898
WBGene00015628	best-6	IV	-	5026523	5029078	Bestrophin-6 [Source:UniProtKB/Swiss-Prot;Acc:Q17851]	protein_coding	4.30993	0.00035798	0.0100354	0.613313	0.390067	0.123019	0.094428
WBGene00015834	math-5	II	-	1881611	1882805	MATH (Meprin-associated Traf homology) domain containing [Source:UniProtKB/TrEMBL;Acc:O16558]	protein_coding	14.2452	1.24319e-06	0.000107647	0.503848	0.479711	0.050449	0
WBGene00015836	math-7	II	-	1885439	1886479	MATH (Meprin-associated Traf homology) domain containing [Source:UniProtKB/TrEMBL;Acc:O16560]	protein_coding	81.6072	3.8322e-12	2.29066e-09	1.11737	0.494773	0	0
WBGene00015854	C16C8.17	II	+	3440827	3442445		protein_coding	6.33351	9.63973e-06	0.000586067	0.821255	0.585355	0.098861	0.106387
WBGene00015890	C17C3.5	II	+	5551833	5552335		protein_coding	8.88125	1.71852e-08	3.2829e-06	8.0165	3.68265	0.783477	0.516061
WBGene00015982	bgnt-1.4	V	+	4760974	4764179	B3GNT1, Beta-1,3-N-acetylGucosamiNylTransferase 1, homolog [Source:UniProtKB/TrEMBL;Acc:H2KYW8]	protein_coding	2.90157	0.00208767	0.0373763	1.04541	0.856705	0.298572	0.343868
WBGene00016010	C23G10.1	III	+	6209284	6212904	Putative serine/threonine-protein phosphatase C23G10.1 [Source:UniProtKB/Swiss-Prot;Acc:P48459]	protein_coding	2.80244	0.00118435	0.0243249	3.19123	2.54424	1.31532	0.718412
WBGene00016152	pho-12	II	-	5058849	5060762	Intestinal acid PHOsphatase [Source:UniProtKB/TrEMBL;Acc:E7EM29]	protein_coding	3.80733	5.99246e-06	0.000395161	4.16431	2.73022	0.988407	0.807702
WBGene00016273	C30G12.1	II	+	7299514	7301632		protein_coding	2.62335	0.000838334	0.0188523	2.68763	2.51543	0.758551	1.21244
WBGene00016299	C32B5.6	II	+	968406	970523		protein_coding	3.91679	0.000908126	0.0200328	1.39649	2.25615	0.28385	0.633816
WBGene00016306	C32B5.13	II	-	961352	962121		protein_coding	5.01035	0.000611863	0.015017	1.56262	0.560563	0.160253	0.247498
WBGene00016320	C32E8.1	I	+	3796153	3796696		protein_coding	4.14709	0.0017656	0.0328479	0.788587	0.944542	0.158114	0.244623
WBGene00016478	srt-72	V	-	3148215	3149489		pseudogene	8.61916	0.000558313	0.0139713	0.579547	0.300914	0.084472	0
WBGene00016497	vps-32.2	V	+	7849984	7851031		pseudogene	19.5165	2.12268e-05	0.00109259	0.202962	0.167368	0	0
WBGene00016527	fbxa-47	III	-	2229992	2232460	F-box A protein [Source:UniProtKB/TrEMBL;Acc:Q9N5W8]	protein_coding	6.22323	4.19553e-06	0.000293699	1.59174	0.908917	0.210415	0.174625
WBGene00016557	ceh-84	II	-	1999743	2000820	C. Elegans Homeobox [Source:UniProtKB/TrEMBL;Acc:O76560]	protein_coding	23.8134	1.38937e-05	0.000763947	0.336509	0.11976	0	0
WBGene00016637	C44B12.3	IV	+	1104773	1105086		protein_coding	4.22419	3.60517e-05	0.00164274	5.18704	5.12449	1.18622	1.23958
WBGene00016639	C44B12.6	IV	-	1128964	1136947		protein_coding	2.53418	0.000279628	0.00841154	3.37723	3.78822	1.33686	1.47855
WBGene00016692	srbc-24	V	+	2151762	2153010	Serpentine Receptor, class BC (Class B-like) [Source:UniProtKB/TrEMBL;Acc:O44694]	protein_coding	3.45107	0.00257246	0.0436918	0.442698	0.466566	0.137048	0.11222
WBGene00016718	math-23	II	+	1902281	1904446	MATH (Meprin-associated Traf homology) domain containing [Source:UniProtKB/TrEMBL;Acc:O17191]	protein_coding	5.39636	0.00213421	0.0379893	0.100905	0.117339	0.024149	0
WBGene00016778	nep-3	II	-	3873541	3877227	NEPrilysin metallopeptidase family [Source:UniProtKB/TrEMBL;Acc:O16607]	protein_coding	4.47194	1.71485e-05	0.000913107	0.663642	0.938238	0.150503	0.192176
WBGene00016834	sre-50	II	+	12303525	12305132	Serpentine Receptor, class E (Epsilon) [Source:UniProtKB/TrEMBL;Acc:A3QMA9]	protein_coding	9.69683	1.04564e-05	0.000625024	0.523006	0.268706	0.043433	0.020276
WBGene00016917	C54E4.1	IV	+	2175606	2177579		protein_coding	2.83743	0.00265761	0.044608	1.84976	1.35161	0.620008	0.495306
WBGene00017061	oac-12	V	-	4329039	4332550	O-ACyltransferase homolog [Source:UniProtKB/TrEMBL;Acc:Q9UAT2]	protein_coding	3.85457	0.0011329	0.0235344	0.365087	0.219391	0.050127	0.086694
WBGene00017072	D2096.5	IV	-	8359165	8359716		protein_coding	3.59987	5.56917e-05	0.00235072	6.12085	7.47999	2.30862	1.45508
WBGene00017168	F01F1.14	III	-	5882319	5882923		protein_coding	3.95425	0.00301248	0.04833	3.93665	1.68505	1.10686	0.299882
WBGene00017214	F07E5.9	II	-	2076291	2080526		protein_coding	3.76997	0.00174182	0.0325035	2.58608	0.847008	0.648828	0.247117
WBGene00017221	dgn-3	X	+	1729858	1731819	DystroGlycaN [Source:UniProtKB/TrEMBL;Acc:Q19173]	protein_coding	25.9682	6.93382e-07	6.79808e-05	0.220137	0.279226	0	0
WBGene00017590	F19B10.11	II	+	3651256	3654276		protein_coding	3.72167	0.000787447	0.0180141	0.360047	0.505513	0.11306	0.104887
WBGene00017627	F20B6.1	X	+	4200351	4201550		protein_coding	15.5075	0.000458332	0.0119304	0.178358	0.111792	0	0
WBGene00017673	icmt-1	I	+	4901918	4903264	Protein-S-isoprenylcysteine O-methyltransferase [Source:UniProtKB/TrEMBL;Acc:P91266]	protein_coding	3.54762	1.69938e-06	0.000136911	13.364	21.1147	5.62816	4.07631
WBGene00017705	F22E5.6	II	+	2649870	2650715		protein_coding	6.62495	3.76055e-05	0.00169545	1.32325	0.613271	0.125757	0.149569
WBGene00017709	F22E5.11	II	-	2643685	2645703		protein_coding	4.81037	0.000420453	0.0112913	0.50557	0.340764	0.060804	0.099293
WBGene00017711	F22E5.13	II	-	2647637	2649639		protein_coding	4.13422	9.57767e-07	8.74257e-05	6.78111	5.21756	1.67585	1.21127
WBGene00017714	F22F1.2	X	-	8149563	8150716		protein_coding	8.52367	0.00288068	0.0468438	1.62563	0.740955	0	0.259995
WBGene00018179	F38E1.6	V	+	8360092	8361986		protein_coding	27.212	1.90367e-07	2.35166e-05	0.32787	0.196369	0	0
WBGene00018202	F39F10.2	X	+	16894884	16895916		protein_coding	4.87248	0.000249725	0.00767397	0.515393	0.531072	0.087596	0.111279
WBGene00018313	F41H8.2	V	+	826411	828761		protein_coding	69.2028	6.21942e-13	4.26836e-10	0.542556	0.821501	0	0
WBGene00018323	F42A6.1	IV	+	3355057	3357551		protein_coding	9.65337	0.00012198	0.00440602	0.45483	0.238969	0.053943	0
WBGene00018394	F43E2.6	II	-	7366591	7369049		protein_coding	2.90561	0.00083275	0.018805	2.49639	1.73661	0.602337	0.841382
WBGene00018397	F43E2.11	II	-	7369251	7370309		protein_coding	6.01031	4.16311e-06	0.000293317	2.30663	1.64574	0.421209	0.219717
WBGene00018447	irld-9	II	-	1736866	1738944	Insulin/EGF-Receptor L Domain protein [Source:UniProtKB/TrEMBL;Acc:O16750]	protein_coding	16.9226	7.06104e-08	1.08133e-05	0.197777	0.120675	0	0
WBGene00018471	F45E4.6	IV	-	7630718	7632672		protein_coding	2.70702	0.000453551	0.0119041	3.15274	2.96745	1.27506	0.973189
WBGene00018480	otpl-7	V	+	8521503	8524555	OToPetrin-Like [Source:UniProtKB/TrEMBL;Acc:Q22976]	protein_coding	3.32584	0.000234313	0.00739759	2.65347	1.71872	0.876939	0.423688
WBGene00018490	F46E10.3	V	+	6518297	6519138		protein_coding	13.332	0.000101688	0.00380266	0.254649	0.630047	0	0.047859
WBGene00018526	F47B3.2	I	+	3970374	3971302		protein_coding	22.5422	0.000248839	0.00765944	0.132643	0.298201	0	0
WBGene00018648	F49F1.8	IV	-	4130503	4134631		pseudogene	9.38651	2.8412e-10	1.07444e-07	2.30839	1.13891	0.179258	0.170134
WBGene00018709	srsx-8	V	-	1551044	1553102	Serpentine Receptor, class SX [Source:UniProtKB/TrEMBL;Acc:Q9UAR1]	protein_coding	8.36897	0.000287043	0.00856508	0.495805	0.422423	0.092108	0
WBGene00018761	F53E10.5	V	-	2596020	2598930		protein_coding	4.76997	2.61615e-06	0.00019237	1.5831	1.25553	0.324425	0.254872
WBGene00018767	F53G2.2	II	+	2481921	2483891		protein_coding	5.90515	6.96053e-08	1.07482e-05	3.54789	3.97462	0.607161	0.650116
WBGene00018773	F53G12.8	I	+	113807	114704		protein_coding	2.37002	0.00247063	0.0424682	5.79112	8.124	2.77329	3.08647
WBGene00018903	F55G1.7	IV	-	7466702	7469832		protein_coding	2.2946	0.00244266	0.0421438	23.4396	17.9314	12.5514	5.46706
WBGene00018943	dgn-2	X	-	1365474	1367516	DystroGlycaN [Source:UniProtKB/TrEMBL;Acc:O61756]	protein_coding	8.57416	2.10649e-07	2.55119e-05	1.21715	0.723435	0.12663	0.082032
WBGene00019070	F58H7.5	IV	+	919990	920808		protein_coding	5.82688	1.27822e-08	2.67659e-06	3.84662	3.61719	0.615862	0.648497
WBGene00019091	srab-13	V	-	2024703	2027887	Serpentine Receptor, class AB (Class A-like) [Source:UniProtKB/TrEMBL;Acc:O16278]	protein_coding	4.27493	0.000698292	0.0165043	0.42635	0.839155	0.155386	0.125322
WBGene00019101	F59B1.10	V	-	3644745	3647954		protein_coding	2.45386	0.00241015	0.0417384	4.19287	2.35745	1.46456	1.19299
WBGene00019136	F59H6.5	II	+	2003377	2008250	ATP-dependent DNA helicase [Source:UniProtKB/TrEMBL;Acc:Q9N5Q7]	protein_coding	8.63019	5.4358e-05	0.00229966	0.224341	0.183958	0	0.029628
WBGene00019159	H05C05.3	III	-	2967048	2968932		protein_coding	16.3168	7.0464e-07	6.8721e-05	0.160742	0.145595	0	0
WBGene00019200	H14E04.3	III	-	2384892	2386579		protein_coding	2.50068	0.000635676	0.0154581	9.49982	8.82953	3.23709	4.08066
WBGene00019248	H27M09.5	I	-	6845175	6846952		protein_coding	3.92429	3.57715e-06	0.000254941	3.52852	3.11789	0.717348	0.961408
WBGene00019340	K02F6.6	II	+	2530817	2531476		protein_coding	3.8374	0.00139335	0.0272638	0.823007	1.14806	0.252162	0.246696
WBGene00019343	nep-18	II	-	2557781	2563677	NEPrilysin metallopeptidase family [Source:UniProtKB/TrEMBL;Acc:O16636]	protein_coding	2.31028	0.00137464	0.0269986	3.04673	2.59742	1.17458	1.25714
WBGene00019387	K04F1.8	V	+	1667204	1667813		protein_coding	52.1926	7.92128e-07	7.56605e-05	0.268178	0.755674	0	0
WBGene00019483	K07D4.2	II	-	4044771	4047247		protein_coding	4.77776	0.000688614	0.0163242	0.436034	0.313353	0.056376	0.084659
WBGene00019529	K08D10.5	IV	+	4168038	4169891		pseudogene	7.7278	1.12564e-07	1.57399e-05	0.602847	0.54273	0.064303	0.066526
WBGene00019582	K09F5.1	X	+	7739653	7741094		protein_coding	13.6626	8.4326e-06	0.000533297	0.127965	0.125288	0	0
WBGene00019594	K09H9.1	I	+	3152835	3155568		protein_coding	8.1763	1.8812e-06	0.000146465	0.936717	0.529775	0.095048	0.066757
WBGene00019740	srt-31	V	+	472889	474631	Serpentine Receptor, class T [Source:UniProtKB/TrEMBL;Acc:Q966H5]	protein_coding	15.9114	5.87217e-06	0.000388612	0.136723	0.161504	0	0
WBGene00019857	R03H10.5	II	-	4169723	4170608		protein_coding	19.8654	0.000251157	0.00769245	0.155185	0.222123	0	0
WBGene00019858	R03H10.6	II	-	4171294	4173875		protein_coding	10.5247	2.0865e-20	4.29587e-17	19.1385	13.408	1.35039	1.72389
WBGene00019874	R05C11.2	IV	-	2057878	2059111		protein_coding	7.87858	1.76469e-06	0.000139743	0.835305	0.631076	0.0557	0.112961
WBGene00019879	R05D3.5	III	+	8349121	8349938		protein_coding	14.9139	0.000310019	0.0090532	0.14819	0.130089	0	0
WBGene00019982	srbc-58	V	+	774995	777272	Serpentine Receptor, class BC (Class B-like) [Source:UniProtKB/TrEMBL;Acc:O16260]	protein_coding	5.42876	0.00107432	0.022545	0.420212	0.211093	0.043424	0.056549
WBGene00019991	R09H3.3	X	-	1667019	1668848		protein_coding	6.11362	1.31052e-07	1.76213e-05	1.79063	2.66186	0.367268	0.344294
WBGene00019997	R10F2.6	III	-	2937103	2944044		protein_coding	2.13264	0.00102907	0.0218678	4.71387	4.20114	2.19035	1.97929
WBGene00020077	R52.5	II	-	2108787	2110043		protein_coding	6.77615	0.00195864	0.0355471	0.657919	0.457689	0.147589	0
WBGene00020078	R52.6	II	-	2111227	2113048		protein_coding	4.19064	0.0014658	0.0282596	0.636353	1.1301	0.266755	0.139541
WBGene00020118	R155.4	III	+	1977315	1980462		protein_coding	3.34738	0.000779013	0.0178874	0.372757	0.313213	0.103153	0.087749
WBGene00020227	T05A8.1	II	-	2708438	2710096		protein_coding	7.75806	3.39569e-05	0.00156739	0.578192	0.256785	0.06672	0.023485
WBGene00020228	T05A8.2	II	-	2709942	2711019		protein_coding	9.40784	0.000520083	0.0132926	0.975773	0.46963	0.135764	0
WBGene00020291	T06D4.2	II	-	3384826	3385895		protein_coding	34.9587	5.0932e-07	5.27246e-05	0.443232	0.235942	0	0
WBGene00020306	T07D3.3	II	+	893863	897379		pseudogene	11.8549	3.84489e-05	0.00172508	0.198065	0.438541	0	0.035387
WBGene00020406	T10D4.1	II	+	3150140	3152575		protein_coding	11.6133	1.74735e-05	0.000927746	0.302772	0.23648	0	0.028156
WBGene00020428	irld-48	II	+	2956065	2958191	Insulin/EGF-Receptor L Domain protein [Source:UniProtKB/TrEMBL;Acc:Q9U8C5]	protein_coding	12.4843	2.36891e-06	0.000179901	0.12658	0.103107	0	0
WBGene00020473	lips-12	II	-	1112189	1114226	LIPaSe related [Source:UniProtKB/TrEMBL;Acc:O17376]	protein_coding	8.02491	1.1419e-09	3.71219e-07	3.23881	2.36781	0.363645	0.317499
WBGene00020639	fbxa-71	III	+	2255949	2256949	F-box A protein [Source:UniProtKB/TrEMBL;Acc:O44889]	protein_coding	2.76907	0.00274567	0.0457118	1.85458	1.24637	0.600405	0.50667
WBGene00020686	T22D1.8	IV	-	6900326	6903624		protein_coding	3.51968	0.000337554	0.0096229	1.47961	1.10661	0.446333	0.274138
WBGene00020730	T23E1.3	IV	+	3146894	3148882		protein_coding	3.72591	0.000672596	0.0160519	2.61035	2.76776	0.788389	0.640416
WBGene00020898	lido-16	II	-	6483953	6484967	Uncharacterized lin-8 family protein T28D9.9 [Source:UniProtKB/Swiss-Prot;Acc:Q10026]	protein_coding	3.18196	0.000422692	0.011335	1.69848	1.66738	0.546953	0.497127
WBGene00020914	sulp-6	I	+	3287336	3293127	SULfate Permease family [Source:UniProtKB/TrEMBL;Acc:O45016]	protein_coding	2.8474	0.000235798	0.00740565	2.6829	1.95145	0.964828	0.64977
WBGene00020988	W03D8.7	I	+	2796130	2797238		protein_coding	4.58718	1.64548e-06	0.000133147	2.63313	3.27418	0.646001	0.626146
WBGene00021027	W04C9.5	I	-	462657	467131		protein_coding	3.32299	6.44448e-05	0.00263031	2.58657	2.20009	0.64707	0.779415
WBGene00021028	W04C9.6	I	-	484126	487990		protein_coding	6.18383	7.27063e-09	1.79633e-06	2.12998	2.422	0.395814	0.32353
WBGene00021090	W08E12.9	IV	-	3306664	3307563		protein_coding	11.3014	0.000623847	0.0151904	1.087	0.3656	0	0.110303
WBGene00021096	W08F4.7	II	-	574872	577732		protein_coding	5.38036	0.000238161	0.00744403	1.17287	1.42338	0.106063	0.360196
WBGene00021098	fbxb-14	II	-	582111	582862	F-box B protein [Source:UniProtKB/TrEMBL;Acc:O02110]	protein_coding	17.7378	3.29845e-10	1.15321e-07	1.31209	1.09559	0.066358	0.050507
WBGene00021099	W08F4.10	II	-	590578	591210		protein_coding	6.22384	0.0029578	0.0476591	0.499313	0.336098	0	0.117441
WBGene00021117	clec-126	II	+	3519494	3520421	C-type LECtin [Source:UniProtKB/TrEMBL;Acc:O16641]	protein_coding	3.78978	0.000301656	0.00890078	3.5007	2.49476	0.470884	1.0964
WBGene00021179	fbxa-86	IV	-	4936655	4938011	F-box A protein [Source:UniProtKB/TrEMBL;Acc:Q9N2T1]	protein_coding	4.04847	0.0019307	0.0352124	0.565529	0.521428	0.184582	0.068844
WBGene00021438	Y39A3B.3	III	+	1985109	1987466		protein_coding	44.6523	1.05037e-08	2.31707e-06	0.442766	0.430281	0	0
WBGene00021477	srbc-64	I	+	2327989	2330162	SRBC-64; Serpentine Receptor, class BC (Class B-like) [Source:UniProtKB/TrEMBL;Acc:G5ECV4]	protein_coding	5.29468	0.00129913	0.0260246	0.208554	0.180624	0.024903	0.032378
WBGene00021479	oac-55	V	+	3761139	3766306	O-ACyltransferase homolog [Source:UniProtKB/TrEMBL;Acc:A0A168HAD6]	protein_coding	4.28347	6.29843e-05	0.00258208	4.24525	2.54224	1.17069	0.398557
WBGene00021488	srab-23	V	-	2033792	2035645	Serpentine Receptor, class AB (Class A-like) [Source:UniProtKB/TrEMBL;Acc:Q965W7]	protein_coding	24.7888	1.17477e-07	1.61248e-05	0.232713	0.243063	0	0
WBGene00021633	Y47G6A.3	I	+	3601291	3602908		protein_coding	2.22847	0.00255489	0.0434938	6.76887	6.25746	2.88949	2.94489
WBGene00021654	Y47G7B.2	II	-	2705996	2707982		protein_coding	8.08064	6.00676e-16	6.95658e-13	13.9383	14.2647	1.9884	1.48427
WBGene00021700	Y48G9A.6	III	+	2117842	2119091		protein_coding	8.28924	6.84988e-09	1.71525e-06	2.01546	2.48129	0.199449	0.325444
WBGene00021701	Y48G9A.7	III	+	2111802	2112427		protein_coding	4.2133	8.24247e-07	7.75295e-05	17.3919	22.6653	3.97849	5.51358
WBGene00021713	Y49F6A.5	II	-	3607937	3609862		protein_coding	6.81192	2.24046e-11	1.18616e-08	5.68494	5.19956	0.716183	0.864615
WBGene00021799	Y53G8AL.1	III	+	3233102	3241263		protein_coding	2.81494	2.30225e-05	0.00117847	4.63	3.56554	1.34474	1.55381
WBGene00021881	Y54G2A.16	IV	-	2855607	2864843		protein_coding	2.49704	0.00268807	0.0449954	4.88791	4.97684	2.06696	1.87163
WBGene00021892	Y54G2A.28	IV	-	3009639	3012421		protein_coding	3.06976	0.00305334	0.0487806	2.15263	2.48694	0.835368	0.662524
WBGene00021916	Y55D5A.2	III	+	2968966	2969877		protein_coding	157.361	3.93952e-11	1.92103e-08	1.87567	1.25155	0	0
WBGene00021957	Y57E12AL.2	V	+	7058095	7058507		protein_coding	16.0704	0.000407355	0.0110517	0.241694	0.831252	0.04801	0
WBGene00022066	Y67D8C.2	IV	+	3072297	3073916		protein_coding	17.9297	1.08216e-07	1.54249e-05	0.153237	0.211194	0	0.001441
WBGene00022145	Y71G12B.5	I	+	1799717	1806986		protein_coding	6.74393	9.36205e-09	2.16848e-06	0.774165	0.554857	0.097511	0.082524
WBGene00022209	Y73B3A.7	X	-	135793	138075		protein_coding	18.1521	4.86081e-05	0.00209924	0.199466	0.143576	0	0
WBGene00022215	Y73B3A.13	X	+	131022	132689		protein_coding	2.87468	0.00317153	0.0499732	0.755914	0.680217	0.260124	0.226412
WBGene00022228	Y73B6A.1	IV	-	6661234	6668054		protein_coding	2.32914	0.0024891	0.042667	2.9059	2.42972	1.05474	1.22466
WBGene00022298	Y76B12C.4	IV	-	1970734	1972977		protein_coding	3.75305	7.41026e-07	7.14244e-05	10.4078	9.92493	2.94497	2.45801
WBGene00022344	pals-40	III	-	1376945	1378003	Protein containing ALS2cr12 (ALS2CR12) signature [Source:UniProtKB/TrEMBL;Acc:Q9BKS8]	protein_coding	3.46581	0.00237468	0.0412398	0.745409	1.03705	0.216707	0.283361
WBGene00022377	gpx-4	IV	-	2673098	2675015	Glutathione peroxidase [Source:UniProtKB/TrEMBL;Acc:Q9N2X2]	protein_coding	2.34591	0.00143824	0.0278189	4.83063	4.99559	1.96699	2.2102
WBGene00022528	srt-13	V	-	4247969	4250147	Serpentine Receptor, class T [Source:UniProtKB/TrEMBL;Acc:Q23072]	protein_coding	5.25283	0.00280054	0.0460871	0.545346	1.17363	0.204005	0.10705
WBGene00022550	droe-8	V	+	8726516	8728894	Dietary restriction over expressed [Source:UniProtKB/TrEMBL;Acc:A0A0K3AT53]	protein_coding	3.7184	0.000102736	0.00383039	5.25659	3.24518	1.60383	0.667952
WBGene00022638	scl-27	V	+	400192	401602	SCP-Like extracellular protein [Source:UniProtKB/TrEMBL;Acc:O61870]	protein_coding	5.56822	2.57656e-05	0.00128343	1.01992	1.19546	0.195345	0.186108
WBGene00022658	srh-188	V	+	7709050	7710037		pseudogene	14.107	1.65636e-05	0.000884504	0.130184	0.131957	0	0
WBGene00022674	ZK177.9	II	-	5517157	5517743		protein_coding	15.1578	6.47642e-13	4.286e-10	5.92219	3.90268	0.360578	0.268914
WBGene00022710	ZK354.9	IV	-	5306599	5308146	Serine/threonine-protein phosphatase [Source:UniProtKB/TrEMBL;Acc:P91569]	protein_coding	26.6113	1.09517e-08	2.35971e-06	0.716823	0.419519	0	0.023453
WBGene00022726	nhr-249	IV	-	6971898	6972527	Nuclear Hormone Receptor family [Source:UniProtKB/TrEMBL;Acc:Q9GYF7]	protein_coding	9.87643	1.08165e-07	1.54249e-05	1.65975	2.05276	0.171855	0.186066
WBGene00023225	B0281.7	II	-	2310071	2311074		pseudogene	21.2348	1.38117e-05	0.000763793	0.140107	0.264589	0	0
WBGene00023263	D1005.t1	X	-	1474006	1474087		pseudogene	6.64631	3.23276e-10	1.15198e-07	106.848	66.0138	12.9548	13.0369
WBGene00023308	H11E01.t1	X	+	1620275	1620355		pseudogene	184.458	1.29452e-05	0.000733559	2.24796	1.4212	0	0
WBGene00023383	Y59E1B.t1	X	+	1891446	1891517		pseudogene	116.377	0.000182399	0.00610082	1.03208	1.27547	0	0
WBGene00023401	ZK380.t2	X	+	1643850	1643922		pseudogene	12.9689	5.89386e-24	1.82022e-20	622.516	395.902	38.3084	40.2011
WBGene00023483	Y75B8A.39	III	+	12313287	12314403		protein_coding	2.76987	0.0020575	0.0370509	5.35306	2.80481	1.76831	1.16413
WBGene00043469	R09H3.2	X	-	1664855	1665025		protein_coding	116.515	9.57372e-06	0.000586067	0.982392	1.3279	0	0
WBGene00044000	Y75B8A.41	III	-	12315876	12317053		pseudogene	16.3856	1.74922e-06	0.000139711	0.461985	0.31955	0	0.028917
WBGene00044057	F18A11.7	II	+	13039252	13039794		pseudogene	66.017	8.67681e-08	1.28625e-05	0.701267	0.599074	0	0
WBGene00044268	T27E7.10	IV	-	14531180	14531646		pseudogene	2.67729	0.00255611	0.0434938	3.95913	5.19309	1.73908	1.66686
WBGene00044347	Y71G12B.30	I	-	1818581	1822948	Serine/threonine-protein phosphatase [Source:UniProtKB/TrEMBL;Acc:Q4W5Q9]	protein_coding	2.41831	0.00105264	0.0222649	4.92564	4.96778	2.25534	1.82397
WBGene00044358	Y71G12B.33	I	-	1657513	1663331		protein_coding	3.60084	0.000397222	0.0108402	1.59938	1.13598	0.430799	0.314401
WBGene00044384	F11G11.14	II	+	4863713	4865780		protein_coding	4.70957	0.000841973	0.0188826	1.09364	0.520119	0.165311	0.161591
WBGene00044416	C08E3.15	II	-	1627479	1627883		protein_coding	45.0921	0.000135011	0.00479263	0.417796	0.464046	0	0
WBGene00044443	ZC21.10	III	+	8530077	8531123		protein_coding	4.67129	1.13159e-07	1.57399e-05	15.535	10.0243	2.66704	2.78881
WBGene00044499	T11F8.5	IV	+	5482961	5483622		protein_coding	2.59581	0.00315236	0.0497558	4.49555	4.57803	1.49018	1.993
WBGene00044528	lgc-29	V	+	4139008	4143120	Ligand-Gated ion Channel [Source:UniProtKB/TrEMBL;Acc:Q4R170]	protein_coding	3.62257	0.00151877	0.0290732	0.464816	0.702239	0.142698	0.164985
WBGene00044566	T06F4.3	X	-	4078236	4081045		protein_coding	61.5117	3.46052e-07	3.86286e-05	0.858308	0.351927	0	0
WBGene00044638	F23A7.8	X	+	16213373	16213599		protein_coding	2.36115	2.8681e-07	3.32162e-05	305.081	409.206	150.315	152.19
WBGene00044760	Y71H2AM.25	III	+	2802450	2803681		protein_coding	3.35232	0.00033059	0.00949741	2.36615	1.50382	0.505091	0.635292
WBGene00044763	ZK688.12	III	-	7912698	7913600		protein_coding	2.55827	0.00315995	0.0498331	2.91661	2.89574	1.33602	0.92378
WBGene00044798	tbx-43	III	-	1765458	1770091	T BoX family [Source:UniProtKB/TrEMBL;Acc:Q1T6W8]	protein_coding	5.13741	3.40891e-09	1.03552e-06	11.788	8.23098	1.92306	1.95754
WBGene00044908	F38A1.15	IV	-	1241332	1243402		protein_coding	3.49503	0.00265781	0.044608	0.69787	0.473668	0.091825	0.229099
WBGene00044960	fbxa-173	V	+	17562221	17563115		pseudogene	33.9106	2.38999e-08	4.29966e-06	0.259038	0.399174	0	0
WBGene00045068	C08F11.16	IV	-	13652423	13652935		pseudogene	37.0499	2.6295e-05	0.00129932	0.463086	0.257912	0	0
WBGene00045122	F22B3.10	IV	-	11413208	11415020		protein_coding	29.9222	1.52397e-08	2.97255e-06	0.240918	0.337527	0	0
WBGene00045144	Y64G10A.10	IV	-	14239765	14241384		protein_coding	10.6783	3.40039e-05	0.00156739	0.605046	0.649265	0.055384	0.043953
WBGene00045272	F59C12.4	X	-	16602445	16602717		protein_coding	6.11118	9.30807e-18	1.23199e-14	223.325	161.298	32.8612	30.0597
WBGene00045304	Y27F2A.11	II	+	3189338	3190954		protein_coding	21.8614	8.05024e-07	7.64979e-05	0.297048	0.120179	0	0
WBGene00045393	F26D11.13	V	-	7953354	7954652		protein_coding	5.47575	1.13676e-06	0.00010127	1.87676	1.7919	0.339062	0.314573
WBGene00045401	eol-1	V	-	13979571	13980907	Enhanced Olfactory Learning [Source:UniProtKB/TrEMBL;Acc:A5JYX9]	protein_coding	5.54346	5.73625e-07	5.77678e-05	13.2232	6.22842	2.32448	1.16806
WBGene00050907	Y51A2B.9	V	-	18395338	18395749		protein_coding	72.2922	1.65421e-07	2.09949e-05	0.737763	0.68808	0	0
WBGene00050912	F43E2.12	II	+	7371809	7372566		pseudogene	42.6734	1.29744e-08	2.67659e-06	1.7378	0.741452	0	0.038567
WBGene00050917	Y53G8AL.4	III	-	3249346	3250538		protein_coding	3.49525	1.03357e-05	0.000625024	14.6492	13.2313	3.83638	4.12602
WBGene00050935	Y37H2A.16	V	+	18115402	18123594		pseudogene	3.8191	4.36261e-05	0.00192474	1.71026	1.71703	0.50327	0.379374
WBGene00077489	C04G6.13	II	+	5094245	5095370		protein_coding	24.1627	1.48974e-08	2.96827e-06	0.884869	0.443893	0.03582	0
WBGene00077546	C01A2.9	I	+	13376876	13377347		protein_coding	6.11688	0.00144725	0.027964	1.12983	0.580349	0.183588	0.079265
WBGene00077556	Y18D10A.27	I	-	12908304	12909436		pseudogene	24.8804	2.47662e-08	4.41267e-06	0.935506	0.616064	0.043165	0
WBGene00077558	T06D10.3	I	-	9085351	9085848		protein_coding	3.87461	0.0012983	0.0260246	1.53553	1.7922	0.378239	0.465779
WBGene00077635	Y46G5A.42	II	-	12749093	12749381		pseudogene	33.7622	0.000318992	0.00922142	0.279158	0.376086	0	0
WBGene00077670	K02E2.9	V	-	20362734	20363677		pseudogene	20.2588	9.55734e-06	0.000586067	0.167943	0.217234	0	0
WBGene00194645	Y105C5A.1269	IV	+	15847396	15848086		protein_coding	13.9973	1.09999e-05	0.000645025	1.61566	0.943283	0	0.164246
WBGene00194646	Y105C5A.1270	IV	-	15845998	15846665		protein_coding	8.18331	3.74262e-06	0.000265712	2.94702	1.42668	0.243241	0.273669
WBGene00194661	Y57G11C.1131	IV	+	14932972	14933624		protein_coding	3.72404	0.00200973	0.0362613	1.35989	0.716791	0.290752	0.252261
WBGene00194713	F19B10.13	II	+	3662204	3662618		protein_coding	2.66906	0.000264892	0.00805984	17.5788	13.3591	5.34516	6.23365
WBGene00194836	C25H3.18	II	-	5689431	5690000		pseudogene	2046.45	2.03779e-33	3.77602e-29	24.2306	16.6785	0	0
WBGene00195182	C17G10.10	II	-	5598453	5599374		protein_coding	6.09332	0.000702404	0.0165592	0.943017	0.562446	0.172834	0.057516
WBGene00202499	B0507.15	V	+	8752055	8753066		pseudogene	5.14029	0.000166162	0.00569127	1.65775	0.813712	0.296594	0.168099
WBGene00206393	W04G5.16	I	-	11648796	11649015		protein_coding	12.0669	0.000105808	0.00390564	2.49264	1.25138	0.291929	0
WBGene00206474	T22A3.12	I	+	10594474	10595487		protein_coding	11.1208	1.39944e-12	8.64385e-10	7.56912	5.60313	0.459478	0.706788
WBGene00219234	B0511.17	I	+	10643029	10643724		protein_coding	27.0769	0.00136977	0.0269446	0.110262	0.411276	0	0
WBGene00219275	Y39G10AR.32	I	-	2322025	2322596		protein_coding	2.16995	9.34568e-05	0.00354142	70.1333	87.1975	34.8357	37.6579
WBGene00219282	F43G9.21	I	-	8616405	8616814		protein_coding	29.4953	1.32687e-07	1.76884e-05	2.6142	2.985	0	0.170512
WBGene00219284	C41G7.15	I	+	9533802	9534310		protein_coding	24.9489	0.00110891	0.0231904	0.137066	0.341911	0	0
WBGene00219325	F17C11.22	V	-	10967919	10970281		protein_coding	3.01711	0.000773276	0.0177777	1.67892	2.11985	0.537724	0.707982
WBGene00219399	Y55F3AM.21	IV	-	1049607	1051685		protein_coding	2.44557	0.00104806	0.0222203	3.86257	4.73856	1.64793	1.85727
WBGene00219609	linc-7	X	+	16002599	16003728		lincRNA	7.23396	3.08749e-19	4.76759e-16	76.6761	43.5619	8.32187	8.28223
WBGene00219639	linc-115	X	+	15745719	15746204		lincRNA	21.2093	0.000213281	0.00693349	0.145526	0.25866	0	0
WBGene00219697	linc-169	II	+	7371784	7372735		lincRNA	12.0445	4.17977e-08	7.10561e-06	3.22887	1.53286	0.100662	0.276343
WBGene00219700	linc-6	X	-	1982710	1982883		lincRNA	7.84214	3.70011e-15	3.80906e-12	106.542	83.4429	12.5131	11.6956
WBGene00219725	linc-63	I	-	3870642	3871267		lincRNA	3.41813	0.000200985	0.00657994	3.16834	5.07441	1.20164	1.19569
WBGene00235295	C42D4.19	IV	+	7175646	7176276		protein_coding	4.27416	8.72459e-05	0.00336105	2.13717	2.06965	0.352496	0.616427
WBGene00235326	F22F7.11	V	+	2119829	2120215		protein_coding	22.3328	0.000458917	0.0119304	0.260871	0.165784	0	0
WBGene00235388	W04C9.9	I	-	482040	483880		protein_coding	37.7241	1.20867e-06	0.000105374	0.532934	0.201548	0	0
WBGene00236786	C17H12.37	IV	+	6805115	6805908		protein_coding	7.42637	8.40452e-07	7.86544e-05	1.30407	2.18449	0.270333	0.182113
WBGene00249825	F17E9.19	IV	+	8353636	8354209		pseudogene	18.3792	0.000442658	0.0117306	0.149942	0.197642	0	0
WBGene00269381	F08F8.11	III	+	7365902	7366448		protein_coding	15.7734	4.37977e-05	0.00192772	0.544162	0.460271	0	0.044947
WBGene00269422	T01H10.11	X	+	12123452	12123916		protein_coding	27.2411	0.000519952	0.0132926	0.174609	0.350213	0	0
WBGene00269433	T16G12.12	III	+	10063296	10063871		protein_coding	2.75152	0.00113164	0.0235344	5.79379	4.4774	1.49397	2.22622
WBGene00271605	H05L14.3	I	+	7980237	7984713		protein_coding	4.85815	1.76068e-06	0.000139743	0.980063	0.847456	0.178624	0.181669
WBGene00271807	F19F10.14	V	-	7570640	7571055		protein_coding	23.5624	0.000551597	0.0138783	0.326371	0.124878	0	0
WBGene00304220	F53G2.13	II	+	2485266	2485922		protein_coding	7.4195	7.38155e-07	7.14244e-05	1.70476	1.4416	0.233343	0.173419
