# Supplementary material for: Ubiquitin-proteasome system regulates pro-crossover protein dynamics during meiosis in Caenorhabditis elegans
Source: PLoS Biol. 2026 Jun 16;24(6):e3003868. doi: 10.1371/journal.pbio.3003868 (PMC13293516; doi:10.1371/journal.pbio.3003868)
Supplement: S3 Table — (XLSX) [file pbio.3003868.s013.xlsx]

## Sheet: reliable ub sites
	List of all the reliable ubiquitination sites identified by the DIA ubiquitinomics
PG.ProteinAccessions	PG.Genes	PG.ProteinDescriptions	PTM.ProteinId	PTM.CollapseKey	PTM.Multiplicity	PTM.ModificationTitle	PTM.SiteAA	PTM.SiteLocation	PTM.FlankingRegion	DCL569R6.PTM.SiteProbability	DCL569R6.PTM.Quantity
A0A061ACH4;A0A061ACK7;A0A061ADS3;A0A061AKN1;D3NQB6;Q95Q10;Q9U1W6;Q9U1W7	CELE_Y62E10A.13	Phosphoserine phosphatase	A0A061ACH4	A0A061ACH4_K251_M1	1	GlyGly (K)	K	251	TDFDVLRKDLDHDES	1	4791.09
A0A061ACH4;A0A061ACK7;A0A061ADS3;A0A061AKN1;D3NQB6;Q95Q10;Q9U1W6;Q9U1W7	CELE_Y62E10A.13	Phosphoserine phosphatase	A0A061ACK7	A0A061ACK7_K275_M1	1	GlyGly (K)	K	275	TDFDVLRKDLDHDES	1	4791.09
A0A061ACH4;A0A061ACK7;A0A061ADS3;A0A061AKN1;D3NQB6;Q95Q10;Q9U1W6;Q9U1W7	CELE_Y62E10A.13	Phosphoserine phosphatase	A0A061ADS3	A0A061ADS3_K273_M1	1	GlyGly (K)	K	273	TDFDVLRKDLDHDES	1	4791.09
A0A061ACH4;A0A061ACK7;A0A061ADS3;A0A061AKN1;D3NQB6;Q95Q10;Q9U1W6;Q9U1W7	CELE_Y62E10A.13	Phosphoserine phosphatase	A0A061AKN1	A0A061AKN1_K269_M1	1	GlyGly (K)	K	269	TDFDVLRKDLDHDES	1	4791.09
A0A061ACH4;A0A061ACK7;A0A061ADS3;A0A061AKN1;D3NQB6;Q95Q10;Q9U1W6;Q9U1W7	CELE_Y62E10A.13	Phosphoserine phosphatase	D3NQB6	D3NQB6_K54_M1	1	GlyGly (K)	K	54	TDFDVLRKDLDHDES	1	4791.09
A0A061ACH4;A0A061ACK7;A0A061ADS3;A0A061AKN1;D3NQB6;Q95Q10;Q9U1W6;Q9U1W7	CELE_Y62E10A.13	Phosphoserine phosphatase	Q95Q10	Q95Q10_K253_M1	1	GlyGly (K)	K	253	TDFDVLRKDLDHDES	1	4791.09
A0A061ACH4;A0A061ACK7;A0A061ADS3;A0A061AKN1;D3NQB6;Q95Q10;Q9U1W6;Q9U1W7	CELE_Y62E10A.13	Phosphoserine phosphatase	Q9U1W6	Q9U1W6_K264_M1	1	GlyGly (K)	K	264	TDFDVLRKDLDHDES	1	4791.09
A0A061ACH4;A0A061ACK7;A0A061ADS3;A0A061AKN1;D3NQB6;Q95Q10;Q9U1W6;Q9U1W7	CELE_Y62E10A.13	Phosphoserine phosphatase	Q9U1W7	Q9U1W7_K267_M1	1	GlyGly (K)	K	267	TDFDVLRKDLDHDES	1	4791.09
A0A061ACK4;A0A061ACN3;A0A061ACN7;A0A061ADU8;A0A061AJ20;A0A061AKR6;Q9XTF3	mbk-2	dual-specificity kinase;dual-specificity kinase;dual-specificity kinase;dual-specificity kinase;dual-specificity kinase;dual-specificity kinase;Dual specificity tyrosine-phosphorylation-regulated kinase mbk-2	A0A061ACK4	A0A061ACK4_K404_M1	1	GlyGly (K)	K	404	ARTFITSKGYPRYCT	1	61795.1
A0A061ACK4;A0A061ACN3;A0A061ACN7;A0A061ADU8;A0A061AJ20;A0A061AKR6;Q9XTF3	mbk-2	dual-specificity kinase;dual-specificity kinase;dual-specificity kinase;dual-specificity kinase;dual-specificity kinase;dual-specificity kinase;Dual specificity tyrosine-phosphorylation-regulated kinase mbk-2	A0A061ACN3	A0A061ACN3_K404_M1	1	GlyGly (K)	K	404	ARTFITSKGYPRYCT	1	61795.1
A0A061ACK4;A0A061ACN3;A0A061ACN7;A0A061ADU8;A0A061AJ20;A0A061AKR6;Q9XTF3	mbk-2	dual-specificity kinase;dual-specificity kinase;dual-specificity kinase;dual-specificity kinase;dual-specificity kinase;dual-specificity kinase;Dual specificity tyrosine-phosphorylation-regulated kinase mbk-2	A0A061ACN7	A0A061ACN7_K416_M1	1	GlyGly (K)	K	416	ARTFITSKGYPRYCT	1	61795.1
A0A061ACK4;A0A061ACN3;A0A061ACN7;A0A061ADU8;A0A061AJ20;A0A061AKR6;Q9XTF3	mbk-2	dual-specificity kinase;dual-specificity kinase;dual-specificity kinase;dual-specificity kinase;dual-specificity kinase;dual-specificity kinase;Dual specificity tyrosine-phosphorylation-regulated kinase mbk-2	A0A061ADU8	A0A061ADU8_K371_M1	1	GlyGly (K)	K	371	ARTFITSKGYPRYCT	1	61795.1
A0A061ACK4;A0A061ACN3;A0A061ACN7;A0A061ADU8;A0A061AJ20;A0A061AKR6;Q9XTF3	mbk-2	dual-specificity kinase;dual-specificity kinase;dual-specificity kinase;dual-specificity kinase;dual-specificity kinase;dual-specificity kinase;Dual specificity tyrosine-phosphorylation-regulated kinase mbk-2	A0A061AJ20	A0A061AJ20_K371_M1	1	GlyGly (K)	K	371	ARTFITSKGYPRYCT	1	61795.1
A0A061ACK4;A0A061ACN3;A0A061ACN7;A0A061ADU8;A0A061AJ20;A0A061AKR6;Q9XTF3	mbk-2	dual-specificity kinase;dual-specificity kinase;dual-specificity kinase;dual-specificity kinase;dual-specificity kinase;dual-specificity kinase;Dual specificity tyrosine-phosphorylation-regulated kinase mbk-2	A0A061AKR6	A0A061AKR6_K681_M1	1	GlyGly (K)	K	681	ARTFITSKGYPRYCT	1	61795.1
A0A061ACK4;A0A061ACN3;A0A061ACN7;A0A061ADU8;A0A061AJ20;A0A061AKR6;Q9XTF3	mbk-2	dual-specificity kinase;dual-specificity kinase;dual-specificity kinase;dual-specificity kinase;dual-specificity kinase;dual-specificity kinase;Dual specificity tyrosine-phosphorylation-regulated kinase mbk-2	Q9XTF3	Q9XTF3_K698_M1	1	GlyGly (K)	K	698	ARTFITSKGYPRYCT	1	61795.1
A0A061ACK4;A0A061ACN3;A0A061ACN7;A0A061ADU8;A0A061AJ20;A0A061AKR6;Q9XTF3	mbk-2	dual-specificity kinase;dual-specificity kinase;dual-specificity kinase;dual-specificity kinase;dual-specificity kinase;dual-specificity kinase;Dual specificity tyrosine-phosphorylation-regulated kinase mbk-2	A0A061ACK4	A0A061ACK4_K476_M1	1	GlyGly (K)	K	476	MTPAQALKHKWLRRR	1	7024.08
A0A061ACK4;A0A061ACN3;A0A061ACN7;A0A061ADU8;A0A061AJ20;A0A061AKR6;Q9XTF3	mbk-2	dual-specificity kinase;dual-specificity kinase;dual-specificity kinase;dual-specificity kinase;dual-specificity kinase;dual-specificity kinase;Dual specificity tyrosine-phosphorylation-regulated kinase mbk-2	A0A061ACN3	A0A061ACN3_K476_M1	1	GlyGly (K)	K	476	MTPAQALKHKWLRRR	1	7024.08
A0A061ACK4;A0A061ACN3;A0A061ACN7;A0A061ADU8;A0A061AJ20;A0A061AKR6;Q9XTF3	mbk-2	dual-specificity kinase;dual-specificity kinase;dual-specificity kinase;dual-specificity kinase;dual-specificity kinase;dual-specificity kinase;Dual specificity tyrosine-phosphorylation-regulated kinase mbk-2	A0A061ACN7	A0A061ACN7_K488_M1	1	GlyGly (K)	K	488	MTPAQALKHKWLRRR	1	7024.08
A0A061ACK4;A0A061ACN3;A0A061ACN7;A0A061ADU8;A0A061AJ20;A0A061AKR6;Q9XTF3	mbk-2	dual-specificity kinase;dual-specificity kinase;dual-specificity kinase;dual-specificity kinase;dual-specificity kinase;dual-specificity kinase;Dual specificity tyrosine-phosphorylation-regulated kinase mbk-2	A0A061ADU8	A0A061ADU8_K443_M1	1	GlyGly (K)	K	443	MTPAQALKHKWLRRR	1	7024.08
A0A061ACK4;A0A061ACN3;A0A061ACN7;A0A061ADU8;A0A061AJ20;A0A061AKR6;Q9XTF3	mbk-2	dual-specificity kinase;dual-specificity kinase;dual-specificity kinase;dual-specificity kinase;dual-specificity kinase;dual-specificity kinase;Dual specificity tyrosine-phosphorylation-regulated kinase mbk-2	A0A061AJ20	A0A061AJ20_K443_M1	1	GlyGly (K)	K	443	MTPAQALKHKWLRRR	1	7024.08
A0A061ACK4;A0A061ACN3;A0A061ACN7;A0A061ADU8;A0A061AJ20;A0A061AKR6;Q9XTF3	mbk-2	dual-specificity kinase;dual-specificity kinase;dual-specificity kinase;dual-specificity kinase;dual-specificity kinase;dual-specificity kinase;Dual specificity tyrosine-phosphorylation-regulated kinase mbk-2	A0A061AKR6	A0A061AKR6_K753_M1	1	GlyGly (K)	K	753	MTPAQALKHKWLRRR	1	7024.08
A0A061ACK4;A0A061ACN3;A0A061ACN7;A0A061ADU8;A0A061AJ20;A0A061AKR6;Q9XTF3	mbk-2	dual-specificity kinase;dual-specificity kinase;dual-specificity kinase;dual-specificity kinase;dual-specificity kinase;dual-specificity kinase;Dual specificity tyrosine-phosphorylation-regulated kinase mbk-2	Q9XTF3	Q9XTF3_K770_M1	1	GlyGly (K)	K	770	MTPAQALKHKWLRRR	1	7024.08
A0A061ACM2;A0A061ACP8;A0A061ADW6;A0A4V0IJW4;A0A4V6M3U0;G5ED33;O18250;Q7YTG1	eps-8	SH3 domain-containing protein;SH3 domain-containing protein;SH3 domain-containing protein;SH3 domain-containing protein;SH3 domain-containing protein;Epidermal growth factor receptor pathway substrate 8 splice variant A;SH3 domain-containing protein;SH3 domain-containing protein	A0A061ACM2	A0A061ACM2_K495_M1	1	GlyGly (K)	K	495	AEKDLITKETTQPVP	1	455667
A0A061ACM2;A0A061ACP8;A0A061ADW6;A0A4V0IJW4;A0A4V6M3U0;G5ED33;O18250;Q7YTG1	eps-8	SH3 domain-containing protein;SH3 domain-containing protein;SH3 domain-containing protein;SH3 domain-containing protein;SH3 domain-containing protein;Epidermal growth factor receptor pathway substrate 8 splice variant A;SH3 domain-containing protein;SH3 domain-containing protein	A0A061ACP8	A0A061ACP8_K567_M1	1	GlyGly (K)	K	567	AEKDLITKETTQPVP	1	455667
A0A061ACM2;A0A061ACP8;A0A061ADW6;A0A4V0IJW4;A0A4V6M3U0;G5ED33;O18250;Q7YTG1	eps-8	SH3 domain-containing protein;SH3 domain-containing protein;SH3 domain-containing protein;SH3 domain-containing protein;SH3 domain-containing protein;Epidermal growth factor receptor pathway substrate 8 splice variant A;SH3 domain-containing protein;SH3 domain-containing protein	A0A061ADW6	A0A061ADW6_K512_M1	1	GlyGly (K)	K	512	AEKDLITKETTQPVP	1	455667
A0A061ACM2;A0A061ACP8;A0A061ADW6;A0A4V0IJW4;A0A4V6M3U0;G5ED33;O18250;Q7YTG1	eps-8	SH3 domain-containing protein;SH3 domain-containing protein;SH3 domain-containing protein;SH3 domain-containing protein;SH3 domain-containing protein;Epidermal growth factor receptor pathway substrate 8 splice variant A;SH3 domain-containing protein;SH3 domain-containing protein	A0A4V0IJW4	A0A4V0IJW4_K543_M1	1	GlyGly (K)	K	543	AEKDLITKETTQPVP	1	455667
A0A061ACM2;A0A061ACP8;A0A061ADW6;A0A4V0IJW4;A0A4V6M3U0;G5ED33;O18250;Q7YTG1	eps-8	SH3 domain-containing protein;SH3 domain-containing protein;SH3 domain-containing protein;SH3 domain-containing protein;SH3 domain-containing protein;Epidermal growth factor receptor pathway substrate 8 splice variant A;SH3 domain-containing protein;SH3 domain-containing protein	A0A4V6M3U0	A0A4V6M3U0_K568_M1	1	GlyGly (K)	K	568	AEKDLITKETTQPVP	1	455667
A0A061ACM2;A0A061ACP8;A0A061ADW6;A0A4V0IJW4;A0A4V6M3U0;G5ED33;O18250;Q7YTG1	eps-8	SH3 domain-containing protein;SH3 domain-containing protein;SH3 domain-containing protein;SH3 domain-containing protein;SH3 domain-containing protein;Epidermal growth factor receptor pathway substrate 8 splice variant A;SH3 domain-containing protein;SH3 domain-containing protein	G5ED33	G5ED33_K542_M1	1	GlyGly (K)	K	542	AEKDLITKETTQPVP	1	455667
A0A061ACM2;A0A061ACP8;A0A061ADW6;A0A4V0IJW4;A0A4V6M3U0;G5ED33;O18250;Q7YTG1	eps-8	SH3 domain-containing protein;SH3 domain-containing protein;SH3 domain-containing protein;SH3 domain-containing protein;SH3 domain-containing protein;Epidermal growth factor receptor pathway substrate 8 splice variant A;SH3 domain-containing protein;SH3 domain-containing protein	O18250	O18250_K487_M1	1	GlyGly (K)	K	487	AEKDLITKETTQPVP	1	455667
A0A061ACM2;A0A061ACP8;A0A061ADW6;A0A4V0IJW4;A0A4V6M3U0;G5ED33;O18250;Q7YTG1	eps-8	SH3 domain-containing protein;SH3 domain-containing protein;SH3 domain-containing protein;SH3 domain-containing protein;SH3 domain-containing protein;Epidermal growth factor receptor pathway substrate 8 splice variant A;SH3 domain-containing protein;SH3 domain-containing protein	Q7YTG1	Q7YTG1_K470_M1	1	GlyGly (K)	K	470	AEKDLITKETTQPVP	1	455667
A0A061ACM2;A0A061ACP8;A0A061ADW6;A0A4V0IJW4;A0A4V6M3U0;G5ED33;O18250;Q7YTG1	eps-8	SH3 domain-containing protein;SH3 domain-containing protein;SH3 domain-containing protein;SH3 domain-containing protein;SH3 domain-containing protein;Epidermal growth factor receptor pathway substrate 8 splice variant A;SH3 domain-containing protein;SH3 domain-containing protein	A0A061ACM2	A0A061ACM2_K515_M1	1	GlyGly (K)	K	515	VTHQPITKRYDPPIS	1	196631
A0A061ACM2;A0A061ACP8;A0A061ADW6;A0A4V0IJW4;A0A4V6M3U0;G5ED33;O18250;Q7YTG1	eps-8	SH3 domain-containing protein;SH3 domain-containing protein;SH3 domain-containing protein;SH3 domain-containing protein;SH3 domain-containing protein;Epidermal growth factor receptor pathway substrate 8 splice variant A;SH3 domain-containing protein;SH3 domain-containing protein	A0A061ACP8	A0A061ACP8_K587_M1	1	GlyGly (K)	K	587	VTHQPITKRYDPPIS	1	196631
A0A061ACM2;A0A061ACP8;A0A061ADW6;A0A4V0IJW4;A0A4V6M3U0;G5ED33;O18250;Q7YTG1	eps-8	SH3 domain-containing protein;SH3 domain-containing protein;SH3 domain-containing protein;SH3 domain-containing protein;SH3 domain-containing protein;Epidermal growth factor receptor pathway substrate 8 splice variant A;SH3 domain-containing protein;SH3 domain-containing protein	A0A061ADW6	A0A061ADW6_K532_M1	1	GlyGly (K)	K	532	VTHQPITKRYDPPIS	1	196631
A0A061ACM2;A0A061ACP8;A0A061ADW6;A0A4V0IJW4;A0A4V6M3U0;G5ED33;O18250;Q7YTG1	eps-8	SH3 domain-containing protein;SH3 domain-containing protein;SH3 domain-containing protein;SH3 domain-containing protein;SH3 domain-containing protein;Epidermal growth factor receptor pathway substrate 8 splice variant A;SH3 domain-containing protein;SH3 domain-containing protein	A0A4V0IJW4	A0A4V0IJW4_K563_M1	1	GlyGly (K)	K	563	VTHQPITKRYDPPIS	1	196631
A0A061ACM2;A0A061ACP8;A0A061ADW6;A0A4V0IJW4;A0A4V6M3U0;G5ED33;O18250;Q7YTG1	eps-8	SH3 domain-containing protein;SH3 domain-containing protein;SH3 domain-containing protein;SH3 domain-containing protein;SH3 domain-containing protein;Epidermal growth factor receptor pathway substrate 8 splice variant A;SH3 domain-containing protein;SH3 domain-containing protein	A0A4V6M3U0	A0A4V6M3U0_K588_M1	1	GlyGly (K)	K	588	VTHQPITKRYDPPIS	1	196631
A0A061ACM2;A0A061ACP8;A0A061ADW6;A0A4V0IJW4;A0A4V6M3U0;G5ED33;O18250;Q7YTG1	eps-8	SH3 domain-containing protein;SH3 domain-containing protein;SH3 domain-containing protein;SH3 domain-containing protein;SH3 domain-containing protein;Epidermal growth factor receptor pathway substrate 8 splice variant A;SH3 domain-containing protein;SH3 domain-containing protein	G5ED33	G5ED33_K562_M1	1	GlyGly (K)	K	562	VTHQPITKRYDPPIS	1	196631
A0A061ACM2;A0A061ACP8;A0A061ADW6;A0A4V0IJW4;A0A4V6M3U0;G5ED33;O18250;Q7YTG1	eps-8	SH3 domain-containing protein;SH3 domain-containing protein;SH3 domain-containing protein;SH3 domain-containing protein;SH3 domain-containing protein;Epidermal growth factor receptor pathway substrate 8 splice variant A;SH3 domain-containing protein;SH3 domain-containing protein	O18250	O18250_K507_M1	1	GlyGly (K)	K	507	VTHQPITKRYDPPIS	1	196631
A0A061ACM2;A0A061ACP8;A0A061ADW6;A0A4V0IJW4;A0A4V6M3U0;G5ED33;O18250;Q7YTG1	eps-8	SH3 domain-containing protein;SH3 domain-containing protein;SH3 domain-containing protein;SH3 domain-containing protein;SH3 domain-containing protein;Epidermal growth factor receptor pathway substrate 8 splice variant A;SH3 domain-containing protein;SH3 domain-containing protein	Q7YTG1	Q7YTG1_K490_M1	1	GlyGly (K)	K	490	VTHQPITKRYDPPIS	1	196631
A0A061ACM2;A0A061ACP8;A0A061ADW6;A0A4V0IJW4;A0A4V6M3U0;G5ED33;O18250;Q7YTG1	eps-8	SH3 domain-containing protein;SH3 domain-containing protein;SH3 domain-containing protein;SH3 domain-containing protein;SH3 domain-containing protein;Epidermal growth factor receptor pathway substrate 8 splice variant A;SH3 domain-containing protein;SH3 domain-containing protein	A0A061ACM2	A0A061ACM2_K536_M1	1	GlyGly (K)	K	536	RNNYSHVKVTVDSDT	1	11065.6
A0A061ACM2;A0A061ACP8;A0A061ADW6;A0A4V0IJW4;A0A4V6M3U0;G5ED33;O18250;Q7YTG1	eps-8	SH3 domain-containing protein;SH3 domain-containing protein;SH3 domain-containing protein;SH3 domain-containing protein;SH3 domain-containing protein;Epidermal growth factor receptor pathway substrate 8 splice variant A;SH3 domain-containing protein;SH3 domain-containing protein	A0A061ACP8	A0A061ACP8_K608_M1	1	GlyGly (K)	K	608	RNNYSHVKVTVDSDT	1	11065.6
A0A061ACM2;A0A061ACP8;A0A061ADW6;A0A4V0IJW4;A0A4V6M3U0;G5ED33;O18250;Q7YTG1	eps-8	SH3 domain-containing protein;SH3 domain-containing protein;SH3 domain-containing protein;SH3 domain-containing protein;SH3 domain-containing protein;Epidermal growth factor receptor pathway substrate 8 splice variant A;SH3 domain-containing protein;SH3 domain-containing protein	A0A061ADW6	A0A061ADW6_K553_M1	1	GlyGly (K)	K	553	RNNYSHVKVTVDSDT	1	11065.6
A0A061ACM2;A0A061ACP8;A0A061ADW6;A0A4V0IJW4;A0A4V6M3U0;G5ED33;O18250;Q7YTG1	eps-8	SH3 domain-containing protein;SH3 domain-containing protein;SH3 domain-containing protein;SH3 domain-containing protein;SH3 domain-containing protein;Epidermal growth factor receptor pathway substrate 8 splice variant A;SH3 domain-containing protein;SH3 domain-containing protein	A0A4V0IJW4	A0A4V0IJW4_K584_M1	1	GlyGly (K)	K	584	RNNYSHVKVTVDSDT	1	11065.6
A0A061ACM2;A0A061ACP8;A0A061ADW6;A0A4V0IJW4;A0A4V6M3U0;G5ED33;O18250;Q7YTG1	eps-8	SH3 domain-containing protein;SH3 domain-containing protein;SH3 domain-containing protein;SH3 domain-containing protein;SH3 domain-containing protein;Epidermal growth factor receptor pathway substrate 8 splice variant A;SH3 domain-containing protein;SH3 domain-containing protein	A0A4V6M3U0	A0A4V6M3U0_K609_M1	1	GlyGly (K)	K	609	RNNYSHVKVTVDSDT	1	11065.6
A0A061ACM2;A0A061ACP8;A0A061ADW6;A0A4V0IJW4;A0A4V6M3U0;G5ED33;O18250;Q7YTG1	eps-8	SH3 domain-containing protein;SH3 domain-containing protein;SH3 domain-containing protein;SH3 domain-containing protein;SH3 domain-containing protein;Epidermal growth factor receptor pathway substrate 8 splice variant A;SH3 domain-containing protein;SH3 domain-containing protein	G5ED33	G5ED33_K583_M1	1	GlyGly (K)	K	583	RNNYSHVKVTVDSDT	1	11065.6
A0A061ACM2;A0A061ACP8;A0A061ADW6;A0A4V0IJW4;A0A4V6M3U0;G5ED33;O18250;Q7YTG1	eps-8	SH3 domain-containing protein;SH3 domain-containing protein;SH3 domain-containing protein;SH3 domain-containing protein;SH3 domain-containing protein;Epidermal growth factor receptor pathway substrate 8 splice variant A;SH3 domain-containing protein;SH3 domain-containing protein	O18250	O18250_K528_M1	1	GlyGly (K)	K	528	RNNYSHVKVTVDSDT	1	11065.6
A0A061ACM2;A0A061ACP8;A0A061ADW6;A0A4V0IJW4;A0A4V6M3U0;G5ED33;O18250;Q7YTG1	eps-8	SH3 domain-containing protein;SH3 domain-containing protein;SH3 domain-containing protein;SH3 domain-containing protein;SH3 domain-containing protein;Epidermal growth factor receptor pathway substrate 8 splice variant A;SH3 domain-containing protein;SH3 domain-containing protein	Q7YTG1	Q7YTG1_K511_M1	1	GlyGly (K)	K	511	RNNYSHVKVTVDSDT	1	11065.6
A0A061ACM2;A0A061ACP8;A0A061ADW6;A0A4V0IJW4;A0A4V6M3U0;G5ED33;O18250;Q7YTG1	eps-8	SH3 domain-containing protein;SH3 domain-containing protein;SH3 domain-containing protein;SH3 domain-containing protein;SH3 domain-containing protein;Epidermal growth factor receptor pathway substrate 8 splice variant A;SH3 domain-containing protein;SH3 domain-containing protein	A0A061ACM2	A0A061ACM2_K462_M1	1	GlyGly (K)	K	462	RERLEFEKAKIMERE	1	4198.11
A0A061ACM2;A0A061ACP8;A0A061ADW6;A0A4V0IJW4;A0A4V6M3U0;G5ED33;O18250;Q7YTG1	eps-8	SH3 domain-containing protein;SH3 domain-containing protein;SH3 domain-containing protein;SH3 domain-containing protein;SH3 domain-containing protein;Epidermal growth factor receptor pathway substrate 8 splice variant A;SH3 domain-containing protein;SH3 domain-containing protein	A0A061ACP8	A0A061ACP8_K534_M1	1	GlyGly (K)	K	534	RERLEFEKAKIMERE	1	4198.11
A0A061ACM2;A0A061ACP8;A0A061ADW6;A0A4V0IJW4;A0A4V6M3U0;G5ED33;O18250;Q7YTG1	eps-8	SH3 domain-containing protein;SH3 domain-containing protein;SH3 domain-containing protein;SH3 domain-containing protein;SH3 domain-containing protein;Epidermal growth factor receptor pathway substrate 8 splice variant A;SH3 domain-containing protein;SH3 domain-containing protein	A0A061ADW6	A0A061ADW6_K479_M1	1	GlyGly (K)	K	479	RERLEFEKAKIMERE	1	4198.11
A0A061ACM2;A0A061ACP8;A0A061ADW6;A0A4V0IJW4;A0A4V6M3U0;G5ED33;O18250;Q7YTG1	eps-8	SH3 domain-containing protein;SH3 domain-containing protein;SH3 domain-containing protein;SH3 domain-containing protein;SH3 domain-containing protein;Epidermal growth factor receptor pathway substrate 8 splice variant A;SH3 domain-containing protein;SH3 domain-containing protein	A0A4V0IJW4	A0A4V0IJW4_K510_M1	1	GlyGly (K)	K	510	RERLEFEKAKIMERE	1	4198.11
A0A061ACM2;A0A061ACP8;A0A061ADW6;A0A4V0IJW4;A0A4V6M3U0;G5ED33;O18250;Q7YTG1	eps-8	SH3 domain-containing protein;SH3 domain-containing protein;SH3 domain-containing protein;SH3 domain-containing protein;SH3 domain-containing protein;Epidermal growth factor receptor pathway substrate 8 splice variant A;SH3 domain-containing protein;SH3 domain-containing protein	A0A4V6M3U0	A0A4V6M3U0_K535_M1	1	GlyGly (K)	K	535	RERLEFEKAKIMERE	1	4198.11
A0A061ACM2;A0A061ACP8;A0A061ADW6;A0A4V0IJW4;A0A4V6M3U0;G5ED33;O18250;Q7YTG1	eps-8	SH3 domain-containing protein;SH3 domain-containing protein;SH3 domain-containing protein;SH3 domain-containing protein;SH3 domain-containing protein;Epidermal growth factor receptor pathway substrate 8 splice variant A;SH3 domain-containing protein;SH3 domain-containing protein	G5ED33	G5ED33_K509_M1	1	GlyGly (K)	K	509	RERLEFEKAKIMERE	1	4198.11
A0A061ACM2;A0A061ACP8;A0A061ADW6;A0A4V0IJW4;A0A4V6M3U0;G5ED33;O18250;Q7YTG1	eps-8	SH3 domain-containing protein;SH3 domain-containing protein;SH3 domain-containing protein;SH3 domain-containing protein;SH3 domain-containing protein;Epidermal growth factor receptor pathway substrate 8 splice variant A;SH3 domain-containing protein;SH3 domain-containing protein	O18250	O18250_K454_M1	1	GlyGly (K)	K	454	RERLEFEKAKIMERE	1	4198.11
A0A061ACM2;A0A061ACP8;A0A061ADW6;A0A4V0IJW4;A0A4V6M3U0;G5ED33;O18250;Q7YTG1	eps-8	SH3 domain-containing protein;SH3 domain-containing protein;SH3 domain-containing protein;SH3 domain-containing protein;SH3 domain-containing protein;Epidermal growth factor receptor pathway substrate 8 splice variant A;SH3 domain-containing protein;SH3 domain-containing protein	Q7YTG1	Q7YTG1_K437_M1	1	GlyGly (K)	K	437	RERLEFEKAKIMERE	1	4198.11
A0A061ACR1;F5GUA3;Q22498;Q2XN02	copg-1	Coatomer subunit gamma;Coatomer subunit gamma;Probable coatomer subunit gamma;Coatomer subunit gamma	A0A061ACR1	A0A061ACR1_K209_M1	1	GlyGly (K)	K	209	NDRLAVNKLVQKFSK	1	100879
A0A061ACR1;F5GUA3;Q22498;Q2XN02	copg-1	Coatomer subunit gamma;Coatomer subunit gamma;Probable coatomer subunit gamma;Coatomer subunit gamma	F5GUA3	F5GUA3_K222_M1	1	GlyGly (K)	K	222	NDRLAVNKLVQKFSK	1	100879
A0A061ACR1;F5GUA3;Q22498;Q2XN02	copg-1	Coatomer subunit gamma;Coatomer subunit gamma;Probable coatomer subunit gamma;Coatomer subunit gamma	Q22498	Q22498_K209_M1	1	GlyGly (K)	K	209	NDRLAVNKLVQKFSK	1	100879
A0A061ACR1;F5GUA3;Q22498;Q2XN02	copg-1	Coatomer subunit gamma;Coatomer subunit gamma;Probable coatomer subunit gamma;Coatomer subunit gamma	Q2XN02	Q2XN02_K222_M1	1	GlyGly (K)	K	222	NDRLAVNKLVQKFSK	1	100879
A0A061ACR1;F5GUA3;Q22498;Q2XN02	copg-1	Coatomer subunit gamma;Coatomer subunit gamma;Probable coatomer subunit gamma;Coatomer subunit gamma	A0A061ACR1	A0A061ACR1_K141_M1	1	GlyGly (K)	K	141	QTIERYMKQAIVDRN	1	100807
A0A061ACR1;F5GUA3;Q22498;Q2XN02	copg-1	Coatomer subunit gamma;Coatomer subunit gamma;Probable coatomer subunit gamma;Coatomer subunit gamma	F5GUA3	F5GUA3_K154_M1	1	GlyGly (K)	K	154	QTIERYMKQAIVDRN	1	100807
A0A061ACR1;F5GUA3;Q22498;Q2XN02	copg-1	Coatomer subunit gamma;Coatomer subunit gamma;Probable coatomer subunit gamma;Coatomer subunit gamma	Q22498	Q22498_K141_M1	1	GlyGly (K)	K	141	QTIERYMKQAIVDRN	1	100807
A0A061ACR1;F5GUA3;Q22498;Q2XN02	copg-1	Coatomer subunit gamma;Coatomer subunit gamma;Probable coatomer subunit gamma;Coatomer subunit gamma	Q2XN02	Q2XN02_K154_M1	1	GlyGly (K)	K	154	QTIERYMKQAIVDRN	1	100807
A0A061ACR1;F5GUA3;Q22498;Q2XN02	copg-1	Coatomer subunit gamma;Coatomer subunit gamma;Probable coatomer subunit gamma;Coatomer subunit gamma	A0A061ACR1	A0A061ACR1_K589_M1	1	GlyGly (K)	K	589	QALSQPEKRVPQLVE	1	77520.7
A0A061ACR1;F5GUA3;Q22498;Q2XN02	copg-1	Coatomer subunit gamma;Coatomer subunit gamma;Probable coatomer subunit gamma;Coatomer subunit gamma	F5GUA3	F5GUA3_K602_M1	1	GlyGly (K)	K	602	QALSQPEKRVPQLVE	1	77520.7
A0A061ACR1;F5GUA3;Q22498;Q2XN02	copg-1	Coatomer subunit gamma;Coatomer subunit gamma;Probable coatomer subunit gamma;Coatomer subunit gamma	Q22498	Q22498_K587_M1	1	GlyGly (K)	K	587	QALSQPEKRVPQLVE	1	77520.7
A0A061ACR1;F5GUA3;Q22498;Q2XN02	copg-1	Coatomer subunit gamma;Coatomer subunit gamma;Probable coatomer subunit gamma;Coatomer subunit gamma	Q2XN02	Q2XN02_K600_M1	1	GlyGly (K)	K	600	QALSQPEKRVPQLVE	1	77520.7
A0A061ACR1;F5GUA3;Q22498;Q2XN02	copg-1	Coatomer subunit gamma;Coatomer subunit gamma;Probable coatomer subunit gamma;Coatomer subunit gamma	A0A061ACR1	A0A061ACR1_K483_M1	1	GlyGly (K)	K	483	RVILESTKVRAAAVT	1	31369.9
A0A061ACR1;F5GUA3;Q22498;Q2XN02	copg-1	Coatomer subunit gamma;Coatomer subunit gamma;Probable coatomer subunit gamma;Coatomer subunit gamma	F5GUA3	F5GUA3_K496_M1	1	GlyGly (K)	K	496	RVILESTKVRAAAVT	1	31369.9
A0A061ACR1;F5GUA3;Q22498;Q2XN02	copg-1	Coatomer subunit gamma;Coatomer subunit gamma;Probable coatomer subunit gamma;Coatomer subunit gamma	Q22498	Q22498_K481_M1	1	GlyGly (K)	K	481	RVILESTKVRAAAVT	1	31369.9
A0A061ACR1;F5GUA3;Q22498;Q2XN02	copg-1	Coatomer subunit gamma;Coatomer subunit gamma;Probable coatomer subunit gamma;Coatomer subunit gamma	Q2XN02	Q2XN02_K494_M1	1	GlyGly (K)	K	494	RVILESTKVRAAAVT	1	31369.9
A0A061ACR1;F5GUA3;Q22498;Q2XN02	copg-1	Coatomer subunit gamma;Coatomer subunit gamma;Probable coatomer subunit gamma;Coatomer subunit gamma	A0A061ACR1	A0A061ACR1_K213_M1	1	GlyGly (K)	K	213	AVNKLVQKFSKNALR	1	29630.6
A0A061ACR1;F5GUA3;Q22498;Q2XN02	copg-1	Coatomer subunit gamma;Coatomer subunit gamma;Probable coatomer subunit gamma;Coatomer subunit gamma	F5GUA3	F5GUA3_K226_M1	1	GlyGly (K)	K	226	AVNKLVQKFSKNALR	1	29630.6
A0A061ACR1;F5GUA3;Q22498;Q2XN02	copg-1	Coatomer subunit gamma;Coatomer subunit gamma;Probable coatomer subunit gamma;Coatomer subunit gamma	Q22498	Q22498_K213_M1	1	GlyGly (K)	K	213	AVNKLVQKFSKNALR	1	29630.6
A0A061ACR1;F5GUA3;Q22498;Q2XN02	copg-1	Coatomer subunit gamma;Coatomer subunit gamma;Probable coatomer subunit gamma;Coatomer subunit gamma	Q2XN02	Q2XN02_K226_M1	1	GlyGly (K)	K	226	AVNKLVQKFSKNALR	1	29630.6
A0A061ACR1;F5GUA3;Q22498;Q2XN02	copg-1	Coatomer subunit gamma;Coatomer subunit gamma;Probable coatomer subunit gamma;Coatomer subunit gamma	A0A061ACR1	A0A061ACR1_K411_M1	1	GlyGly (K)	K	411	SDGSYDYKKAIVETI	1	11800.4
A0A061ACR1;F5GUA3;Q22498;Q2XN02	copg-1	Coatomer subunit gamma;Coatomer subunit gamma;Probable coatomer subunit gamma;Coatomer subunit gamma	F5GUA3	F5GUA3_K424_M1	1	GlyGly (K)	K	424	SDGSYDYKKAIVETI	1	11800.4
A0A061ACR1;F5GUA3;Q22498;Q2XN02	copg-1	Coatomer subunit gamma;Coatomer subunit gamma;Probable coatomer subunit gamma;Coatomer subunit gamma	Q22498	Q22498_K409_M1	1	GlyGly (K)	K	409	SDGSYDYKKAIVETI	1	11800.4
A0A061ACR1;F5GUA3;Q22498;Q2XN02	copg-1	Coatomer subunit gamma;Coatomer subunit gamma;Probable coatomer subunit gamma;Coatomer subunit gamma	Q2XN02	Q2XN02_K422_M1	1	GlyGly (K)	K	422	SDGSYDYKKAIVETI	1	11800.4
A0A061ACS9;G5EBE2;G5EBY2;G5EE94;K8ESB8;K8ESI6;K8F7X2	tbc-9	Rab-GAP TBC domain-containing protein	A0A061ACS9	A0A061ACS9_K808_M1	1	GlyGly (K)	K	808	NQMRSIIKSIGKDCR	1	11395.3
A0A061ACS9;G5EBE2;G5EBY2;G5EE94;K8ESB8;K8ESI6;K8F7X2	tbc-9	Rab-GAP TBC domain-containing protein	G5EBE2	G5EBE2_K808_M1	1	GlyGly (K)	K	808	NQMRSIIKSIGKDCR	1	11395.3
A0A061ACS9;G5EBE2;G5EBY2;G5EE94;K8ESB8;K8ESI6;K8F7X2	tbc-9	Rab-GAP TBC domain-containing protein	G5EBY2	G5EBY2_K808_M1	1	GlyGly (K)	K	808	NQMRSIIKSIGKDCR	1	11395.3
A0A061ACS9;G5EBE2;G5EBY2;G5EE94;K8ESB8;K8ESI6;K8F7X2	tbc-9	Rab-GAP TBC domain-containing protein	G5EE94	G5EE94_K808_M1	1	GlyGly (K)	K	808	NQMRSIIKSIGKDCR	1	11395.3
A0A061ACS9;G5EBE2;G5EBY2;G5EE94;K8ESB8;K8ESI6;K8F7X2	tbc-9	Rab-GAP TBC domain-containing protein	K8ESB8	K8ESB8_K619_M1	1	GlyGly (K)	K	619	NQMRSIIKSIGKDCR	1	11395.3
A0A061ACS9;G5EBE2;G5EBY2;G5EE94;K8ESB8;K8ESI6;K8F7X2	tbc-9	Rab-GAP TBC domain-containing protein	K8ESI6	K8ESI6_K619_M1	1	GlyGly (K)	K	619	NQMRSIIKSIGKDCR	1	11395.3
A0A061ACS9;G5EBE2;G5EBY2;G5EE94;K8ESB8;K8ESI6;K8F7X2	tbc-9	Rab-GAP TBC domain-containing protein	K8F7X2	K8F7X2_K619_M1	1	GlyGly (K)	K	619	NQMRSIIKSIGKDCR	1	11395.3
A0A061ACT3;A0A061AE24;H2FLH2;H2FLH3;Q23551	unc-22	Twitchin	A0A061ACT3	A0A061ACT3_K4750_M1	1	GlyGly (K)	K	4750	IDGYIVEKKKLGDND	1	4796.74
A0A061ACT3;A0A061AE24;H2FLH2;H2FLH3;Q23551	unc-22	Twitchin	A0A061AE24	A0A061AE24_K4759_M1	1	GlyGly (K)	K	4759	IDGYIVEKKKLGDND	1	4796.74
A0A061ACT3;A0A061AE24;H2FLH2;H2FLH3;Q23551	unc-22	Twitchin	H2FLH2	H2FLH2_K4544_M1	1	GlyGly (K)	K	4544	IDGYIVEKKKLGDND	1	4796.74
A0A061ACT3;A0A061AE24;H2FLH2;H2FLH3;Q23551	unc-22	Twitchin	H2FLH3	H2FLH3_K4465_M1	1	GlyGly (K)	K	4465	IDGYIVEKKKLGDND	1	4796.74
A0A061ACT3;A0A061AE24;H2FLH2;H2FLH3;Q23551	unc-22	Twitchin	Q23551	Q23551_K4775_M1	1	GlyGly (K)	K	4775	IDGYIVEKKKLGDND	1	4796.74
A0A061ACT3;A0A061AE24;H2FLH2;H2FLH3;Q23551	unc-22	Twitchin	A0A061ACT3	A0A061ACT3_K5389_M1	1	GlyGly (K)	K	5389	KNAAGFSKPSPPSER	1	2499.17
A0A061ACT3;A0A061AE24;H2FLH2;H2FLH3;Q23551	unc-22	Twitchin	A0A061AE24	A0A061AE24_K5398_M1	1	GlyGly (K)	K	5398	KNAAGFSKPSPPSER	1	2499.17
A0A061ACT3;A0A061AE24;H2FLH2;H2FLH3;Q23551	unc-22	Twitchin	H2FLH2	H2FLH2_K5183_M1	1	GlyGly (K)	K	5183	KNAAGFSKPSPPSER	1	2499.17
A0A061ACT3;A0A061AE24;H2FLH2;H2FLH3;Q23551	unc-22	Twitchin	H2FLH3	H2FLH3_K5104_M1	1	GlyGly (K)	K	5104	KNAAGFSKPSPPSER	1	2499.17
A0A061ACT3;A0A061AE24;H2FLH2;H2FLH3;Q23551	unc-22	Twitchin	Q23551	Q23551_K5414_M1	1	GlyGly (K)	K	5414	KNAAGFSKPSPPSER	1	2499.17
A0A061ACT3;A0A061AE24;H2FLH2;H2FLH3;Q23551	unc-22	Twitchin	A0A061ACT3	A0A061ACT3_K5734_M1	1	GlyGly (K)	K	5734	ITSYVVEKRDLSKDE	1	2104.8
A0A061ACT3;A0A061AE24;H2FLH2;H2FLH3;Q23551	unc-22	Twitchin	A0A061AE24	A0A061AE24_K5743_M1	1	GlyGly (K)	K	5743	ITSYVVEKRDLSKDE	1	2104.8
A0A061ACT3;A0A061AE24;H2FLH2;H2FLH3;Q23551	unc-22	Twitchin	H2FLH2	H2FLH2_K5528_M1	1	GlyGly (K)	K	5528	ITSYVVEKRDLSKDE	1	2104.8
A0A061ACT3;A0A061AE24;H2FLH2;H2FLH3;Q23551	unc-22	Twitchin	H2FLH3	H2FLH3_K5449_M1	1	GlyGly (K)	K	5449	ITSYVVEKRDLSKDE	1	2104.8
A0A061ACT3;A0A061AE24;H2FLH2;H2FLH3;Q23551	unc-22	Twitchin	Q23551	Q23551_K5759_M1	1	GlyGly (K)	K	5759	ITSYVVEKRDLSKDE	1	2104.8
A0A061ACU2	pezo-1	Piezo-type mechanosensitive ion channel component 1	A0A061ACU2	A0A061ACU2_K424_M1	1	GlyGly (K)	K	424	QGSIPLRKVTSQVVD	1	39361.2
A0A061ACU2	pezo-1	Piezo-type mechanosensitive ion channel component 1	A0A061ACU2	A0A061ACU2_K614_M1	1	GlyGly (K)	K	614	AGGVAVAKFQDPKSR	1	10823.2
A0A061ACU2	pezo-1	Piezo-type mechanosensitive ion channel component 1	A0A061ACU2	A0A061ACU2_K1349_M1	1	GlyGly (K)	K	1349	LKNQLIEKEMKEQNE	1	9429.37
A0A061ACU2	pezo-1	Piezo-type mechanosensitive ion channel component 1	A0A061ACU2	A0A061ACU2_K1343_M1	1	GlyGly (K)	K	1343	ANRGAVLKNQLIEKE	1	3318.77
A0A061ACV1;B3GWD8;O18057	CELE_T07G12.5	Permease;Sulfate_transp domain-containing protein;Solute carrier family 23 member 2	A0A061ACV1	A0A061ACV1_K440_M1	1	GlyGly (K)	K	440	SESIESVKKV_____	1	36873
A0A061ACV1;B3GWD8;O18057	CELE_T07G12.5	Permease;Sulfate_transp domain-containing protein;Solute carrier family 23 member 2	B3GWD8	B3GWD8_K196_M1	1	GlyGly (K)	K	196	SESIESVKKV_____	1	36873
A0A061ACV1;B3GWD8;O18057	CELE_T07G12.5	Permease;Sulfate_transp domain-containing protein;Solute carrier family 23 member 2	O18057	O18057_K553_M1	1	GlyGly (K)	K	553	SESIESVKKV_____	1	36873
A0A061ACV1;B3GWD8;O18057	CELE_T07G12.5	Permease;Sulfate_transp domain-containing protein;Solute carrier family 23 member 2	A0A061ACV1	A0A061ACV1_K431_M1	1	GlyGly (K)	K	431	LCNFKFIKNSESIES	1	6953.97
A0A061ACV1;B3GWD8;O18057	CELE_T07G12.5	Permease;Sulfate_transp domain-containing protein;Solute carrier family 23 member 2	B3GWD8	B3GWD8_K187_M1	1	GlyGly (K)	K	187	LCNFKFIKNSESIES	1	6953.97
A0A061ACV1;B3GWD8;O18057	CELE_T07G12.5	Permease;Sulfate_transp domain-containing protein;Solute carrier family 23 member 2	O18057	O18057_K544_M1	1	GlyGly (K)	K	544	LCNFKFIKNSESIES	1	6953.97
A0A061ACV8;H9G2S6;H9G2S7;P28515;Q3S1J8	elt-1	GATA-type domain-containing protein;GATA-type domain-containing protein;GATA-type domain-containing protein;Transcription factor elt-1;GATA-type domain-containing protein	A0A061ACV8	A0A061ACV8_K197_M1	1	GlyGly (K)	K	197	TPKNTISKANRSSGG	1	17763.4
A0A061ACV8;H9G2S6;H9G2S7;P28515;Q3S1J8	elt-1	GATA-type domain-containing protein;GATA-type domain-containing protein;GATA-type domain-containing protein;Transcription factor elt-1;GATA-type domain-containing protein	H9G2S6	H9G2S6_K268_M1	1	GlyGly (K)	K	268	TPKNTISKANRSSGG	1	17763.4
A0A061ACV8;H9G2S6;H9G2S7;P28515;Q3S1J8	elt-1	GATA-type domain-containing protein;GATA-type domain-containing protein;GATA-type domain-containing protein;Transcription factor elt-1;GATA-type domain-containing protein	H9G2S7	H9G2S7_K269_M1	1	GlyGly (K)	K	269	TPKNTISKANRSSGG	1	17763.4
A0A061ACV8;H9G2S6;H9G2S7;P28515;Q3S1J8	elt-1	GATA-type domain-containing protein;GATA-type domain-containing protein;GATA-type domain-containing protein;Transcription factor elt-1;GATA-type domain-containing protein	P28515	P28515_K197_M1	1	GlyGly (K)	K	197	TPKNTISKANRSSGG	1	17763.4
A0A061ACV8;H9G2S6;H9G2S7;P28515;Q3S1J8	elt-1	GATA-type domain-containing protein;GATA-type domain-containing protein;GATA-type domain-containing protein;Transcription factor elt-1;GATA-type domain-containing protein	Q3S1J8	Q3S1J8_K269_M1	1	GlyGly (K)	K	269	TPKNTISKANRSSGG	1	17763.4
A0A061AD14;N1NVC3;Q8I4E2	lst-4	PX domain-containing protein;PX domain-containing protein;Sorting nexin lst-4	A0A061AD14	A0A061AD14_K171_M1	1	GlyGly (K)	K	171	ERFQRSVKTSEEAMR	1	24312.8
A0A061AD14;N1NVC3;Q8I4E2	lst-4	PX domain-containing protein;PX domain-containing protein;Sorting nexin lst-4	N1NVC3	N1NVC3_K173_M1	1	GlyGly (K)	K	173	ERFQRSVKTSEEAMR	1	24312.8
A0A061AD14;N1NVC3;Q8I4E2	lst-4	PX domain-containing protein;PX domain-containing protein;Sorting nexin lst-4	Q8I4E2	Q8I4E2_K385_M1	1	GlyGly (K)	K	385	ERFQRSVKTSEEAMR	1	24312.8
A0A061ADQ6;Q22766;Q9XW34	CELE_T25B9.5;CELE_T25B9.5;CELE_Y69E1A.3	Tyrosine-protein kinase	A0A061ADQ6	A0A061ADQ6_K221_M1	1	GlyGly (K)	K	221	KRILGNAKRKQIQEF	1	10129.3
A0A061ADQ6;Q22766;Q9XW34	CELE_T25B9.5;CELE_T25B9.5;CELE_Y69E1A.3	Tyrosine-protein kinase	Q22766	Q22766_K216_M1	1	GlyGly (K)	K	216	KRILGNAKRKQIQEF	1	10129.3
A0A061ADQ6;Q22766;Q9XW34	CELE_T25B9.5;CELE_T25B9.5;CELE_Y69E1A.3	Tyrosine-protein kinase	Q9XW34	Q9XW34_K223_M1	1	GlyGly (K)	K	223	KRILGNAKRKQIQEF	1	10129.3
A0A061ADZ9;D4PH99;Q19220	dsb-1	Double-Strand Break factor	A0A061ADZ9	A0A061ADZ9_K264_M1	1	GlyGly (K)	K	264	KRVMSDSKMARLVGM	1	5146.98
A0A061ADZ9;D4PH99;Q19220	dsb-1	Double-Strand Break factor	D4PH99	D4PH99_K297_M1	1	GlyGly (K)	K	297	KRVMSDSKMARLVGM	1	5146.98
A0A061ADZ9;D4PH99;Q19220	dsb-1	Double-Strand Break factor	Q19220	Q19220_K330_M1	1	GlyGly (K)	K	330	KRVMSDSKMARLVGM	1	5146.98
A0A061AE46;G1K845;Q21970	miz-1	Zmiz1 N-terminal tetratricopeptide repeat domain-containing protein;SP-RING-type domain-containing protein;Zmiz1 N-terminal tetratricopeptide repeat domain-containing protein	A0A061AE46	A0A061AE46_K578_M1	1	GlyGly (K)	K	578	SGDVEDVKPKRGKKK	1	18636.3
A0A061AE46;G1K845;Q21970	miz-1	Zmiz1 N-terminal tetratricopeptide repeat domain-containing protein;SP-RING-type domain-containing protein;Zmiz1 N-terminal tetratricopeptide repeat domain-containing protein	G1K845	G1K845_K409_M1	1	GlyGly (K)	K	409	SGDVEDVKPKRGKKK	1	18636.3
A0A061AE46;G1K845;Q21970	miz-1	Zmiz1 N-terminal tetratricopeptide repeat domain-containing protein;SP-RING-type domain-containing protein;Zmiz1 N-terminal tetratricopeptide repeat domain-containing protein	Q21970	Q21970_K578_M1	1	GlyGly (K)	K	578	SGDVEDVKPKRGKKK	1	18636.3
A0A061AJK8;A0A061AL89;Q21920	mask-1	K Homology domain-containing protein;K Homology domain-containing protein;Ankyrin repeat and KH domain-containing protein mask-1	A0A061AJK8	A0A061AJK8_K607_M1	1	GlyGly (K)	K	607	DERTALMKAAKGDHF	1	35310.6
A0A061AJK8;A0A061AL89;Q21920	mask-1	K Homology domain-containing protein;K Homology domain-containing protein;Ankyrin repeat and KH domain-containing protein mask-1	A0A061AL89	A0A061AL89_K607_M1	1	GlyGly (K)	K	607	DERTALMKAAKGDHF	1	35310.6
A0A061AJK8;A0A061AL89;Q21920	mask-1	K Homology domain-containing protein;K Homology domain-containing protein;Ankyrin repeat and KH domain-containing protein mask-1	Q21920	Q21920_K607_M1	1	GlyGly (K)	K	607	DERTALMKAAKGDHF	1	35310.6
A0A061AJK8;A0A061AL89;Q21920	mask-1	K Homology domain-containing protein;K Homology domain-containing protein;Ankyrin repeat and KH domain-containing protein mask-1	A0A061AJK8	A0A061AJK8_K630_M1	1	GlyGly (K)	K	630	KGASVNFKSSKNDAT	1	15640.6
A0A061AJK8;A0A061AL89;Q21920	mask-1	K Homology domain-containing protein;K Homology domain-containing protein;Ankyrin repeat and KH domain-containing protein mask-1	A0A061AL89	A0A061AL89_K630_M1	1	GlyGly (K)	K	630	KGASVNFKSSKNDAT	1	15640.6
A0A061AJK8;A0A061AL89;Q21920	mask-1	K Homology domain-containing protein;K Homology domain-containing protein;Ankyrin repeat and KH domain-containing protein mask-1	Q21920	Q21920_K630_M1	1	GlyGly (K)	K	630	KGASVNFKSSKNDAT	1	15640.6
A0A061AJK8;A0A061AL89;Q21920	mask-1	K Homology domain-containing protein;K Homology domain-containing protein;Ankyrin repeat and KH domain-containing protein mask-1	A0A061AJK8	A0A061AJK8_K790_M1	1	GlyGly (K)	K	790	ETETAEIKKVLRAIE	1	3912.5
A0A061AJK8;A0A061AL89;Q21920	mask-1	K Homology domain-containing protein;K Homology domain-containing protein;Ankyrin repeat and KH domain-containing protein mask-1	A0A061AL89	A0A061AL89_K790_M1	1	GlyGly (K)	K	790	ETETAEIKKVLRAIE	1	3912.5
A0A061AJK8;A0A061AL89;Q21920	mask-1	K Homology domain-containing protein;K Homology domain-containing protein;Ankyrin repeat and KH domain-containing protein mask-1	Q21920	Q21920_K786_M1	1	GlyGly (K)	K	786	ETETAEIKKVLRAIE	1	3912.5
A0A061AJK8;A0A061AL89;Q21920	mask-1	K Homology domain-containing protein;K Homology domain-containing protein;Ankyrin repeat and KH domain-containing protein mask-1	A0A061AJK8	A0A061AJK8_K1126_M1	1	GlyGly (K)	K	1126	RMRSVVNKESGSSLL	1	1333.12
A0A061AJK8;A0A061AL89;Q21920	mask-1	K Homology domain-containing protein;K Homology domain-containing protein;Ankyrin repeat and KH domain-containing protein mask-1	A0A061AL89	A0A061AL89_K1126_M1	1	GlyGly (K)	K	1126	RMRSVVNKESGSSLL	1	1333.12
A0A061AJK8;A0A061AL89;Q21920	mask-1	K Homology domain-containing protein;K Homology domain-containing protein;Ankyrin repeat and KH domain-containing protein mask-1	Q21920	Q21920_K1122_M1	1	GlyGly (K)	K	1122	RMRSVVNKESGSSLL	1	1333.12
A0A061AKV1;Q18361	ugt-21	UDP-glucuronosyltransferase	A0A061AKV1	A0A061AKV1_K232_M1	1	GlyGly (K)	K	232	DRDFEAAKSVVPITR	1	18846.8
A0A061AKV1;Q18361	ugt-21	UDP-glucuronosyltransferase	Q18361	Q18361_K232_M1	1	GlyGly (K)	K	232	DRDFEAAKSVVPITR	1	18846.8
A0A061AKZ2;D3KFW7;G5EBW1;G5EFA4;G5EG63;H9G328;H9G329;H9G330;H9G331	kin-4	non-specific serine/threonine protein kinase	A0A061AKZ2	A0A061AKZ2_K843_M1	1	GlyGly (K)	K	843	FTSLLRQKAEFVPQL	1	28525.2
A0A061AKZ2;D3KFW7;G5EBW1;G5EFA4;G5EG63;H9G328;H9G329;H9G330;H9G331	kin-4	non-specific serine/threonine protein kinase	D3KFW7	D3KFW7_K657_M1	1	GlyGly (K)	K	657	FTSLLRQKAEFVPQL	1	28525.2
A0A061AKZ2;D3KFW7;G5EBW1;G5EFA4;G5EG63;H9G328;H9G329;H9G330;H9G331	kin-4	non-specific serine/threonine protein kinase	G5EBW1	G5EBW1_K1103_M1	1	GlyGly (K)	K	1103	FTSLLRQKAEFVPQL	1	28525.2
A0A061AKZ2;D3KFW7;G5EBW1;G5EFA4;G5EG63;H9G328;H9G329;H9G330;H9G331	kin-4	non-specific serine/threonine protein kinase	G5EFA4	G5EFA4_K840_M1	1	GlyGly (K)	K	840	FTSLLRQKAEFVPQL	1	28525.2
A0A061AKZ2;D3KFW7;G5EBW1;G5EFA4;G5EG63;H9G328;H9G329;H9G330;H9G331	kin-4	non-specific serine/threonine protein kinase	G5EG63	G5EG63_K1071_M1	1	GlyGly (K)	K	1071	FTSLLRQKAEFVPQL	1	28525.2
A0A061AKZ2;D3KFW7;G5EBW1;G5EFA4;G5EG63;H9G328;H9G329;H9G330;H9G331	kin-4	non-specific serine/threonine protein kinase	H9G328	H9G328_K1106_M1	1	GlyGly (K)	K	1106	FTSLLRQKAEFVPQL	1	28525.2
A0A061AKZ2;D3KFW7;G5EBW1;G5EFA4;G5EG63;H9G328;H9G329;H9G330;H9G331	kin-4	non-specific serine/threonine protein kinase	H9G329	H9G329_K924_M1	1	GlyGly (K)	K	924	FTSLLRQKAEFVPQL	1	28525.2
A0A061AKZ2;D3KFW7;G5EBW1;G5EFA4;G5EG63;H9G328;H9G329;H9G330;H9G331	kin-4	non-specific serine/threonine protein kinase	H9G330	H9G330_K920_M1	1	GlyGly (K)	K	920	FTSLLRQKAEFVPQL	1	28525.2
A0A061AKZ2;D3KFW7;G5EBW1;G5EFA4;G5EG63;H9G328;H9G329;H9G330;H9G331	kin-4	non-specific serine/threonine protein kinase	H9G331	H9G331_K1103_M1	1	GlyGly (K)	K	1103	FTSLLRQKAEFVPQL	1	28525.2
A0A061AKZ2;D3KFW7;G5EBW1;G5EFA4;G5EG63;H9G328;H9G329;H9G330;H9G331	kin-4	non-specific serine/threonine protein kinase	A0A061AKZ2	A0A061AKZ2_K810_M1	1	GlyGly (K)	K	810	LCRRLLEKNPAERLG	1	23738
A0A061AKZ2;D3KFW7;G5EBW1;G5EFA4;G5EG63;H9G328;H9G329;H9G330;H9G331	kin-4	non-specific serine/threonine protein kinase	D3KFW7	D3KFW7_K624_M1	1	GlyGly (K)	K	624	LCRRLLEKNPAERLG	1	23738
A0A061AKZ2;D3KFW7;G5EBW1;G5EFA4;G5EG63;H9G328;H9G329;H9G330;H9G331	kin-4	non-specific serine/threonine protein kinase	G5EBW1	G5EBW1_K1070_M1	1	GlyGly (K)	K	1070	LCRRLLEKNPAERLG	1	23738
A0A061AKZ2;D3KFW7;G5EBW1;G5EFA4;G5EG63;H9G328;H9G329;H9G330;H9G331	kin-4	non-specific serine/threonine protein kinase	G5EFA4	G5EFA4_K807_M1	1	GlyGly (K)	K	807	LCRRLLEKNPAERLG	1	23738
A0A061AKZ2;D3KFW7;G5EBW1;G5EFA4;G5EG63;H9G328;H9G329;H9G330;H9G331	kin-4	non-specific serine/threonine protein kinase	G5EG63	G5EG63_K1038_M1	1	GlyGly (K)	K	1038	LCRRLLEKNPAERLG	1	23738
A0A061AKZ2;D3KFW7;G5EBW1;G5EFA4;G5EG63;H9G328;H9G329;H9G330;H9G331	kin-4	non-specific serine/threonine protein kinase	H9G328	H9G328_K1073_M1	1	GlyGly (K)	K	1073	LCRRLLEKNPAERLG	1	23738
A0A061AKZ2;D3KFW7;G5EBW1;G5EFA4;G5EG63;H9G328;H9G329;H9G330;H9G331	kin-4	non-specific serine/threonine protein kinase	H9G329	H9G329_K891_M1	1	GlyGly (K)	K	891	LCRRLLEKNPAERLG	1	23738
A0A061AKZ2;D3KFW7;G5EBW1;G5EFA4;G5EG63;H9G328;H9G329;H9G330;H9G331	kin-4	non-specific serine/threonine protein kinase	H9G330	H9G330_K887_M1	1	GlyGly (K)	K	887	LCRRLLEKNPAERLG	1	23738
A0A061AKZ2;D3KFW7;G5EBW1;G5EFA4;G5EG63;H9G328;H9G329;H9G330;H9G331	kin-4	non-specific serine/threonine protein kinase	H9G331	H9G331_K1070_M1	1	GlyGly (K)	K	1070	LCRRLLEKNPAERLG	1	23738
A0A061AL58;O62020	lin-66	GATA-type domain-containing protein	A0A061AL58	A0A061AL58_K253_M1	1	GlyGly (K)	K	253	YVGTSSLKRRQFVER	1	10769.5
A0A061AL58;O62020	lin-66	GATA-type domain-containing protein	O62020	O62020_K256_M1	1	GlyGly (K)	K	256	YVGTSSLKRRQFVER	1	10769.5
A0A078BPJ4;A0A078BPL3;A0A078BS63;H1ZUX6;O45000	itx-1	InTestinal NeureXin-like	A0A078BPJ4	A0A078BPJ4_K1323_M1	1	GlyGly (K)	K	1323	QPSPPPIKKSAASNY	1	2874.06
A0A078BPJ4;A0A078BPL3;A0A078BS63;H1ZUX6;O45000	itx-1	InTestinal NeureXin-like	A0A078BPL3	A0A078BPL3_K1323_M1	1	GlyGly (K)	K	1323	QPSPPPIKKSAASNY	1	2874.06
A0A078BPJ4;A0A078BPL3;A0A078BS63;H1ZUX6;O45000	itx-1	InTestinal NeureXin-like	A0A078BS63	A0A078BS63_K1490_M1	1	GlyGly (K)	K	1490	QPSPPPIKKSAASNY	1	2874.06
A0A078BPJ4;A0A078BPL3;A0A078BS63;H1ZUX6;O45000	itx-1	InTestinal NeureXin-like	H1ZUX6	H1ZUX6_K1490_M1	1	GlyGly (K)	K	1490	QPSPPPIKKSAASNY	1	2874.06
A0A078BPJ4;A0A078BPL3;A0A078BS63;H1ZUX6;O45000	itx-1	InTestinal NeureXin-like	O45000	O45000_K1515_M1	1	GlyGly (K)	K	1515	QPSPPPIKKSAASNY	1	2874.06
A0A0H3W5B8;O17554	agmo-1	Alkylglycerol monooxygenase	A0A0H3W5B8	A0A0H3W5B8_K502_M1	1	GlyGly (K)	K	502	PEIASISKNVQ____	1	33908
A0A0H3W5B8;O17554	agmo-1	Alkylglycerol monooxygenase	O17554	O17554_K502_M1	1	GlyGly (K)	K	502	PEIASISKNVQ____	1	33908
A0A0H3W5B8;O17554	agmo-1	Alkylglycerol monooxygenase	A0A0H3W5B8	A0A0H3W5B8_K488_M1	1	GlyGly (K)	K	488	NQSINPEKGDLERAP	1	12720.3
A0A0H3W5B8;O17554	agmo-1	Alkylglycerol monooxygenase	O17554	O17554_K488_M1	1	GlyGly (K)	K	488	NQSINPEKGDLERAP	1	12720.3
A0A0H3W5N0;Q19980	cat-4	GTP cyclohydrolase 1	A0A0H3W5N0	A0A0H3W5N0_K72_M1	1	GlyGly (K)	K	72	KTPERAAKAMMAFTK	1	224648
A0A0H3W5N0;Q19980	cat-4	GTP cyclohydrolase 1	Q19980	Q19980_K72_M1	1	GlyGly (K)	K	72	KTPERAAKAMMAFTK	1	224648
A0A0H3W5N0;Q19980	cat-4	GTP cyclohydrolase 1	A0A0H3W5N0	A0A0H3W5N0_K36_M1	1	GlyGly (K)	K	36	KRNGTIPKEDHLKSM	1	3995.08
A0A0H3W5N0;Q19980	cat-4	GTP cyclohydrolase 1	Q19980	Q19980_K36_M1	1	GlyGly (K)	K	36	KRNGTIPKEDHLKSM	1	3995.08
A0A0K3AQN5;G5EDF9	pgp-2	p-GlycoProtein related;ABC transporter PGP-2	A0A0K3AQN5	A0A0K3AQN5_K13_M1	1	GlyGly (K)	K	13	EKTPLLLKSLDKQRS	1	311344
A0A0K3AQN5;G5EDF9	pgp-2	p-GlycoProtein related;ABC transporter PGP-2	G5EDF9	G5EDF9_K13_M1	1	GlyGly (K)	K	13	EKTPLLLKSLDKQRS	1	311344
A0A0K3AQN5;G5EDF9	pgp-2	p-GlycoProtein related;ABC transporter PGP-2	A0A0K3AQN5	A0A0K3AQN5_K7_M1	1	GlyGly (K)	K	7	_MGKDTEKTPLLLKS	1	155947
A0A0K3AQN5;G5EDF9	pgp-2	p-GlycoProtein related;ABC transporter PGP-2	G5EDF9	G5EDF9_K7_M1	1	GlyGly (K)	K	7	_MGKDTEKTPLLLKS	1	155947
A0A0K3AQN5;G5EDF9	pgp-2	p-GlycoProtein related;ABC transporter PGP-2	A0A0K3AQN5	A0A0K3AQN5_K521_M1	1	GlyGly (K)	K	521	ANANDFIKRLPDGYG	1	92888.2
A0A0K3AQN5;G5EDF9	pgp-2	p-GlycoProtein related;ABC transporter PGP-2	G5EDF9	G5EDF9_K521_M1	1	GlyGly (K)	K	521	ANANDFIKRLPDGYG	1	92888.2
A0A0K3AQN5;G5EDF9	pgp-2	p-GlycoProtein related;ABC transporter PGP-2	A0A0K3AQN5	A0A0K3AQN5_K534_M1	1	GlyGly (K)	K	534	YGTRVGEKGVQLSGG	1	23979.2
A0A0K3AQN5;G5EDF9	pgp-2	p-GlycoProtein related;ABC transporter PGP-2	G5EDF9	G5EDF9_K534_M1	1	GlyGly (K)	K	534	YGTRVGEKGVQLSGG	1	23979.2
A0A0K3AQN5;G5EDF9	pgp-2	p-GlycoProtein related;ABC transporter PGP-2	A0A0K3AQN5	A0A0K3AQN5_K543_M1	1	GlyGly (K)	K	543	VQLSGGQKQRIAIAR	1	6132.73
A0A0K3AQN5;G5EDF9	pgp-2	p-GlycoProtein related;ABC transporter PGP-2	G5EDF9	G5EDF9_K543_M1	1	GlyGly (K)	K	543	VQLSGGQKQRIAIAR	1	6132.73
A0A0K3AQT9;A0A0K3ATS5;A0A0K3AUC6;A0A0K3AWP8	lpd-3	Bridge-like lipid transfer protein family member 1 C-terminal domain-containing protein	A0A0K3AQT9	A0A0K3AQT9_K1738_M1	1	GlyGly (K)	K	1738	MSPAPLLKKLRKKAG	1	11986.9
A0A0K3AQT9;A0A0K3ATS5;A0A0K3AUC6;A0A0K3AWP8	lpd-3	Bridge-like lipid transfer protein family member 1 C-terminal domain-containing protein	A0A0K3ATS5	A0A0K3ATS5_K1736_M1	1	GlyGly (K)	K	1736	MSPAPLLKKLRKKAG	1	11986.9
A0A0K3AQT9;A0A0K3ATS5;A0A0K3AUC6;A0A0K3AWP8	lpd-3	Bridge-like lipid transfer protein family member 1 C-terminal domain-containing protein	A0A0K3AUC6	A0A0K3AUC6_K1736_M1	1	GlyGly (K)	K	1736	MSPAPLLKKLRKKAG	1	11986.9
A0A0K3AQT9;A0A0K3ATS5;A0A0K3AUC6;A0A0K3AWP8	lpd-3	Bridge-like lipid transfer protein family member 1 C-terminal domain-containing protein	A0A0K3AWP8	A0A0K3AWP8_K1738_M1	1	GlyGly (K)	K	1738	MSPAPLLKKLRKKAG	1	11986.9
A0A0K3AQT9;A0A0K3ATS5;A0A0K3AUC6;A0A0K3AWP8	lpd-3	Bridge-like lipid transfer protein family member 1 C-terminal domain-containing protein	A0A0K3AQT9	A0A0K3AQT9_K3011_M1	1	GlyGly (K)	K	3011	KRLNLGTKDIKAMFE	1	9983.32
A0A0K3AQT9;A0A0K3ATS5;A0A0K3AUC6;A0A0K3AWP8	lpd-3	Bridge-like lipid transfer protein family member 1 C-terminal domain-containing protein	A0A0K3ATS5	A0A0K3ATS5_K3009_M1	1	GlyGly (K)	K	3009	KRLNLGTKDIKAMFE	1	9983.32
A0A0K3AQT9;A0A0K3ATS5;A0A0K3AUC6;A0A0K3AWP8	lpd-3	Bridge-like lipid transfer protein family member 1 C-terminal domain-containing protein	A0A0K3AUC6	A0A0K3AUC6_K3011_M1	1	GlyGly (K)	K	3011	KRLNLGTKDIKAMFE	1	9983.32
A0A0K3AQT9;A0A0K3ATS5;A0A0K3AUC6;A0A0K3AWP8	lpd-3	Bridge-like lipid transfer protein family member 1 C-terminal domain-containing protein	A0A0K3AWP8	A0A0K3AWP8_K3013_M1	1	GlyGly (K)	K	3013	KRLNLGTKDIKAMFE	1	9983.32
A0A0K3AQT9;A0A0K3ATS5;A0A0K3AUC6;A0A0K3AWP8	lpd-3	Bridge-like lipid transfer protein family member 1 C-terminal domain-containing protein	A0A0K3AQT9	A0A0K3AQT9_K2891_M1	1	GlyGly (K)	K	2891	AARGVSNKLIEAEKH	1	5494.21
A0A0K3AQT9;A0A0K3ATS5;A0A0K3AUC6;A0A0K3AWP8	lpd-3	Bridge-like lipid transfer protein family member 1 C-terminal domain-containing protein	A0A0K3ATS5	A0A0K3ATS5_K2889_M1	1	GlyGly (K)	K	2889	AARGVSNKLIEAEKH	1	5494.21
A0A0K3AQT9;A0A0K3ATS5;A0A0K3AUC6;A0A0K3AWP8	lpd-3	Bridge-like lipid transfer protein family member 1 C-terminal domain-containing protein	A0A0K3AUC6	A0A0K3AUC6_K2891_M1	1	GlyGly (K)	K	2891	AARGVSNKLIEAEKH	1	5494.21
A0A0K3AQT9;A0A0K3ATS5;A0A0K3AUC6;A0A0K3AWP8	lpd-3	Bridge-like lipid transfer protein family member 1 C-terminal domain-containing protein	A0A0K3AWP8	A0A0K3AWP8_K2893_M1	1	GlyGly (K)	K	2893	AARGVSNKLIEAEKH	1	5494.21
A0A0K3AQT9;A0A0K3ATS5;A0A0K3AUC6;A0A0K3AWP8	lpd-3	Bridge-like lipid transfer protein family member 1 C-terminal domain-containing protein	A0A0K3AQT9	A0A0K3AQT9_K1720_M1	1	GlyGly (K)	K	1720	TRVVMEVKPEQPKAK	1	3686.27
A0A0K3AQT9;A0A0K3ATS5;A0A0K3AUC6;A0A0K3AWP8	lpd-3	Bridge-like lipid transfer protein family member 1 C-terminal domain-containing protein	A0A0K3ATS5	A0A0K3ATS5_K1718_M1	1	GlyGly (K)	K	1718	TRVVMEVKPEQPKAK	1	3686.27
A0A0K3AQT9;A0A0K3ATS5;A0A0K3AUC6;A0A0K3AWP8	lpd-3	Bridge-like lipid transfer protein family member 1 C-terminal domain-containing protein	A0A0K3AUC6	A0A0K3AUC6_K1718_M1	1	GlyGly (K)	K	1718	TRVVMEVKPEQPKAK	1	3686.27
A0A0K3AQT9;A0A0K3ATS5;A0A0K3AUC6;A0A0K3AWP8	lpd-3	Bridge-like lipid transfer protein family member 1 C-terminal domain-containing protein	A0A0K3AWP8	A0A0K3AWP8_K1720_M1	1	GlyGly (K)	K	1720	TRVVMEVKPEQPKAK	1	3686.27
A0A0K3AQT9;A0A0K3ATS5;A0A0K3AUC6;A0A0K3AWP8	lpd-3	Bridge-like lipid transfer protein family member 1 C-terminal domain-containing protein	A0A0K3AQT9	A0A0K3AQT9_K1591_M1	1	GlyGly (K)	K	1591	TDEKVVVKVGKNRMG	1	614.714
A0A0K3AQT9;A0A0K3ATS5;A0A0K3AUC6;A0A0K3AWP8	lpd-3	Bridge-like lipid transfer protein family member 1 C-terminal domain-containing protein	A0A0K3ATS5	A0A0K3ATS5_K1589_M1	1	GlyGly (K)	K	1589	TDEKVVVKVGKNRMG	1	614.714
A0A0K3AQT9;A0A0K3ATS5;A0A0K3AUC6;A0A0K3AWP8	lpd-3	Bridge-like lipid transfer protein family member 1 C-terminal domain-containing protein	A0A0K3AUC6	A0A0K3AUC6_K1589_M1	1	GlyGly (K)	K	1589	TDEKVVVKVGKNRMG	1	614.714
A0A0K3AQT9;A0A0K3ATS5;A0A0K3AUC6;A0A0K3AWP8	lpd-3	Bridge-like lipid transfer protein family member 1 C-terminal domain-containing protein	A0A0K3AWP8	A0A0K3AWP8_K1591_M1	1	GlyGly (K)	K	1591	TDEKVVVKVGKNRMG	1	614.714
A0A0K3AR01;A0A0K3AR06;A0A0K3ARJ6;A0A0K3ATX5;A0A0K3ATY0;A0A0K3AUJ7	clh-3	Chloride channel protein	A0A0K3AR01	A0A0K3AR01_K927_M1	1	GlyGly (K)	K	927	TEQSIYEKSARLESG	1	5859.03
A0A0K3AR01;A0A0K3AR06;A0A0K3ARJ6;A0A0K3ATX5;A0A0K3ATY0;A0A0K3AUJ7	clh-3	Chloride channel protein	A0A0K3AR06	A0A0K3AR06_K953_M1	1	GlyGly (K)	K	953	TEQSIYEKSARLESG	1	5859.03
A0A0K3AR01;A0A0K3AR06;A0A0K3ARJ6;A0A0K3ATX5;A0A0K3ATY0;A0A0K3AUJ7	clh-3	Chloride channel protein	A0A0K3ARJ6	A0A0K3ARJ6_K944_M1	1	GlyGly (K)	K	944	TEQSIYEKSARLESG	1	5859.03
A0A0K3AR01;A0A0K3AR06;A0A0K3ARJ6;A0A0K3ATX5;A0A0K3ATY0;A0A0K3AUJ7	clh-3	Chloride channel protein	A0A0K3ATX5	A0A0K3ATX5_K936_M1	1	GlyGly (K)	K	936	TEQSIYEKSARLESG	1	5859.03
A0A0K3AR01;A0A0K3AR06;A0A0K3ARJ6;A0A0K3ATX5;A0A0K3ATY0;A0A0K3AUJ7	clh-3	Chloride channel protein	A0A0K3ATY0	A0A0K3ATY0_K914_M1	1	GlyGly (K)	K	914	TEQSIYEKSARLESG	1	5859.03
A0A0K3AR01;A0A0K3AR06;A0A0K3ARJ6;A0A0K3ATX5;A0A0K3ATY0;A0A0K3AUJ7	clh-3	Chloride channel protein	A0A0K3AUJ7	A0A0K3AUJ7_K897_M1	1	GlyGly (K)	K	897	TEQSIYEKSARLESG	1	5859.03
A0A0K3AR01;A0A0K3AR06;A0A0K3ARJ6;A0A0K3ATX5;A0A0K3ATY0;A0A0K3AUJ7	clh-3	Chloride channel protein	A0A0K3AR01	A0A0K3AR01_K68_M1	1	GlyGly (K)	K	68	KSMGIGTKILSKIEK	1	2124.84
A0A0K3AR01;A0A0K3AR06;A0A0K3ARJ6;A0A0K3ATX5;A0A0K3ATY0;A0A0K3AUJ7	clh-3	Chloride channel protein	A0A0K3AR06	A0A0K3AR06_K77_M1	1	GlyGly (K)	K	77	KSMGIGTKILSKIEK	1	2124.84
A0A0K3AR01;A0A0K3AR06;A0A0K3ARJ6;A0A0K3ATX5;A0A0K3ATY0;A0A0K3AUJ7	clh-3	Chloride channel protein	A0A0K3ARJ6	A0A0K3ARJ6_K68_M1	1	GlyGly (K)	K	68	KSMGIGTKILSKIEK	1	2124.84
A0A0K3AR01;A0A0K3AR06;A0A0K3ARJ6;A0A0K3ATX5;A0A0K3ATY0;A0A0K3AUJ7	clh-3	Chloride channel protein	A0A0K3ATX5	A0A0K3ATX5_K77_M1	1	GlyGly (K)	K	77	KSMGIGTKILSKIEK	1	2124.84
A0A0K3AR01;A0A0K3AR06;A0A0K3ARJ6;A0A0K3ATX5;A0A0K3ATY0;A0A0K3AUJ7	clh-3	Chloride channel protein	A0A0K3ATY0	A0A0K3ATY0_K38_M1	1	GlyGly (K)	K	38	KSMGIGTKILSKIEK	1	2124.84
A0A0K3AR01;A0A0K3AR06;A0A0K3ARJ6;A0A0K3ATX5;A0A0K3ATY0;A0A0K3AUJ7	clh-3	Chloride channel protein	A0A0K3AUJ7	A0A0K3AUJ7_K38_M1	1	GlyGly (K)	K	38	KSMGIGTKILSKIEK	1	2124.84
A0A0K3AR10;A0A0K3ARK1;A0A0K3ATY3;A0A5S9MQ08;B6VQ92;H2FLJ6;Q6BER5	nurf-1	DDT domain-containing protein;Nucleosome-remodeling factor subunit NURF301;Nucleosome-remodeling factor subunit NURF301;DDT domain-containing protein;DDT domain-containing protein;DDT domain-containing protein;Nucleosome-remodeling factor subunit NURF301-like	A0A0K3AR10	A0A0K3AR10_K793_M1	1	GlyGly (K)	K	793	FVRVNYMKPKWPNTY	1	45749
A0A0K3AR10;A0A0K3ARK1;A0A0K3ATY3;A0A5S9MQ08;B6VQ92;H2FLJ6;Q6BER5	nurf-1	DDT domain-containing protein;Nucleosome-remodeling factor subunit NURF301;Nucleosome-remodeling factor subunit NURF301;DDT domain-containing protein;DDT domain-containing protein;DDT domain-containing protein;Nucleosome-remodeling factor subunit NURF301-like	A0A0K3ARK1	A0A0K3ARK1_K672_M1	1	GlyGly (K)	K	672	FVRVNYMKPKWPNTY	1	45749
A0A0K3AR10;A0A0K3ARK1;A0A0K3ATY3;A0A5S9MQ08;B6VQ92;H2FLJ6;Q6BER5	nurf-1	DDT domain-containing protein;Nucleosome-remodeling factor subunit NURF301;Nucleosome-remodeling factor subunit NURF301;DDT domain-containing protein;DDT domain-containing protein;DDT domain-containing protein;Nucleosome-remodeling factor subunit NURF301-like	A0A0K3ATY3	A0A0K3ATY3_K672_M1	1	GlyGly (K)	K	672	FVRVNYMKPKWPNTY	1	45749
A0A0K3AR10;A0A0K3ARK1;A0A0K3ATY3;A0A5S9MQ08;B6VQ92;H2FLJ6;Q6BER5	nurf-1	DDT domain-containing protein;Nucleosome-remodeling factor subunit NURF301;Nucleosome-remodeling factor subunit NURF301;DDT domain-containing protein;DDT domain-containing protein;DDT domain-containing protein;Nucleosome-remodeling factor subunit NURF301-like	A0A5S9MQ08	A0A5S9MQ08_K793_M1	1	GlyGly (K)	K	793	FVRVNYMKPKWPNTY	1	45749
A0A0K3AR10;A0A0K3ARK1;A0A0K3ATY3;A0A5S9MQ08;B6VQ92;H2FLJ6;Q6BER5	nurf-1	DDT domain-containing protein;Nucleosome-remodeling factor subunit NURF301;Nucleosome-remodeling factor subunit NURF301;DDT domain-containing protein;DDT domain-containing protein;DDT domain-containing protein;Nucleosome-remodeling factor subunit NURF301-like	B6VQ92	B6VQ92_K793_M1	1	GlyGly (K)	K	793	FVRVNYMKPKWPNTY	1	45749
A0A0K3AR10;A0A0K3ARK1;A0A0K3ATY3;A0A5S9MQ08;B6VQ92;H2FLJ6;Q6BER5	nurf-1	DDT domain-containing protein;Nucleosome-remodeling factor subunit NURF301;Nucleosome-remodeling factor subunit NURF301;DDT domain-containing protein;DDT domain-containing protein;DDT domain-containing protein;Nucleosome-remodeling factor subunit NURF301-like	H2FLJ6	H2FLJ6_K793_M1	1	GlyGly (K)	K	793	FVRVNYMKPKWPNTY	1	45749
A0A0K3AR10;A0A0K3ARK1;A0A0K3ATY3;A0A5S9MQ08;B6VQ92;H2FLJ6;Q6BER5	nurf-1	DDT domain-containing protein;Nucleosome-remodeling factor subunit NURF301;Nucleosome-remodeling factor subunit NURF301;DDT domain-containing protein;DDT domain-containing protein;DDT domain-containing protein;Nucleosome-remodeling factor subunit NURF301-like	Q6BER5	Q6BER5_K793_M1	1	GlyGly (K)	K	793	FVRVNYMKPKWPNTY	1	45749
A0A0K3AR10;A0A0K3ARK1;A0A0K3ATY3;A0A5S9MQ08;B6VQ92;H2FLJ6;Q6BER5	nurf-1	DDT domain-containing protein;Nucleosome-remodeling factor subunit NURF301;Nucleosome-remodeling factor subunit NURF301;DDT domain-containing protein;DDT domain-containing protein;DDT domain-containing protein;Nucleosome-remodeling factor subunit NURF301-like	A0A0K3AR10	A0A0K3AR10_K501_M1	1	GlyGly (K)	K	501	AALETMVKRQLIGYD	1	30045.7
A0A0K3AR10;A0A0K3ARK1;A0A0K3ATY3;A0A5S9MQ08;B6VQ92;H2FLJ6;Q6BER5	nurf-1	DDT domain-containing protein;Nucleosome-remodeling factor subunit NURF301;Nucleosome-remodeling factor subunit NURF301;DDT domain-containing protein;DDT domain-containing protein;DDT domain-containing protein;Nucleosome-remodeling factor subunit NURF301-like	A0A0K3ARK1	A0A0K3ARK1_K380_M1	1	GlyGly (K)	K	380	AALETMVKRQLIGYD	1	30045.7
A0A0K3AR10;A0A0K3ARK1;A0A0K3ATY3;A0A5S9MQ08;B6VQ92;H2FLJ6;Q6BER5	nurf-1	DDT domain-containing protein;Nucleosome-remodeling factor subunit NURF301;Nucleosome-remodeling factor subunit NURF301;DDT domain-containing protein;DDT domain-containing protein;DDT domain-containing protein;Nucleosome-remodeling factor subunit NURF301-like	A0A0K3ATY3	A0A0K3ATY3_K380_M1	1	GlyGly (K)	K	380	AALETMVKRQLIGYD	1	30045.7
A0A0K3AR10;A0A0K3ARK1;A0A0K3ATY3;A0A5S9MQ08;B6VQ92;H2FLJ6;Q6BER5	nurf-1	DDT domain-containing protein;Nucleosome-remodeling factor subunit NURF301;Nucleosome-remodeling factor subunit NURF301;DDT domain-containing protein;DDT domain-containing protein;DDT domain-containing protein;Nucleosome-remodeling factor subunit NURF301-like	A0A5S9MQ08	A0A5S9MQ08_K501_M1	1	GlyGly (K)	K	501	AALETMVKRQLIGYD	1	30045.7
A0A0K3AR10;A0A0K3ARK1;A0A0K3ATY3;A0A5S9MQ08;B6VQ92;H2FLJ6;Q6BER5	nurf-1	DDT domain-containing protein;Nucleosome-remodeling factor subunit NURF301;Nucleosome-remodeling factor subunit NURF301;DDT domain-containing protein;DDT domain-containing protein;DDT domain-containing protein;Nucleosome-remodeling factor subunit NURF301-like	B6VQ92	B6VQ92_K501_M1	1	GlyGly (K)	K	501	AALETMVKRQLIGYD	1	30045.7
A0A0K3AR10;A0A0K3ARK1;A0A0K3ATY3;A0A5S9MQ08;B6VQ92;H2FLJ6;Q6BER5	nurf-1	DDT domain-containing protein;Nucleosome-remodeling factor subunit NURF301;Nucleosome-remodeling factor subunit NURF301;DDT domain-containing protein;DDT domain-containing protein;DDT domain-containing protein;Nucleosome-remodeling factor subunit NURF301-like	H2FLJ6	H2FLJ6_K501_M1	1	GlyGly (K)	K	501	AALETMVKRQLIGYD	1	30045.7
A0A0K3AR10;A0A0K3ARK1;A0A0K3ATY3;A0A5S9MQ08;B6VQ92;H2FLJ6;Q6BER5	nurf-1	DDT domain-containing protein;Nucleosome-remodeling factor subunit NURF301;Nucleosome-remodeling factor subunit NURF301;DDT domain-containing protein;DDT domain-containing protein;DDT domain-containing protein;Nucleosome-remodeling factor subunit NURF301-like	Q6BER5	Q6BER5_K501_M1	1	GlyGly (K)	K	501	AALETMVKRQLIGYD	1	30045.7
A0A0K3AR23	CELE_F59E12.17	Anaphase-promoting complex subunit 13	A0A0K3AR23	A0A0K3AR23_K28_M1	1	GlyGly (K)	K	28	WIFQRLPKTEIQIPR	1	5339.48
A0A0K3AR37;A0A0K3AR42;A0A0K3ARP1;A0A0K3ARP5;A0A0K3ARQ0;A0A0K3AU13;A0A0K3AU17;A0A0K3AUP0;A0A0K3AUP5;A0A0K3AUQ1;A0A0K3AX05;A0A0K3AX10;A0A0K3AX15;A7KQE9;A8DYR9;A8DYS0;A8DYS1;A8DYS3;G5EF03	etr-1	RRM domain-containing protein;RRM domain-containing protein;RRM domain-containing protein;RRM domain-containing protein;RRM domain-containing protein;RRM domain-containing protein;RRM domain-containing protein;RRM domain-containing protein;RRM domain-containing protein;RRM domain-containing protein;RRM domain-containing protein;RRM domain-containing protein;RRM domain-containing protein;ELAV-type…	A0A0K3AR37	A0A0K3AR37_K372_M1	1	GlyGly (K)	K	372	SAKVFIDKVTNLSKC	1	1596.73
A0A0K3AR37;A0A0K3AR42;A0A0K3ARP1;A0A0K3ARP5;A0A0K3ARQ0;A0A0K3AU13;A0A0K3AU17;A0A0K3AUP0;A0A0K3AUP5;A0A0K3AUQ1;A0A0K3AX05;A0A0K3AX10;A0A0K3AX15;A7KQE9;A8DYR9;A8DYS0;A8DYS1;A8DYS3;G5EF03	etr-1	RRM domain-containing protein;RRM domain-containing protein;RRM domain-containing protein;RRM domain-containing protein;RRM domain-containing protein;RRM domain-containing protein;RRM domain-containing protein;RRM domain-containing protein;RRM domain-containing protein;RRM domain-containing protein;RRM domain-containing protein;RRM domain-containing protein;RRM domain-containing protein;ELAV-type…	A0A0K3AR42	A0A0K3AR42_K231_M1	1	GlyGly (K)	K	231	SAKVFIDKVTNLSKC	1	1596.73
A0A0K3AR37;A0A0K3AR42;A0A0K3ARP1;A0A0K3ARP5;A0A0K3ARQ0;A0A0K3AU13;A0A0K3AU17;A0A0K3AUP0;A0A0K3AUP5;A0A0K3AUQ1;A0A0K3AX05;A0A0K3AX10;A0A0K3AX15;A7KQE9;A8DYR9;A8DYS0;A8DYS1;A8DYS3;G5EF03	etr-1	RRM domain-containing protein;RRM domain-containing protein;RRM domain-containing protein;RRM domain-containing protein;RRM domain-containing protein;RRM domain-containing protein;RRM domain-containing protein;RRM domain-containing protein;RRM domain-containing protein;RRM domain-containing protein;RRM domain-containing protein;RRM domain-containing protein;RRM domain-containing protein;ELAV-type…	A0A0K3ARP1	A0A0K3ARP1_K412_M1	1	GlyGly (K)	K	412	SAKVFIDKVTNLSKC	1	1596.73
A0A0K3AR37;A0A0K3AR42;A0A0K3ARP1;A0A0K3ARP5;A0A0K3ARQ0;A0A0K3AU13;A0A0K3AU17;A0A0K3AUP0;A0A0K3AUP5;A0A0K3AUQ1;A0A0K3AX05;A0A0K3AX10;A0A0K3AX15;A7KQE9;A8DYR9;A8DYS0;A8DYS1;A8DYS3;G5EF03	etr-1	RRM domain-containing protein;RRM domain-containing protein;RRM domain-containing protein;RRM domain-containing protein;RRM domain-containing protein;RRM domain-containing protein;RRM domain-containing protein;RRM domain-containing protein;RRM domain-containing protein;RRM domain-containing protein;RRM domain-containing protein;RRM domain-containing protein;RRM domain-containing protein;ELAV-type…	A0A0K3ARP5	A0A0K3ARP5_K306_M1	1	GlyGly (K)	K	306	SAKVFIDKVTNLSKC	1	1596.73
A0A0K3AR37;A0A0K3AR42;A0A0K3ARP1;A0A0K3ARP5;A0A0K3ARQ0;A0A0K3AU13;A0A0K3AU17;A0A0K3AUP0;A0A0K3AUP5;A0A0K3AUQ1;A0A0K3AX05;A0A0K3AX10;A0A0K3AX15;A7KQE9;A8DYR9;A8DYS0;A8DYS1;A8DYS3;G5EF03	etr-1	RRM domain-containing protein;RRM domain-containing protein;RRM domain-containing protein;RRM domain-containing protein;RRM domain-containing protein;RRM domain-containing protein;RRM domain-containing protein;RRM domain-containing protein;RRM domain-containing protein;RRM domain-containing protein;RRM domain-containing protein;RRM domain-containing protein;RRM domain-containing protein;ELAV-type…	A0A0K3ARQ0	A0A0K3ARQ0_K155_M1	1	GlyGly (K)	K	155	SAKVFIDKVTNLSKC	1	1596.73
A0A0K3AR37;A0A0K3AR42;A0A0K3ARP1;A0A0K3ARP5;A0A0K3ARQ0;A0A0K3AU13;A0A0K3AU17;A0A0K3AUP0;A0A0K3AUP5;A0A0K3AUQ1;A0A0K3AX05;A0A0K3AX10;A0A0K3AX15;A7KQE9;A8DYR9;A8DYS0;A8DYS1;A8DYS3;G5EF03	etr-1	RRM domain-containing protein;RRM domain-containing protein;RRM domain-containing protein;RRM domain-containing protein;RRM domain-containing protein;RRM domain-containing protein;RRM domain-containing protein;RRM domain-containing protein;RRM domain-containing protein;RRM domain-containing protein;RRM domain-containing protein;RRM domain-containing protein;RRM domain-containing protein;ELAV-type…	A0A0K3AU13	A0A0K3AU13_K339_M1	1	GlyGly (K)	K	339	SAKVFIDKVTNLSKC	1	1596.73
A0A0K3AR37;A0A0K3AR42;A0A0K3ARP1;A0A0K3ARP5;A0A0K3ARQ0;A0A0K3AU13;A0A0K3AU17;A0A0K3AUP0;A0A0K3AUP5;A0A0K3AUQ1;A0A0K3AX05;A0A0K3AX10;A0A0K3AX15;A7KQE9;A8DYR9;A8DYS0;A8DYS1;A8DYS3;G5EF03	etr-1	RRM domain-containing protein;RRM domain-containing protein;RRM domain-containing protein;RRM domain-containing protein;RRM domain-containing protein;RRM domain-containing protein;RRM domain-containing protein;RRM domain-containing protein;RRM domain-containing protein;RRM domain-containing protein;RRM domain-containing protein;RRM domain-containing protein;RRM domain-containing protein;ELAV-type…	A0A0K3AU17	A0A0K3AU17_K304_M1	1	GlyGly (K)	K	304	SAKVFIDKVTNLSKC	1	1596.73
A0A0K3AR37;A0A0K3AR42;A0A0K3ARP1;A0A0K3ARP5;A0A0K3ARQ0;A0A0K3AU13;A0A0K3AU17;A0A0K3AUP0;A0A0K3AUP5;A0A0K3AUQ1;A0A0K3AX05;A0A0K3AX10;A0A0K3AX15;A7KQE9;A8DYR9;A8DYS0;A8DYS1;A8DYS3;G5EF03	etr-1	RRM domain-containing protein;RRM domain-containing protein;RRM domain-containing protein;RRM domain-containing protein;RRM domain-containing protein;RRM domain-containing protein;RRM domain-containing protein;RRM domain-containing protein;RRM domain-containing protein;RRM domain-containing protein;RRM domain-containing protein;RRM domain-containing protein;RRM domain-containing protein;ELAV-type…	A0A0K3AUP0	A0A0K3AUP0_K539_M1	1	GlyGly (K)	K	539	SAKVFIDKVTNLSKC	1	1596.73
A0A0K3AR37;A0A0K3AR42;A0A0K3ARP1;A0A0K3ARP5;A0A0K3ARQ0;A0A0K3AU13;A0A0K3AU17;A0A0K3AUP0;A0A0K3AUP5;A0A0K3AUQ1;A0A0K3AX05;A0A0K3AX10;A0A0K3AX15;A7KQE9;A8DYR9;A8DYS0;A8DYS1;A8DYS3;G5EF03	etr-1	RRM domain-containing protein;RRM domain-containing protein;RRM domain-containing protein;RRM domain-containing protein;RRM domain-containing protein;RRM domain-containing protein;RRM domain-containing protein;RRM domain-containing protein;RRM domain-containing protein;RRM domain-containing protein;RRM domain-containing protein;RRM domain-containing protein;RRM domain-containing protein;ELAV-type…	A0A0K3AUP5	A0A0K3AUP5_K370_M1	1	GlyGly (K)	K	370	SAKVFIDKVTNLSKC	1	1596.73
A0A0K3AR37;A0A0K3AR42;A0A0K3ARP1;A0A0K3ARP5;A0A0K3ARQ0;A0A0K3AU13;A0A0K3AU17;A0A0K3AUP0;A0A0K3AUP5;A0A0K3AUQ1;A0A0K3AX05;A0A0K3AX10;A0A0K3AX15;A7KQE9;A8DYR9;A8DYS0;A8DYS1;A8DYS3;G5EF03	etr-1	RRM domain-containing protein;RRM domain-containing protein;RRM domain-containing protein;RRM domain-containing protein;RRM domain-containing protein;RRM domain-containing protein;RRM domain-containing protein;RRM domain-containing protein;RRM domain-containing protein;RRM domain-containing protein;RRM domain-containing protein;RRM domain-containing protein;RRM domain-containing protein;ELAV-type…	A0A0K3AUQ1	A0A0K3AUQ1_K230_M1	1	GlyGly (K)	K	230	SAKVFIDKVTNLSKC	1	1596.73
A0A0K3AR37;A0A0K3AR42;A0A0K3ARP1;A0A0K3ARP5;A0A0K3ARQ0;A0A0K3AU13;A0A0K3AU17;A0A0K3AUP0;A0A0K3AUP5;A0A0K3AUQ1;A0A0K3AX05;A0A0K3AX10;A0A0K3AX15;A7KQE9;A8DYR9;A8DYS0;A8DYS1;A8DYS3;G5EF03	etr-1	RRM domain-containing protein;RRM domain-containing protein;RRM domain-containing protein;RRM domain-containing protein;RRM domain-containing protein;RRM domain-containing protein;RRM domain-containing protein;RRM domain-containing protein;RRM domain-containing protein;RRM domain-containing protein;RRM domain-containing protein;RRM domain-containing protein;RRM domain-containing protein;ELAV-type…	A0A0K3AX05	A0A0K3AX05_K414_M1	1	GlyGly (K)	K	414	SAKVFIDKVTNLSKC	1	1596.73
A0A0K3AR37;A0A0K3AR42;A0A0K3ARP1;A0A0K3ARP5;A0A0K3ARQ0;A0A0K3AU13;A0A0K3AU17;A0A0K3AUP0;A0A0K3AUP5;A0A0K3AUQ1;A0A0K3AX05;A0A0K3AX10;A0A0K3AX15;A7KQE9;A8DYR9;A8DYS0;A8DYS1;A8DYS3;G5EF03	etr-1	RRM domain-containing protein;RRM domain-containing protein;RRM domain-containing protein;RRM domain-containing protein;RRM domain-containing protein;RRM domain-containing protein;RRM domain-containing protein;RRM domain-containing protein;RRM domain-containing protein;RRM domain-containing protein;RRM domain-containing protein;RRM domain-containing protein;RRM domain-containing protein;ELAV-type…	A0A0K3AX10	A0A0K3AX10_K297_M1	1	GlyGly (K)	K	297	SAKVFIDKVTNLSKC	1	1596.73
A0A0K3AR37;A0A0K3AR42;A0A0K3ARP1;A0A0K3ARP5;A0A0K3ARQ0;A0A0K3AU13;A0A0K3AU17;A0A0K3AUP0;A0A0K3AUP5;A0A0K3AUQ1;A0A0K3AX05;A0A0K3AX10;A0A0K3AX15;A7KQE9;A8DYR9;A8DYS0;A8DYS1;A8DYS3;G5EF03	etr-1	RRM domain-containing protein;RRM domain-containing protein;RRM domain-containing protein;RRM domain-containing protein;RRM domain-containing protein;RRM domain-containing protein;RRM domain-containing protein;RRM domain-containing protein;RRM domain-containing protein;RRM domain-containing protein;RRM domain-containing protein;RRM domain-containing protein;RRM domain-containing protein;ELAV-type…	A0A0K3AX15	A0A0K3AX15_K228_M1	1	GlyGly (K)	K	228	SAKVFIDKVTNLSKC	1	1596.73
A0A0K3AR37;A0A0K3AR42;A0A0K3ARP1;A0A0K3ARP5;A0A0K3ARQ0;A0A0K3AU13;A0A0K3AU17;A0A0K3AUP0;A0A0K3AUP5;A0A0K3AUQ1;A0A0K3AX05;A0A0K3AX10;A0A0K3AX15;A7KQE9;A8DYR9;A8DYS0;A8DYS1;A8DYS3;G5EF03	etr-1	RRM domain-containing protein;RRM domain-containing protein;RRM domain-containing protein;RRM domain-containing protein;RRM domain-containing protein;RRM domain-containing protein;RRM domain-containing protein;RRM domain-containing protein;RRM domain-containing protein;RRM domain-containing protein;RRM domain-containing protein;RRM domain-containing protein;RRM domain-containing protein;ELAV-type…	A7KQE9	A7KQE9_K463_M1	1	GlyGly (K)	K	463	SAKVFIDKVTNLSKC	1	1596.73
A0A0K3AR37;A0A0K3AR42;A0A0K3ARP1;A0A0K3ARP5;A0A0K3ARQ0;A0A0K3AU13;A0A0K3AU17;A0A0K3AUP0;A0A0K3AUP5;A0A0K3AUQ1;A0A0K3AX05;A0A0K3AX10;A0A0K3AX15;A7KQE9;A8DYR9;A8DYS0;A8DYS1;A8DYS3;G5EF03	etr-1	RRM domain-containing protein;RRM domain-containing protein;RRM domain-containing protein;RRM domain-containing protein;RRM domain-containing protein;RRM domain-containing protein;RRM domain-containing protein;RRM domain-containing protein;RRM domain-containing protein;RRM domain-containing protein;RRM domain-containing protein;RRM domain-containing protein;RRM domain-containing protein;ELAV-type…	A8DYR9	A8DYR9_K302_M1	1	GlyGly (K)	K	302	SAKVFIDKVTNLSKC	1	1596.73
A0A0K3AR37;A0A0K3AR42;A0A0K3ARP1;A0A0K3ARP5;A0A0K3ARQ0;A0A0K3AU13;A0A0K3AU17;A0A0K3AUP0;A0A0K3AUP5;A0A0K3AUQ1;A0A0K3AX05;A0A0K3AX10;A0A0K3AX15;A7KQE9;A8DYR9;A8DYS0;A8DYS1;A8DYS3;G5EF03	etr-1	RRM domain-containing protein;RRM domain-containing protein;RRM domain-containing protein;RRM domain-containing protein;RRM domain-containing protein;RRM domain-containing protein;RRM domain-containing protein;RRM domain-containing protein;RRM domain-containing protein;RRM domain-containing protein;RRM domain-containing protein;RRM domain-containing protein;RRM domain-containing protein;ELAV-type…	A8DYS0	A8DYS0_K538_M1	1	GlyGly (K)	K	538	SAKVFIDKVTNLSKC	1	1596.73
A0A0K3AR37;A0A0K3AR42;A0A0K3ARP1;A0A0K3ARP5;A0A0K3ARQ0;A0A0K3AU13;A0A0K3AU17;A0A0K3AUP0;A0A0K3AUP5;A0A0K3AUQ1;A0A0K3AX05;A0A0K3AX10;A0A0K3AX15;A7KQE9;A8DYR9;A8DYS0;A8DYS1;A8DYS3;G5EF03	etr-1	RRM domain-containing protein;RRM domain-containing protein;RRM domain-containing protein;RRM domain-containing protein;RRM domain-containing protein;RRM domain-containing protein;RRM domain-containing protein;RRM domain-containing protein;RRM domain-containing protein;RRM domain-containing protein;RRM domain-containing protein;RRM domain-containing protein;RRM domain-containing protein;ELAV-type…	A8DYS1	A8DYS1_K536_M1	1	GlyGly (K)	K	536	SAKVFIDKVTNLSKC	1	1596.73
A0A0K3AR37;A0A0K3AR42;A0A0K3ARP1;A0A0K3ARP5;A0A0K3ARQ0;A0A0K3AU13;A0A0K3AU17;A0A0K3AUP0;A0A0K3AUP5;A0A0K3AUQ1;A0A0K3AX05;A0A0K3AX10;A0A0K3AX15;A7KQE9;A8DYR9;A8DYS0;A8DYS1;A8DYS3;G5EF03	etr-1	RRM domain-containing protein;RRM domain-containing protein;RRM domain-containing protein;RRM domain-containing protein;RRM domain-containing protein;RRM domain-containing protein;RRM domain-containing protein;RRM domain-containing protein;RRM domain-containing protein;RRM domain-containing protein;RRM domain-containing protein;RRM domain-containing protein;RRM domain-containing protein;ELAV-type…	A8DYS3	A8DYS3_K485_M1	1	GlyGly (K)	K	485	SAKVFIDKVTNLSKC	1	1596.73
A0A0K3AR37;A0A0K3AR42;A0A0K3ARP1;A0A0K3ARP5;A0A0K3ARQ0;A0A0K3AU13;A0A0K3AU17;A0A0K3AUP0;A0A0K3AUP5;A0A0K3AUQ1;A0A0K3AX05;A0A0K3AX10;A0A0K3AX15;A7KQE9;A8DYR9;A8DYS0;A8DYS1;A8DYS3;G5EF03	etr-1	RRM domain-containing protein;RRM domain-containing protein;RRM domain-containing protein;RRM domain-containing protein;RRM domain-containing protein;RRM domain-containing protein;RRM domain-containing protein;RRM domain-containing protein;RRM domain-containing protein;RRM domain-containing protein;RRM domain-containing protein;RRM domain-containing protein;RRM domain-containing protein;ELAV-type…	G5EF03	G5EF03_K534_M1	1	GlyGly (K)	K	534	SAKVFIDKVTNLSKC	1	1596.73
A0A0K3AR51;G5EBE8	CELE_F22G12.5	PH domain-containing protein	A0A0K3AR51	A0A0K3AR51_K2195_M1	1	GlyGly (K)	K	2195	ACQKLNTKAEQIRKT	1	24964.3
A0A0K3AR51;G5EBE8	CELE_F22G12.5	PH domain-containing protein	G5EBE8	G5EBE8_K2193_M1	1	GlyGly (K)	K	2193	ACQKLNTKAEQIRKT	1	24964.3
A0A0K3AR51;G5EBE8	CELE_F22G12.5	PH domain-containing protein	A0A0K3AR51	A0A0K3AR51_K430_M1	1	GlyGly (K)	K	430	ILPGNSSKRGSADAP	1	3223.12
A0A0K3AR51;G5EBE8	CELE_F22G12.5	PH domain-containing protein	G5EBE8	G5EBE8_K430_M1	1	GlyGly (K)	K	430	ILPGNSSKRGSADAP	1	3223.12
A0A0K3AR95;O16850	daf-16	Forkhead box protein O	A0A0K3AR95	A0A0K3AR95_K32_M1	1	GlyGly (K)	K	32	PDDTVSGKKTTTRRN	1	21839.5
A0A0K3AR95;O16850	daf-16	Forkhead box protein O	O16850	O16850_K166_M1	1	GlyGly (K)	K	166	PDDTVSGKKTTTRRN	1	21839.5
A0A0K3ARZ1;A0A0K3AXA0;Q968Y9	daf-2	receptor protein-tyrosine kinase;receptor protein-tyrosine kinase;Insulin-like receptor	A0A0K3ARZ1	A0A0K3ARZ1_K1327_M1	1	GlyGly (K)	K	1327	INRDETVKIGDFGMA	1	5058.04
A0A0K3ARZ1;A0A0K3AXA0;Q968Y9	daf-2	receptor protein-tyrosine kinase;receptor protein-tyrosine kinase;Insulin-like receptor	A0A0K3AXA0	A0A0K3AXA0_K1356_M1	1	GlyGly (K)	K	1356	INRDETVKIGDFGMA	1	5058.04
A0A0K3ARZ1;A0A0K3AXA0;Q968Y9	daf-2	receptor protein-tyrosine kinase;receptor protein-tyrosine kinase;Insulin-like receptor	Q968Y9	Q968Y9_K1403_M1	1	GlyGly (K)	K	1403	INRDETVKIGDFGMA	1	5058.04
A0A0K3AS30;A0A0K3AXE4;H2KML1;Q9U2V5	rom-4	Peptidase S54 rhomboid domain-containing protein	A0A0K3AS30	A0A0K3AS30_K9_M1	1	GlyGly (K)	K	9	SKFTQHIKSRKEDQK	1	182.18
A0A0K3AS30;A0A0K3AXE4;H2KML1;Q9U2V5	rom-4	Peptidase S54 rhomboid domain-containing protein	A0A0K3AXE4	A0A0K3AXE4_K291_M1	1	GlyGly (K)	K	291	SKFTQHIKSRKEDQK	1	182.18
A0A0K3AS30;A0A0K3AXE4;H2KML1;Q9U2V5	rom-4	Peptidase S54 rhomboid domain-containing protein	H2KML1	H2KML1_K608_M1	1	GlyGly (K)	K	608	SKFTQHIKSRKEDQK	1	182.18
A0A0K3AS30;A0A0K3AXE4;H2KML1;Q9U2V5	rom-4	Peptidase S54 rhomboid domain-containing protein	Q9U2V5	Q9U2V5_K606_M1	1	GlyGly (K)	K	606	SKFTQHIKSRKEDQK	1	182.18
A0A0K3AS47;A0A0K3AUI7	picd-1	Pry-1 Interacting and CABIN1 Domain containing	A0A0K3AS47	A0A0K3AS47_K331_M1	1	GlyGly (K)	K	331	LRSRVVGKIEQRDVD	1	19149
A0A0K3AS47;A0A0K3AUI7	picd-1	Pry-1 Interacting and CABIN1 Domain containing	A0A0K3AUI7	A0A0K3AUI7_K331_M1	1	GlyGly (K)	K	331	LRSRVVGKIEQRDVD	1	19149
A0A0K3AS47;A0A0K3AUI7	picd-1	Pry-1 Interacting and CABIN1 Domain containing	A0A0K3AS47	A0A0K3AS47_K1056_M1	1	GlyGly (K)	K	1056	SFRQNSFKDAAKYAE	1	10827.9
A0A0K3AS47;A0A0K3AUI7	picd-1	Pry-1 Interacting and CABIN1 Domain containing	A0A0K3AUI7	A0A0K3AUI7_K1056_M1	1	GlyGly (K)	K	1056	SFRQNSFKDAAKYAE	1	10827.9
A0A0K3AS47;A0A0K3AUI7	picd-1	Pry-1 Interacting and CABIN1 Domain containing	A0A0K3AS47	A0A0K3AS47_K184_M1	1	GlyGly (K)	K	184	EVENADEKEKEQLKS	1	6205.13
A0A0K3AS47;A0A0K3AUI7	picd-1	Pry-1 Interacting and CABIN1 Domain containing	A0A0K3AUI7	A0A0K3AUI7_K184_M1	1	GlyGly (K)	K	184	EVENADEKEKEQLKS	1	6205.13
A0A0K3AS47;A0A0K3AUI7	picd-1	Pry-1 Interacting and CABIN1 Domain containing	A0A0K3AS47	A0A0K3AS47_K313_M1	1	GlyGly (K)	K	313	VQSVEKRKIQDFDER	1	4985.03
A0A0K3AS47;A0A0K3AUI7	picd-1	Pry-1 Interacting and CABIN1 Domain containing	A0A0K3AUI7	A0A0K3AUI7_K313_M1	1	GlyGly (K)	K	313	VQSVEKRKIQDFDER	1	4985.03
A0A0K3ASG1;A0A0K3AUV1	CELE_F33E11.2	Mediator complex subunit 6;'chromo' domain containing protein	A0A0K3ASG1	A0A0K3ASG1_K17_M1	1	GlyGly (K)	K	17	MARKAYEKLQELGIS	1	5989.61
A0A0K3ASG1;A0A0K3AUV1	CELE_F33E11.2	Mediator complex subunit 6;'chromo' domain containing protein	A0A0K3AUV1	A0A0K3AUV1_K8_M1	1	GlyGly (K)	K	8	MARKAYEKLQELGIS	1	5989.61
A0A0K3ASM2;Q95QW4	cdf-1	Zinc transporter 1;Cation diffusion facilitator family protein 1	A0A0K3ASM2	A0A0K3ASM2_K53_M1	1	GlyGly (K)	K	53	LKGEPIGKSESVKGV	1	4285.04
A0A0K3ASM2;Q95QW4	cdf-1	Zinc transporter 1;Cation diffusion facilitator family protein 1	Q95QW4	Q95QW4_K102_M1	1	GlyGly (K)	K	102	LKGEPIGKSESVKGV	1	4285.04
A0A0K3ASN4;A0A0K3AT80;A0A0K3AW96;A0A0K3AYI1;A0A4V0IK09;A0A4V0IN32;A0A4V0INA2;D0VWL6;D0VWL7	fln-2	Calponin-homology (CH) domain-containing protein;Calponin-homology (CH) domain-containing protein;Calponin-homology (CH) domain-containing protein;Filamin-A;Calponin-homology (CH) domain-containing protein;Calponin-homology (CH) domain-containing protein;Calponin-homology (CH) domain-containing protein;Calponin-homology (CH) domain-containing protein;Calponin-homology (CH) domain-containing prote…	A0A0K3ASN4	A0A0K3ASN4_K1194_M1	1	GlyGly (K)	K	1194	PAKTTVSKIPSLSRV	1	19956.4
A0A0K3ASN4;A0A0K3AT80;A0A0K3AW96;A0A0K3AYI1;A0A4V0IK09;A0A4V0IN32;A0A4V0INA2;D0VWL6;D0VWL7	fln-2	Calponin-homology (CH) domain-containing protein;Calponin-homology (CH) domain-containing protein;Calponin-homology (CH) domain-containing protein;Filamin-A;Calponin-homology (CH) domain-containing protein;Calponin-homology (CH) domain-containing protein;Calponin-homology (CH) domain-containing protein;Calponin-homology (CH) domain-containing protein;Calponin-homology (CH) domain-containing prote…	A0A0K3AT80	A0A0K3AT80_K1338_M1	1	GlyGly (K)	K	1338	PAKTTVSKIPSLSRV	1	19956.4
A0A0K3ASN4;A0A0K3AT80;A0A0K3AW96;A0A0K3AYI1;A0A4V0IK09;A0A4V0IN32;A0A4V0INA2;D0VWL6;D0VWL7	fln-2	Calponin-homology (CH) domain-containing protein;Calponin-homology (CH) domain-containing protein;Calponin-homology (CH) domain-containing protein;Filamin-A;Calponin-homology (CH) domain-containing protein;Calponin-homology (CH) domain-containing protein;Calponin-homology (CH) domain-containing protein;Calponin-homology (CH) domain-containing protein;Calponin-homology (CH) domain-containing prote…	A0A0K3AW96	A0A0K3AW96_K1513_M1	1	GlyGly (K)	K	1513	PAKTTVSKIPSLSRV	1	19956.4
A0A0K3ASN4;A0A0K3AT80;A0A0K3AW96;A0A0K3AYI1;A0A4V0IK09;A0A4V0IN32;A0A4V0INA2;D0VWL6;D0VWL7	fln-2	Calponin-homology (CH) domain-containing protein;Calponin-homology (CH) domain-containing protein;Calponin-homology (CH) domain-containing protein;Filamin-A;Calponin-homology (CH) domain-containing protein;Calponin-homology (CH) domain-containing protein;Calponin-homology (CH) domain-containing protein;Calponin-homology (CH) domain-containing protein;Calponin-homology (CH) domain-containing prote…	A0A0K3AYI1	A0A0K3AYI1_K1130_M1	1	GlyGly (K)	K	1130	PAKTTVSKIPSLSRV	1	19956.4
A0A0K3ASN4;A0A0K3AT80;A0A0K3AW96;A0A0K3AYI1;A0A4V0IK09;A0A4V0IN32;A0A4V0INA2;D0VWL6;D0VWL7	fln-2	Calponin-homology (CH) domain-containing protein;Calponin-homology (CH) domain-containing protein;Calponin-homology (CH) domain-containing protein;Filamin-A;Calponin-homology (CH) domain-containing protein;Calponin-homology (CH) domain-containing protein;Calponin-homology (CH) domain-containing protein;Calponin-homology (CH) domain-containing protein;Calponin-homology (CH) domain-containing prote…	A0A4V0IK09	A0A4V0IK09_K2085_M1	1	GlyGly (K)	K	2085	PAKTTVSKIPSLSRV	1	19956.4
A0A0K3ASN4;A0A0K3AT80;A0A0K3AW96;A0A0K3AYI1;A0A4V0IK09;A0A4V0IN32;A0A4V0INA2;D0VWL6;D0VWL7	fln-2	Calponin-homology (CH) domain-containing protein;Calponin-homology (CH) domain-containing protein;Calponin-homology (CH) domain-containing protein;Filamin-A;Calponin-homology (CH) domain-containing protein;Calponin-homology (CH) domain-containing protein;Calponin-homology (CH) domain-containing protein;Calponin-homology (CH) domain-containing protein;Calponin-homology (CH) domain-containing prote…	A0A4V0IN32	A0A4V0IN32_K2057_M1	1	GlyGly (K)	K	2057	PAKTTVSKIPSLSRV	1	19956.4
A0A0K3ASN4;A0A0K3AT80;A0A0K3AW96;A0A0K3AYI1;A0A4V0IK09;A0A4V0IN32;A0A4V0INA2;D0VWL6;D0VWL7	fln-2	Calponin-homology (CH) domain-containing protein;Calponin-homology (CH) domain-containing protein;Calponin-homology (CH) domain-containing protein;Filamin-A;Calponin-homology (CH) domain-containing protein;Calponin-homology (CH) domain-containing protein;Calponin-homology (CH) domain-containing protein;Calponin-homology (CH) domain-containing protein;Calponin-homology (CH) domain-containing prote…	A0A4V0INA2	A0A4V0INA2_K2057_M1	1	GlyGly (K)	K	2057	PAKTTVSKIPSLSRV	1	19956.4
A0A0K3ASN4;A0A0K3AT80;A0A0K3AW96;A0A0K3AYI1;A0A4V0IK09;A0A4V0IN32;A0A4V0INA2;D0VWL6;D0VWL7	fln-2	Calponin-homology (CH) domain-containing protein;Calponin-homology (CH) domain-containing protein;Calponin-homology (CH) domain-containing protein;Filamin-A;Calponin-homology (CH) domain-containing protein;Calponin-homology (CH) domain-containing protein;Calponin-homology (CH) domain-containing protein;Calponin-homology (CH) domain-containing protein;Calponin-homology (CH) domain-containing prote…	D0VWL6	D0VWL6_K2085_M1	1	GlyGly (K)	K	2085	PAKTTVSKIPSLSRV	1	19956.4
A0A0K3ASN4;A0A0K3AT80;A0A0K3AW96;A0A0K3AYI1;A0A4V0IK09;A0A4V0IN32;A0A4V0INA2;D0VWL6;D0VWL7	fln-2	Calponin-homology (CH) domain-containing protein;Calponin-homology (CH) domain-containing protein;Calponin-homology (CH) domain-containing protein;Filamin-A;Calponin-homology (CH) domain-containing protein;Calponin-homology (CH) domain-containing protein;Calponin-homology (CH) domain-containing protein;Calponin-homology (CH) domain-containing protein;Calponin-homology (CH) domain-containing prote…	D0VWL7	D0VWL7_K1250_M1	1	GlyGly (K)	K	1250	PAKTTVSKIPSLSRV	1	19956.4
A0A0K3AT49;A0A0K3AW57;A0A0K3AYE4;Q965S4	rga-4	Rho-GAP domain-containing protein	A0A0K3AT49	A0A0K3AT49_K457_M1	1	GlyGly (K)	K	457	NTVILGEKSRSSKLT	1	4313.39
A0A0K3AT49;A0A0K3AW57;A0A0K3AYE4;Q965S4	rga-4	Rho-GAP domain-containing protein	A0A0K3AW57	A0A0K3AW57_K537_M1	1	GlyGly (K)	K	537	NTVILGEKSRSSKLT	1	4313.39
A0A0K3AT49;A0A0K3AW57;A0A0K3AYE4;Q965S4	rga-4	Rho-GAP domain-containing protein	A0A0K3AYE4	A0A0K3AYE4_K457_M1	1	GlyGly (K)	K	457	NTVILGEKSRSSKLT	1	4313.39
A0A0K3AT49;A0A0K3AW57;A0A0K3AYE4;Q965S4	rga-4	Rho-GAP domain-containing protein	Q965S4	Q965S4_K537_M1	1	GlyGly (K)	K	537	NTVILGEKSRSSKLT	1	4313.39
A0A0K3AT49;A0A0K3AW57;A0A0K3AYE4;Q965S4	rga-4	Rho-GAP domain-containing protein	A0A0K3AT49	A0A0K3AT49_K267_M1	1	GlyGly (K)	K	267	RDSEAVHKIVTSRKK	1	2712.28
A0A0K3AT49;A0A0K3AW57;A0A0K3AYE4;Q965S4	rga-4	Rho-GAP domain-containing protein	A0A0K3AW57	A0A0K3AW57_K347_M1	1	GlyGly (K)	K	347	RDSEAVHKIVTSRKK	1	2712.28
A0A0K3AT49;A0A0K3AW57;A0A0K3AYE4;Q965S4	rga-4	Rho-GAP domain-containing protein	A0A0K3AYE4	A0A0K3AYE4_K267_M1	1	GlyGly (K)	K	267	RDSEAVHKIVTSRKK	1	2712.28
A0A0K3AT49;A0A0K3AW57;A0A0K3AYE4;Q965S4	rga-4	Rho-GAP domain-containing protein	Q965S4	Q965S4_K347_M1	1	GlyGly (K)	K	347	RDSEAVHKIVTSRKK	1	2712.28
A0A0K3AU20;P91416	CELE_T01D1.4;T01D1.4	1,2-dihydroxy-3-keto-5-methylthiopentene dioxygenase homolog;Probable inactive acireductone dioxygenase 1	A0A0K3AU20	A0A0K3AU20_K9_M1	1	GlyGly (K)	K	9	KKRLSAVKTEKNVTF	1	12337.9
A0A0K3AU20;P91416	CELE_T01D1.4;T01D1.4	1,2-dihydroxy-3-keto-5-methylthiopentene dioxygenase homolog;Probable inactive acireductone dioxygenase 1	P91416	P91416_K58_M1	1	GlyGly (K)	K	58	KKRLSAVKTEKNVTF	1	12337.9
A0A0K3AU90;Q9N381	CELE_Y55B1BL.1	Secreted protein	A0A0K3AU90	A0A0K3AU90_K11_M1	1	GlyGly (K)	K	11	KNSTRNMKDHLVPNN	1	15398.4
A0A0K3AU90;Q9N381	CELE_Y55B1BL.1	Secreted protein	Q9N381	Q9N381_K73_M1	1	GlyGly (K)	K	73	KNSTRNMKDHLVPNN	1	15398.4
A0A0K3AUC2	lev-11	Tropomyosin	A0A0K3AUC2	A0A0K3AUC2_K15_M1	1	GlyGly (K)	K	15	MQAMKIEKDNALDRA	1	195424
A0A0K3AUC2	lev-11	Tropomyosin	A0A0K3AUC2	A0A0K3AUC2_K264_M1	1	GlyGly (K)	K	264	EDELVHEKERYKTIS	1	67093
A0A0K3AUC2	lev-11	Tropomyosin	A0A0K3AUC2	A0A0K3AUC2_K248_M1	1	GlyGly (K)	K	248	FAERSVQKLQKEVDR	1	46706
A0A0K3AUC2	lev-11	Tropomyosin	A0A0K3AUC2	A0A0K3AUC2_K213_M1	1	GlyGly (K)	K	213	SLEVSEEKALQREDS	1	35069.2
A0A0K3AUC2	lev-11	Tropomyosin	A0A0K3AUC2	A0A0K3AUC2_K205_M1	1	GlyGly (K)	K	205	RVVGNNLKSLEVSEE	1	13107.3
A0A0K3AUC2	lev-11	Tropomyosin	A0A0K3AUC2	A0A0K3AUC2_K12_M1	1	GlyGly (K)	K	12	KKKMQAMKIEKDNAL	1	8639.55
A0A0K3AUC2	lev-11	Tropomyosin	A0A0K3AUC2	A0A0K3AUC2_K6_M2	2	GlyGly (K)	K	6	__MDAIKKKMQAMKI	1	4526.4
A0A0K3AUC2	lev-11	Tropomyosin	A0A0K3AUC2	A0A0K3AUC2_K5_M2	2	GlyGly (K)	K	5	___MDAIKKKMQAMK	1	4526.4
A0A0K3AUD2;Q18408	imp-3	IntraMembrane Protease (IMPAS) family	A0A0K3AUD2	A0A0K3AUD2_K103_M1	1	GlyGly (K)	K	103	REAEKELKTSSSFNS	1	22434.2
A0A0K3AUD2;Q18408	imp-3	IntraMembrane Protease (IMPAS) family	Q18408	Q18408_K89_M1	1	GlyGly (K)	K	89	REAEKELKTSSSFNS	1	22434.2
A0A0K3AUH4;Q9U2T2	CELE_Y116A8C.9	ABC2_membrane domain-containing protein;Transmembrane protein 185B	A0A0K3AUH4	A0A0K3AUH4_K168_M1	1	GlyGly (K)	K	168	NEFGYQWKGDISQPD	1	12849.3
A0A0K3AUH4;Q9U2T2	CELE_Y116A8C.9	ABC2_membrane domain-containing protein;Transmembrane protein 185B	Q9U2T2	Q9U2T2_K415_M1	1	GlyGly (K)	K	415	NEFGYQWKGDISQPD	1	12849.3
A0A0K3AUJ9	prdx-2	Peroxiredoxin prdx-2	A0A0K3AUJ9	A0A0K3AUJ9_K199_M1	1	GlyGly (K)	K	199	KESQEYFKKH_____	1	5192.75
A0A0K3AUJ9	prdx-2	Peroxiredoxin prdx-2	A0A0K3AUJ9	A0A0K3AUJ9_K123_M1	1	GlyGly (K)	K	123	SRDYGVLKEDEGIAF	1	3783.67
A0A0K3AUW2;Q95Q98	jhdm-1	JmjC domain-containing histone demethylation protein 1	A0A0K3AUW2	A0A0K3AUW2_K556_M1	1	GlyGly (K)	K	556	ELKLLVGKLKAINDS	1	6485.62
A0A0K3AUW2;Q95Q98	jhdm-1	JmjC domain-containing histone demethylation protein 1	Q95Q98	Q95Q98_K1069_M1	1	GlyGly (K)	K	1069	ELKLLVGKLKAINDS	1	6485.62
A0A0K3AUY4;A0A0K3AXA5;A7DTF6;A7DTF7	CELE_Y66D12A.16	Spen family transcriptional repressor;DUF1604 domain-containing protein;SMAP domain-containing protein;SMAP domain-containing protein	A0A0K3AUY4	A0A0K3AUY4_K95_M1	1	GlyGly (K)	K	95	SRDMEQLKSPAKSES	1	5632.72
A0A0K3AUY4;A0A0K3AXA5;A7DTF6;A7DTF7	CELE_Y66D12A.16	Spen family transcriptional repressor;DUF1604 domain-containing protein;SMAP domain-containing protein;SMAP domain-containing protein	A0A0K3AXA5	A0A0K3AXA5_K95_M1	1	GlyGly (K)	K	95	SRDMEQLKSPAKSES	1	5632.72
A0A0K3AUY4;A0A0K3AXA5;A7DTF6;A7DTF7	CELE_Y66D12A.16	Spen family transcriptional repressor;DUF1604 domain-containing protein;SMAP domain-containing protein;SMAP domain-containing protein	A7DTF6	A7DTF6_K60_M1	1	GlyGly (K)	K	60	SRDMEQLKSPAKSES	1	5632.72
A0A0K3AUY4;A0A0K3AXA5;A7DTF6;A7DTF7	CELE_Y66D12A.16	Spen family transcriptional repressor;DUF1604 domain-containing protein;SMAP domain-containing protein;SMAP domain-containing protein	A7DTF7	A7DTF7_K60_M1	1	GlyGly (K)	K	60	SRDMEQLKSPAKSES	1	5632.72
A0A0K3AVA9;Q5VKS9;Q965W2;Q9GTD2;Q9GTD3	nhr-86;;nhr-86;;	Nuclear hormone receptor family member nhr-86;Nuclear receptor NHR-86;Nuclear hormone receptor family member nhr-86;Nuclear receptor NHR-86 (Fragment);Nuclear receptor NHR-86 (Fragment)	A0A0K3AVA9	A0A0K3AVA9_K176_M1	1	GlyGly (K)	K	176	KDGQSLFKEKTPKAV	1	10486.1
A0A0K3AVA9;Q5VKS9;Q965W2;Q9GTD2;Q9GTD3	nhr-86;;nhr-86;;	Nuclear hormone receptor family member nhr-86;Nuclear receptor NHR-86;Nuclear hormone receptor family member nhr-86;Nuclear receptor NHR-86 (Fragment);Nuclear receptor NHR-86 (Fragment)	Q5VKS9	Q5VKS9_K192_M1	1	GlyGly (K)	K	192	KDGQSLFKEKTPKAV	1	10486.1
A0A0K3AVA9;Q5VKS9;Q965W2;Q9GTD2;Q9GTD3	nhr-86;;nhr-86;;	Nuclear hormone receptor family member nhr-86;Nuclear receptor NHR-86;Nuclear hormone receptor family member nhr-86;Nuclear receptor NHR-86 (Fragment);Nuclear receptor NHR-86 (Fragment)	Q965W2	Q965W2_K176_M1	1	GlyGly (K)	K	176	KDGQSLFKEKTPKAV	1	10486.1
A0A0K3AVA9;Q5VKS9;Q965W2;Q9GTD2;Q9GTD3	nhr-86;;nhr-86;;	Nuclear hormone receptor family member nhr-86;Nuclear receptor NHR-86;Nuclear hormone receptor family member nhr-86;Nuclear receptor NHR-86 (Fragment);Nuclear receptor NHR-86 (Fragment)	Q9GTD2	Q9GTD2_K190_M1	1	GlyGly (K)	K	190	KDGQSLFKEKTPKAV	1	10486.1
A0A0K3AVA9;Q5VKS9;Q965W2;Q9GTD2;Q9GTD3	nhr-86;;nhr-86;;	Nuclear hormone receptor family member nhr-86;Nuclear receptor NHR-86;Nuclear hormone receptor family member nhr-86;Nuclear receptor NHR-86 (Fragment);Nuclear receptor NHR-86 (Fragment)	Q9GTD3	Q9GTD3_K188_M1	1	GlyGly (K)	K	188	KDGQSLFKEKTPKAV	1	10486.1
A0A0K3AVV4;A0A0K3AY44;O44557	CELE_T08B1.1	Major facilitator superfamily (MFS) profile domain-containing protein	A0A0K3AVV4	A0A0K3AVV4_K585_M1	1	GlyGly (K)	K	585	RKDMESAKAAELMGK	1	45190.6
A0A0K3AVV4;A0A0K3AY44;O44557	CELE_T08B1.1	Major facilitator superfamily (MFS) profile domain-containing protein	A0A0K3AY44	A0A0K3AY44_K424_M1	1	GlyGly (K)	K	424	RKDMESAKAAELMGK	1	45190.6
A0A0K3AVV4;A0A0K3AY44;O44557	CELE_T08B1.1	Major facilitator superfamily (MFS) profile domain-containing protein	O44557	O44557_K564_M1	1	GlyGly (K)	K	564	RKDMESAKAAELMGK	1	45190.6
A0A0K3AVV4;A0A0K3AY44;O44557	CELE_T08B1.1	Major facilitator superfamily (MFS) profile domain-containing protein	A0A0K3AVV4	A0A0K3AVV4_K592_M1	1	GlyGly (K)	K	592	KAAELMGKKVSSPWV	1	25185
A0A0K3AVV4;A0A0K3AY44;O44557	CELE_T08B1.1	Major facilitator superfamily (MFS) profile domain-containing protein	A0A0K3AY44	A0A0K3AY44_K431_M1	1	GlyGly (K)	K	431	KAAELMGKKVSSPWV	1	25185
A0A0K3AVV4;A0A0K3AY44;O44557	CELE_T08B1.1	Major facilitator superfamily (MFS) profile domain-containing protein	O44557	O44557_K571_M1	1	GlyGly (K)	K	571	KAAELMGKKVSSPWV	1	25185
A0A0K3AWB0;Q19239	oac-14	Nose resistant-to-fluoxetine protein N-terminal domain-containing protein	A0A0K3AWB0	A0A0K3AWB0_K588_M1	1	GlyGly (K)	K	588	VEPIETGKTTPILEK	1	32557.3
A0A0K3AWB0;Q19239	oac-14	Nose resistant-to-fluoxetine protein N-terminal domain-containing protein	Q19239	Q19239_K681_M1	1	GlyGly (K)	K	681	VEPIETGKTTPILEK	1	32557.3
A0A0K3AWD3;Q93877	CELE_K09E9.1	Major facilitator superfamily (MFS) profile domain-containing protein	A0A0K3AWD3	A0A0K3AWD3_K41_M1	1	GlyGly (K)	K	41	RDDKGPLKLTEPRKR	1	7925.12
A0A0K3AWD3;Q93877	CELE_K09E9.1	Major facilitator superfamily (MFS) profile domain-containing protein	Q93877	Q93877_K31_M1	1	GlyGly (K)	K	31	RDDKGPLKLTEPRKR	1	7925.12
A0A0K3AWM6	mom-5	Protein mom-5	A0A0K3AWM6	A0A0K3AWM6_K442_M1	1	GlyGly (K)	K	442	DVERNISKLEKLMLR	1	20234.3
A0A0K3AXD0	C52D10.3	DUF4140 domain-containing protein	A0A0K3AXD0	A0A0K3AXD0_K546_M1	1	GlyGly (K)	K	546	QSVKITVKEQIPKSH	1	7551.6
A0A0K3AXH1	arid-1	AT-rich interactive domain-containing protein arid-1	A0A0K3AXH1	A0A0K3AXH1_K761_M1	1	GlyGly (K)	K	761	LQPRTERKVVLPGQY	1	2104.23
A0A0K3AYI6;G5EBV3	mig-2	Signal recognition particle protein;Rac-like GTPase	A0A0K3AYI6	A0A0K3AYI6_K9_M1	1	GlyGly (K)	K	9	RALQAEGKSPISKTQ	1	11545.4
A0A0K3AYI6;G5EBV3	mig-2	Signal recognition particle protein;Rac-like GTPase	G5EBV3	G5EBV3_K138_M1	1	GlyGly (K)	K	138	RALQAEGKSPISKTQ	1	11545.4
A0A0K3AYM2;Q22295	ugt-50	UDP-glucuronosyltransferase;Putative UDP-glucuronosyltransferase ugt-50	A0A0K3AYM2	A0A0K3AYM2_K319_M1	1	GlyGly (K)	K	319	VERRGAGKMVLRETV	1	166674
A0A0K3AYM2;Q22295	ugt-50	UDP-glucuronosyltransferase;Putative UDP-glucuronosyltransferase ugt-50	Q22295	Q22295_K418_M1	1	GlyGly (K)	K	418	VERRGAGKMVLRETV	1	166674
A0A0K3AYM2;Q22295	ugt-50	UDP-glucuronosyltransferase;Putative UDP-glucuronosyltransferase ugt-50	A0A0K3AYM2	A0A0K3AYM2_K358_M1	1	GlyGly (K)	K	358	ISHLMKNKPFTSEER	1	24586.4
A0A0K3AYM2;Q22295	ugt-50	UDP-glucuronosyltransferase;Putative UDP-glucuronosyltransferase ugt-50	Q22295	Q22295_K457_M1	1	GlyGly (K)	K	457	ISHLMKNKPFTSEER	1	24586.4
A0A0K3AYM2;Q22295	ugt-50	UDP-glucuronosyltransferase;Putative UDP-glucuronosyltransferase ugt-50	A0A0K3AYM2	A0A0K3AYM2_K134_M1	1	GlyGly (K)	K	134	HVLNLFRKEVSSDFP	1	3561.93
A0A0K3AYM2;Q22295	ugt-50	UDP-glucuronosyltransferase;Putative UDP-glucuronosyltransferase ugt-50	Q22295	Q22295_K233_M1	1	GlyGly (K)	K	233	HVLNLFRKEVSSDFP	1	3561.93
A0A0M7RDW0;O44847	arrd-1	Arrestin C-terminal-like domain-containing protein	A0A0M7RDW0	A0A0M7RDW0_K162_M1	1	GlyGly (K)	K	162	EKKDEALKTPPPPPY	1	26491.4
A0A0M7RDW0;O44847	arrd-1	Arrestin C-terminal-like domain-containing protein	O44847	O44847_K282_M1	1	GlyGly (K)	K	282	EKKDEALKTPPPPPY	1	26491.4
A0A0M9JJ95	CELE_F56A4.12	Major facilitator superfamily (MFS) profile domain-containing protein	A0A0M9JJ95	A0A0M9JJ95_K236_M1	1	GlyGly (K)	K	236	LHRNVSQKELGKIST	1	3862.12
A0A0S4XR36;O01808	ubr-4	UBR-type domain-containing protein	A0A0S4XR36	A0A0S4XR36_K872_M1	1	GlyGly (K)	K	872	RLYPDAEKRNEVLYH	1	8873.32
A0A0S4XR36;O01808	ubr-4	UBR-type domain-containing protein	O01808	O01808_K863_M1	1	GlyGly (K)	K	863	RLYPDAEKRNEVLYH	1	8873.32
A0A0S4XR36;O01808	ubr-4	UBR-type domain-containing protein	A0A0S4XR36	A0A0S4XR36_K925_M1	1	GlyGly (K)	K	925	KIDDSVQKLSRRLGG	1	8163.72
A0A0S4XR36;O01808	ubr-4	UBR-type domain-containing protein	O01808	O01808_K918_M1	1	GlyGly (K)	K	918	KIDDSVQKLSRRLGG	1	8163.72
A0A0S4XR36;O01808	ubr-4	UBR-type domain-containing protein	A0A0S4XR36	A0A0S4XR36_K1923_M1	1	GlyGly (K)	K	1923	NQNRVTLKSLRLLGC	1	7287.36
A0A0S4XR36;O01808	ubr-4	UBR-type domain-containing protein	O01808	O01808_K1916_M1	1	GlyGly (K)	K	1916	NQNRVTLKSLRLLGC	1	7287.36
A0A0S4XR36;O01808	ubr-4	UBR-type domain-containing protein	A0A0S4XR36	A0A0S4XR36_K495_M1	1	GlyGly (K)	K	495	DLEDEDQKREGYVNH	1	5362.89
A0A0S4XR36;O01808	ubr-4	UBR-type domain-containing protein	O01808	O01808_K486_M1	1	GlyGly (K)	K	486	DLEDEDQKREGYVNH	1	5362.89
A0A0S4XR36;O01808	ubr-4	UBR-type domain-containing protein	A0A0S4XR36	A0A0S4XR36_K480_M1	1	GlyGly (K)	K	480	VRKEAVEKTIIRMAN	1	4526.16
A0A0S4XR36;O01808	ubr-4	UBR-type domain-containing protein	O01808	O01808_K471_M1	1	GlyGly (K)	K	471	VRKEAVEKTIIRMAN	1	4526.16
A0A0S4XR36;O01808	ubr-4	UBR-type domain-containing protein	A0A0S4XR36	A0A0S4XR36_K3711_M1	1	GlyGly (K)	K	3711	VLVKMYEKVLKWEQI	1	4343.2
A0A0S4XR36;O01808	ubr-4	UBR-type domain-containing protein	O01808	O01808_K3706_M1	1	GlyGly (K)	K	3706	VLVKMYEKVLKWEQI	1	4343.2
A0A0S4XR36;O01808	ubr-4	UBR-type domain-containing protein	A0A0S4XR36	A0A0S4XR36_K3870_M1	1	GlyGly (K)	K	3870	EEVRNQIKLVRDETE	1	585.612
A0A0S4XR36;O01808	ubr-4	UBR-type domain-containing protein	O01808	O01808_K3865_M1	1	GlyGly (K)	K	3865	EEVRNQIKLVRDETE	1	585.612
A0A0S4XR43	ccar-1	SAP domain-containing protein	A0A0S4XR43	A0A0S4XR43_K958_M1	1	GlyGly (K)	K	958	ISRGQIQKLAKKLSV	1	7940.42
A0A0S4XR43	ccar-1	SAP domain-containing protein	A0A0S4XR43	A0A0S4XR43_K673_M1	1	GlyGly (K)	K	673	ELRGLETKGIKTLLV	1	2744.75
A0A0S4XR78;A0A0S4XRR6	fbxc-36	FBA_2 domain-containing protein	A0A0S4XR78	A0A0S4XR78_K299_M1	1	GlyGly (K)	K	299	ERSKVYFKVQPTQF_	1	2396.11
A0A0S4XR78;A0A0S4XRR6	fbxc-36	FBA_2 domain-containing protein	A0A0S4XRR6	A0A0S4XRR6_K198_M1	1	GlyGly (K)	K	198	ERSKVYFKVQPTQF_	1	2396.11
A0A0T7CIX3	sago-1	Piwi-like protein	A0A0T7CIX3	A0A0T7CIX3_K244_M1	1	GlyGly (K)	K	244	SSAVGASKSVRTLEG	1	13787.7
A0A0T7CIX3	sago-1	Piwi-like protein	A0A0T7CIX3	A0A0T7CIX3_K599_M1	1	GlyGly (K)	K	599	TRKNIIYKTNMKLGG	1	13406.3
A0A0T7CIX3	sago-1	Piwi-like protein	A0A0T7CIX3	A0A0T7CIX3_K543_M1	1	GlyGly (K)	K	543	RSIFENAKAANRQLI	1	7046.1
A0A0T7CIX3	sago-1	Piwi-like protein	A0A0T7CIX3	A0A0T7CIX3_K236_M1	1	GlyGly (K)	K	236	SITGEGGKSSAVGAS	1	6104.92
A0A0U1RML5;A0A0U1RML6	sago-2	Piwi domain-containing protein	A0A0U1RML5	A0A0U1RML5_K472_M1	1	GlyGly (K)	K	472	LADLANPKSRFPTDF	1	20483.8
A0A0U1RML5;A0A0U1RML6	sago-2	Piwi domain-containing protein	A0A0U1RML6	A0A0U1RML6_K472_M1	1	GlyGly (K)	K	472	LADLANPKSRFPTDF	1	20483.8
A0A131MB12;A0A131MBJ8;P50488;Q8ITX8	daf-4	Serine/threonine-protein kinase receptor;receptor protein serine/threonine kinase;Cell surface receptor daf-4;Serine/threonine-protein kinase receptor	A0A131MB12	A0A131MB12_K532_M1	1	GlyGly (K)	K	532	MRNYVVSKKERPQWR	1	2748.99
A0A131MB12;A0A131MBJ8;P50488;Q8ITX8	daf-4	Serine/threonine-protein kinase receptor;receptor protein serine/threonine kinase;Cell surface receptor daf-4;Serine/threonine-protein kinase receptor	A0A131MBJ8	A0A131MBJ8_K334_M1	1	GlyGly (K)	K	334	MRNYVVSKKERPQWR	1	2748.99
A0A131MB12;A0A131MBJ8;P50488;Q8ITX8	daf-4	Serine/threonine-protein kinase receptor;receptor protein serine/threonine kinase;Cell surface receptor daf-4;Serine/threonine-protein kinase receptor	P50488	P50488_K553_M1	1	GlyGly (K)	K	553	MRNYVVSKKERPQWR	1	2748.99
A0A131MB12;A0A131MBJ8;P50488;Q8ITX8	daf-4	Serine/threonine-protein kinase receptor;receptor protein serine/threonine kinase;Cell surface receptor daf-4;Serine/threonine-protein kinase receptor	Q8ITX8	Q8ITX8_K401_M1	1	GlyGly (K)	K	401	MRNYVVSKKERPQWR	1	2748.99
A0A131MBA2;A0A131MC59;A0A131MCX4;Q95X60	gpaa-1	Chitin synthase;Chitin synthase;GPI transamidase component GAA1;Chitin synthase	A0A131MBA2	A0A131MBA2_K227_M1	1	GlyGly (K)	K	227	KIEALNSKKSITVEA	1	8526.41
A0A131MBA2;A0A131MC59;A0A131MCX4;Q95X60	gpaa-1	Chitin synthase;Chitin synthase;GPI transamidase component GAA1;Chitin synthase	A0A131MC59	A0A131MC59_K211_M1	1	GlyGly (K)	K	211	KIEALNSKKSITVEA	1	8526.41
A0A131MBA2;A0A131MC59;A0A131MCX4;Q95X60	gpaa-1	Chitin synthase;Chitin synthase;GPI transamidase component GAA1;Chitin synthase	A0A131MCX4	A0A131MCX4_K211_M1	1	GlyGly (K)	K	211	KIEALNSKKSITVEA	1	8526.41
A0A131MBA2;A0A131MC59;A0A131MCX4;Q95X60	gpaa-1	Chitin synthase;Chitin synthase;GPI transamidase component GAA1;Chitin synthase	Q95X60	Q95X60_K227_M1	1	GlyGly (K)	K	227	KIEALNSKKSITVEA	1	8526.41
A0A131MBA2;A0A131MC59;A0A131MCX4;Q95X60	gpaa-1	Chitin synthase;Chitin synthase;GPI transamidase component GAA1;Chitin synthase	A0A131MBA2	A0A131MBA2_K101_M1	1	GlyGly (K)	K	101	RRFSDLPKSKSQQEL	1	7556.09
A0A131MBA2;A0A131MC59;A0A131MCX4;Q95X60	gpaa-1	Chitin synthase;Chitin synthase;GPI transamidase component GAA1;Chitin synthase	A0A131MC59	A0A131MC59_K85_M1	1	GlyGly (K)	K	85	RRFSDLPKSKSQQEL	1	7556.09
A0A131MBA2;A0A131MC59;A0A131MCX4;Q95X60	gpaa-1	Chitin synthase;Chitin synthase;GPI transamidase component GAA1;Chitin synthase	A0A131MCX4	A0A131MCX4_K85_M1	1	GlyGly (K)	K	85	RRFSDLPKSKSQQEL	1	7556.09
A0A131MBA2;A0A131MC59;A0A131MCX4;Q95X60	gpaa-1	Chitin synthase;Chitin synthase;GPI transamidase component GAA1;Chitin synthase	Q95X60	Q95X60_K101_M1	1	GlyGly (K)	K	101	RRFSDLPKSKSQQEL	1	7556.09
A0A131MBG0;A0A131MCT5	brf-1	B-related factor 1	A0A131MBG0	A0A131MBG0_K196_M1	1	GlyGly (K)	K	196	LDFGDKQKEVVNLAT	1	16175.9
A0A131MBG0;A0A131MCT5	brf-1	B-related factor 1	A0A131MCT5	A0A131MCT5_K196_M1	1	GlyGly (K)	K	196	LDFGDKQKEVVNLAT	1	16175.9
A0A131MBG0;A0A131MCT5	brf-1	B-related factor 1	A0A131MBG0	A0A131MBG0_K86_M1	1	GlyGly (K)	K	86	MTYAKGRKVIDELGS	1	8306.43
A0A131MBG0;A0A131MCT5	brf-1	B-related factor 1	A0A131MCT5	A0A131MCT5_K86_M1	1	GlyGly (K)	K	86	MTYAKGRKVIDELGS	1	8306.43
A0A131MBT2;A0A131MCP7	utx-1	JmjC domain-containing protein	A0A131MBT2	A0A131MBT2_K539_M1	1	GlyGly (K)	K	539	ANEPALVKAEREVLE	1	16200.8
A0A131MBT2;A0A131MCP7	utx-1	JmjC domain-containing protein	A0A131MCP7	A0A131MCP7_K534_M1	1	GlyGly (K)	K	534	ANEPALVKAEREVLE	1	16200.8
A0A131MBT2;A0A131MCP7	utx-1	JmjC domain-containing protein	A0A131MBT2	A0A131MBT2_K89_M1	1	GlyGly (K)	K	89	DEMKSIYKTHKYKTI	1	4811.41
A0A131MBT2;A0A131MCP7	utx-1	JmjC domain-containing protein	A0A131MCP7	A0A131MCP7_K89_M1	1	GlyGly (K)	K	89	DEMKSIYKTHKYKTI	1	4811.41
A0A131MBX4;Q21286	catp-5	Cation-transporting ATPase;Cation-transporting ATPase catp-5	A0A131MBX4	A0A131MBX4_K39_M1	1	GlyGly (K)	K	39	EKDNPKAKTTSFNQG	1	15402.2
A0A131MBX4;Q21286	catp-5	Cation-transporting ATPase;Cation-transporting ATPase catp-5	Q21286	Q21286_K40_M1	1	GlyGly (K)	K	40	EKDNPKAKTTSFNQG	1	15402.2
A0A131MCD3;Q03601	nhl-1	RING-type domain-containing protein;RING finger protein nhl-1	A0A131MCD3	A0A131MCD3_K176_M1	1	GlyGly (K)	K	176	SRLLNQVKRLANRIT	1	4400.65
A0A131MCD3;Q03601	nhl-1	RING-type domain-containing protein;RING finger protein nhl-1	Q03601	Q03601_K176_M1	1	GlyGly (K)	K	176	SRLLNQVKRLANRIT	1	4400.65
A0A131MCX9	nhr-219	Nuclear Hormone Receptor family	A0A131MCX9	A0A131MCX9_K367_M1	1	GlyGly (K)	K	367	HRLLKILKINEKYKT	1	13896.1
A0A131MD51;Q09463	rnf-5	RING-type E3 ubiquitin transferase;E3 ubiquitin ligase rnf-5	A0A131MD51	A0A131MD51_K6_M1	1	GlyGly (K)	K	6	__MASETKAPSEEPT	1	24037.9
A0A131MD51;Q09463	rnf-5	RING-type E3 ubiquitin transferase;E3 ubiquitin ligase rnf-5	Q09463	Q09463_K6_M1	1	GlyGly (K)	K	6	__MASETKAPSEEPT	1	24037.9
A0A131MD51;Q09463	rnf-5	RING-type E3 ubiquitin transferase;E3 ubiquitin ligase rnf-5	A0A131MD51	A0A131MD51_K18_M1	1	GlyGly (K)	K	18	EPTSSSNKDESARFE	1	19824
A0A131MD51;Q09463	rnf-5	RING-type E3 ubiquitin transferase;E3 ubiquitin ligase rnf-5	Q09463	Q09463_K18_M1	1	GlyGly (K)	K	18	EPTSSSNKDESARFE	1	19824
A0A164D380;A0A168H1X0	tbc-14	Rab-GAP TBC domain-containing protein	A0A164D380	A0A164D380_K390_M1	1	GlyGly (K)	K	390	KRKSLVEKDVARTDR	1	8573.69
A0A164D380;A0A168H1X0	tbc-14	Rab-GAP TBC domain-containing protein	A0A168H1X0	A0A168H1X0_K388_M1	1	GlyGly (K)	K	388	KRKSLVEKDVARTDR	1	8573.69
A0A168H431;G5EC22;O45667;Q9XUD5;Q9XUD6;Q9XUD8;Q9XUE1	C49G7.13;CELE_F55G11.4;dod-17;CELE_F55G11.7;CELE_F55G11.8;CELE_F55G11.2;CELE_F55G11.6	CUB-like domain-containing protein	A0A168H431	A0A168H431_K78_M1	1	GlyGly (K)	K	78	AKLIISGKTTDKDSR	1	2857.58
A0A168H431;G5EC22;O45667;Q9XUD5;Q9XUD6;Q9XUD8;Q9XUE1	C49G7.13;CELE_F55G11.4;dod-17;CELE_F55G11.7;CELE_F55G11.8;CELE_F55G11.2;CELE_F55G11.6	CUB-like domain-containing protein	G5EC22	G5EC22_K78_M1	1	GlyGly (K)	K	78	AKLIISGKTTDKDSR	1	2857.58
A0A168H431;G5EC22;O45667;Q9XUD5;Q9XUD6;Q9XUD8;Q9XUE1	C49G7.13;CELE_F55G11.4;dod-17;CELE_F55G11.7;CELE_F55G11.8;CELE_F55G11.2;CELE_F55G11.6	CUB-like domain-containing protein	O45667	O45667_K78_M1	1	GlyGly (K)	K	78	AKLIISGKTTDKDSR	1	2857.58
A0A168H431;G5EC22;O45667;Q9XUD5;Q9XUD6;Q9XUD8;Q9XUE1	C49G7.13;CELE_F55G11.4;dod-17;CELE_F55G11.7;CELE_F55G11.8;CELE_F55G11.2;CELE_F55G11.6	CUB-like domain-containing protein	Q9XUD5	Q9XUD5_K78_M1	1	GlyGly (K)	K	78	AKLIISGKTTDKDSR	1	2857.58
A0A168H431;G5EC22;O45667;Q9XUD5;Q9XUD6;Q9XUD8;Q9XUE1	C49G7.13;CELE_F55G11.4;dod-17;CELE_F55G11.7;CELE_F55G11.8;CELE_F55G11.2;CELE_F55G11.6	CUB-like domain-containing protein	Q9XUD6	Q9XUD6_K78_M1	1	GlyGly (K)	K	78	AKLIISGKTTDKDSR	1	2857.58
A0A168H431;G5EC22;O45667;Q9XUD5;Q9XUD6;Q9XUD8;Q9XUE1	C49G7.13;CELE_F55G11.4;dod-17;CELE_F55G11.7;CELE_F55G11.8;CELE_F55G11.2;CELE_F55G11.6	CUB-like domain-containing protein	Q9XUD8	Q9XUD8_K78_M1	1	GlyGly (K)	K	78	AKLIISGKTTDKDSR	1	2857.58
A0A168H431;G5EC22;O45667;Q9XUD5;Q9XUD6;Q9XUD8;Q9XUE1	C49G7.13;CELE_F55G11.4;dod-17;CELE_F55G11.7;CELE_F55G11.8;CELE_F55G11.2;CELE_F55G11.6	CUB-like domain-containing protein	Q9XUE1	Q9XUE1_K78_M1	1	GlyGly (K)	K	78	AKLIISGKTTDKDSR	1	2857.58
A0A1B4Z3W9;Q95XW8	cec-8	Chromodomain protein;Chromo domain-containing protein	A0A1B4Z3W9	A0A1B4Z3W9_K102_M1	1	GlyGly (K)	K	102	MLAEYKFKVTELEDD	1	9424.29
A0A1B4Z3W9;Q95XW8	cec-8	Chromodomain protein;Chromo domain-containing protein	Q95XW8	Q95XW8_K102_M1	1	GlyGly (K)	K	102	MLAEYKFKVTELEDD	1	9424.29
A0A1C3NSJ8;A0A1C3NSK5;A0A1C3NSL0	sms-3	Sphingomyelin synthase-like domain-containing protein	A0A1C3NSJ8	A0A1C3NSJ8_K40_M1	1	GlyGly (K)	K	40	RSMGSVSKTVISARG	1	390.722
A0A1C3NSJ8;A0A1C3NSK5;A0A1C3NSL0	sms-3	Sphingomyelin synthase-like domain-containing protein	A0A1C3NSK5	A0A1C3NSK5_K26_M1	1	GlyGly (K)	K	26	RSMGSVSKTVISARG	1	390.722
A0A1C3NSJ8;A0A1C3NSK5;A0A1C3NSL0	sms-3	Sphingomyelin synthase-like domain-containing protein	A0A1C3NSL0	A0A1C3NSL0_K91_M1	1	GlyGly (K)	K	91	RSMGSVSKTVISARG	1	390.722
A0A1C3NSL8;O02147	cest-26	Carboxylic ester hydrolase	A0A1C3NSL8	A0A1C3NSL8_K559_M1	1	GlyGly (K)	K	559	NFLAINEKKCEMQTV	1	40771.6
A0A1C3NSL8;O02147	cest-26	Carboxylic ester hydrolase	O02147	O02147_K539_M1	1	GlyGly (K)	K	539	NFLAINEKKCEMQTV	1	40771.6
A0A1C3NSL9;H2KYC5;Q95ZY7	ajm-1	Apical junction molecule	A0A1C3NSL9	A0A1C3NSL9_K421_M1	1	GlyGly (K)	K	421	EEKTVDYKVTYHRDI	1	6745
A0A1C3NSL9;H2KYC5;Q95ZY7	ajm-1	Apical junction molecule	H2KYC5	H2KYC5_K682_M1	1	GlyGly (K)	K	682	EEKTVDYKVTYHRDI	1	6745
A0A1C3NSL9;H2KYC5;Q95ZY7	ajm-1	Apical junction molecule	Q95ZY7	Q95ZY7_K682_M1	1	GlyGly (K)	K	682	EEKTVDYKVTYHRDI	1	6745
A0A1D3PCL0;Q19300	farl-11	DUF3402 domain-containing protein	A0A1D3PCL0	A0A1D3PCL0_K505_M1	1	GlyGly (K)	K	505	PVFPVIQKKTLPWRS	1	11057.6
A0A1D3PCL0;Q19300	farl-11	DUF3402 domain-containing protein	Q19300	Q19300_K503_M1	1	GlyGly (K)	K	503	PVFPVIQKKTLPWRS	1	11057.6
A0A1D3PCL0;Q19300	farl-11	DUF3402 domain-containing protein	A0A1D3PCL0	A0A1D3PCL0_K591_M1	1	GlyGly (K)	K	591	KEDIPETKTETLYRK	1	7900.98
A0A1D3PCL0;Q19300	farl-11	DUF3402 domain-containing protein	Q19300	Q19300_K589_M1	1	GlyGly (K)	K	589	KEDIPETKTETLYRK	1	7900.98
A0A1D3PCL0;Q19300	farl-11	DUF3402 domain-containing protein	A0A1D3PCL0	A0A1D3PCL0_K725_M1	1	GlyGly (K)	K	725	FLDQNTNKLIQSRHE	1	3316.49
A0A1D3PCL0;Q19300	farl-11	DUF3402 domain-containing protein	Q19300	Q19300_K723_M1	1	GlyGly (K)	K	723	FLDQNTNKLIQSRHE	1	3316.49
A0A1I6CM84;A0A1I6CM87;A0A8S4Q9K5;A0A8S4QB06;A0A8S4QBD3;A0A8S4QBY0;A0A8S4QBZ3;A0A8S4QCI7;A0A8S4QD83;A0A8S4QDB3;A0A8S4QFE0;A0A8S4QGN0;F3Y5Q3;F3Y5Q7	spat-2	Protein lilliputian;Protein lilliputian;Suppressor of PAr-Two defect;Suppressor of PAr-Two defect;Suppressor of PAr-Two defect;Suppressor of PAr-Two defect;Suppressor of PAr-Two defect;Suppressor of PAr-Two defect;Suppressor of PAr-Two defect;Suppressor of PAr-Two defect;Suppressor of PAr-Two defect;Suppressor of PAr-Two defect;Protein lilliputian;Protein lilliputian	A0A1I6CM84	A0A1I6CM84_K132_M1	1	GlyGly (K)	K	132	EDSQNLSKILKDLGI	1	4936.71
A0A1I6CM84;A0A1I6CM87;A0A8S4Q9K5;A0A8S4QB06;A0A8S4QBD3;A0A8S4QBY0;A0A8S4QBZ3;A0A8S4QCI7;A0A8S4QD83;A0A8S4QDB3;A0A8S4QFE0;A0A8S4QGN0;F3Y5Q3;F3Y5Q7	spat-2	Protein lilliputian;Protein lilliputian;Suppressor of PAr-Two defect;Suppressor of PAr-Two defect;Suppressor of PAr-Two defect;Suppressor of PAr-Two defect;Suppressor of PAr-Two defect;Suppressor of PAr-Two defect;Suppressor of PAr-Two defect;Suppressor of PAr-Two defect;Suppressor of PAr-Two defect;Suppressor of PAr-Two defect;Protein lilliputian;Protein lilliputian	A0A1I6CM87	A0A1I6CM87_K481_M1	1	GlyGly (K)	K	481	EDSQNLSKILKDLGI	1	4936.71
A0A1I6CM84;A0A1I6CM87;A0A8S4Q9K5;A0A8S4QB06;A0A8S4QBD3;A0A8S4QBY0;A0A8S4QBZ3;A0A8S4QCI7;A0A8S4QD83;A0A8S4QDB3;A0A8S4QFE0;A0A8S4QGN0;F3Y5Q3;F3Y5Q7	spat-2	Protein lilliputian;Protein lilliputian;Suppressor of PAr-Two defect;Suppressor of PAr-Two defect;Suppressor of PAr-Two defect;Suppressor of PAr-Two defect;Suppressor of PAr-Two defect;Suppressor of PAr-Two defect;Suppressor of PAr-Two defect;Suppressor of PAr-Two defect;Suppressor of PAr-Two defect;Suppressor of PAr-Two defect;Protein lilliputian;Protein lilliputian	A0A8S4Q9K5	A0A8S4Q9K5_K473_M1	1	GlyGly (K)	K	473	EDSQNLSKILKDLGI	1	4936.71
A0A1I6CM84;A0A1I6CM87;A0A8S4Q9K5;A0A8S4QB06;A0A8S4QBD3;A0A8S4QBY0;A0A8S4QBZ3;A0A8S4QCI7;A0A8S4QD83;A0A8S4QDB3;A0A8S4QFE0;A0A8S4QGN0;F3Y5Q3;F3Y5Q7	spat-2	Protein lilliputian;Protein lilliputian;Suppressor of PAr-Two defect;Suppressor of PAr-Two defect;Suppressor of PAr-Two defect;Suppressor of PAr-Two defect;Suppressor of PAr-Two defect;Suppressor of PAr-Two defect;Suppressor of PAr-Two defect;Suppressor of PAr-Two defect;Suppressor of PAr-Two defect;Suppressor of PAr-Two defect;Protein lilliputian;Protein lilliputian	A0A8S4QB06	A0A8S4QB06_K473_M1	1	GlyGly (K)	K	473	EDSQNLSKILKDLGI	1	4936.71
A0A1I6CM84;A0A1I6CM87;A0A8S4Q9K5;A0A8S4QB06;A0A8S4QBD3;A0A8S4QBY0;A0A8S4QBZ3;A0A8S4QCI7;A0A8S4QD83;A0A8S4QDB3;A0A8S4QFE0;A0A8S4QGN0;F3Y5Q3;F3Y5Q7	spat-2	Protein lilliputian;Protein lilliputian;Suppressor of PAr-Two defect;Suppressor of PAr-Two defect;Suppressor of PAr-Two defect;Suppressor of PAr-Two defect;Suppressor of PAr-Two defect;Suppressor of PAr-Two defect;Suppressor of PAr-Two defect;Suppressor of PAr-Two defect;Suppressor of PAr-Two defect;Suppressor of PAr-Two defect;Protein lilliputian;Protein lilliputian	A0A8S4QBD3	A0A8S4QBD3_K86_M1	1	GlyGly (K)	K	86	EDSQNLSKILKDLGI	1	4936.71
A0A1I6CM84;A0A1I6CM87;A0A8S4Q9K5;A0A8S4QB06;A0A8S4QBD3;A0A8S4QBY0;A0A8S4QBZ3;A0A8S4QCI7;A0A8S4QD83;A0A8S4QDB3;A0A8S4QFE0;A0A8S4QGN0;F3Y5Q3;F3Y5Q7	spat-2	Protein lilliputian;Protein lilliputian;Suppressor of PAr-Two defect;Suppressor of PAr-Two defect;Suppressor of PAr-Two defect;Suppressor of PAr-Two defect;Suppressor of PAr-Two defect;Suppressor of PAr-Two defect;Suppressor of PAr-Two defect;Suppressor of PAr-Two defect;Suppressor of PAr-Two defect;Suppressor of PAr-Two defect;Protein lilliputian;Protein lilliputian	A0A8S4QBY0	A0A8S4QBY0_K86_M1	1	GlyGly (K)	K	86	EDSQNLSKILKDLGI	1	4936.71
A0A1I6CM84;A0A1I6CM87;A0A8S4Q9K5;A0A8S4QB06;A0A8S4QBD3;A0A8S4QBY0;A0A8S4QBZ3;A0A8S4QCI7;A0A8S4QD83;A0A8S4QDB3;A0A8S4QFE0;A0A8S4QGN0;F3Y5Q3;F3Y5Q7	spat-2	Protein lilliputian;Protein lilliputian;Suppressor of PAr-Two defect;Suppressor of PAr-Two defect;Suppressor of PAr-Two defect;Suppressor of PAr-Two defect;Suppressor of PAr-Two defect;Suppressor of PAr-Two defect;Suppressor of PAr-Two defect;Suppressor of PAr-Two defect;Suppressor of PAr-Two defect;Suppressor of PAr-Two defect;Protein lilliputian;Protein lilliputian	A0A8S4QBZ3	A0A8S4QBZ3_K460_M1	1	GlyGly (K)	K	460	EDSQNLSKILKDLGI	1	4936.71
A0A1I6CM84;A0A1I6CM87;A0A8S4Q9K5;A0A8S4QB06;A0A8S4QBD3;A0A8S4QBY0;A0A8S4QBZ3;A0A8S4QCI7;A0A8S4QD83;A0A8S4QDB3;A0A8S4QFE0;A0A8S4QGN0;F3Y5Q3;F3Y5Q7	spat-2	Protein lilliputian;Protein lilliputian;Suppressor of PAr-Two defect;Suppressor of PAr-Two defect;Suppressor of PAr-Two defect;Suppressor of PAr-Two defect;Suppressor of PAr-Two defect;Suppressor of PAr-Two defect;Suppressor of PAr-Two defect;Suppressor of PAr-Two defect;Suppressor of PAr-Two defect;Suppressor of PAr-Two defect;Protein lilliputian;Protein lilliputian	A0A8S4QCI7	A0A8S4QCI7_K468_M1	1	GlyGly (K)	K	468	EDSQNLSKILKDLGI	1	4936.71
A0A1I6CM84;A0A1I6CM87;A0A8S4Q9K5;A0A8S4QB06;A0A8S4QBD3;A0A8S4QBY0;A0A8S4QBZ3;A0A8S4QCI7;A0A8S4QD83;A0A8S4QDB3;A0A8S4QFE0;A0A8S4QGN0;F3Y5Q3;F3Y5Q7	spat-2	Protein lilliputian;Protein lilliputian;Suppressor of PAr-Two defect;Suppressor of PAr-Two defect;Suppressor of PAr-Two defect;Suppressor of PAr-Two defect;Suppressor of PAr-Two defect;Suppressor of PAr-Two defect;Suppressor of PAr-Two defect;Suppressor of PAr-Two defect;Suppressor of PAr-Two defect;Suppressor of PAr-Two defect;Protein lilliputian;Protein lilliputian	A0A8S4QD83	A0A8S4QD83_K387_M1	1	GlyGly (K)	K	387	EDSQNLSKILKDLGI	1	4936.71
A0A1I6CM84;A0A1I6CM87;A0A8S4Q9K5;A0A8S4QB06;A0A8S4QBD3;A0A8S4QBY0;A0A8S4QBZ3;A0A8S4QCI7;A0A8S4QD83;A0A8S4QDB3;A0A8S4QFE0;A0A8S4QGN0;F3Y5Q3;F3Y5Q7	spat-2	Protein lilliputian;Protein lilliputian;Suppressor of PAr-Two defect;Suppressor of PAr-Two defect;Suppressor of PAr-Two defect;Suppressor of PAr-Two defect;Suppressor of PAr-Two defect;Suppressor of PAr-Two defect;Suppressor of PAr-Two defect;Suppressor of PAr-Two defect;Suppressor of PAr-Two defect;Suppressor of PAr-Two defect;Protein lilliputian;Protein lilliputian	A0A8S4QDB3	A0A8S4QDB3_K460_M1	1	GlyGly (K)	K	460	EDSQNLSKILKDLGI	1	4936.71
A0A1I6CM84;A0A1I6CM87;A0A8S4Q9K5;A0A8S4QB06;A0A8S4QBD3;A0A8S4QBY0;A0A8S4QBZ3;A0A8S4QCI7;A0A8S4QD83;A0A8S4QDB3;A0A8S4QFE0;A0A8S4QGN0;F3Y5Q3;F3Y5Q7	spat-2	Protein lilliputian;Protein lilliputian;Suppressor of PAr-Two defect;Suppressor of PAr-Two defect;Suppressor of PAr-Two defect;Suppressor of PAr-Two defect;Suppressor of PAr-Two defect;Suppressor of PAr-Two defect;Suppressor of PAr-Two defect;Suppressor of PAr-Two defect;Suppressor of PAr-Two defect;Suppressor of PAr-Two defect;Protein lilliputian;Protein lilliputian	A0A8S4QFE0	A0A8S4QFE0_K392_M1	1	GlyGly (K)	K	392	EDSQNLSKILKDLGI	1	4936.71
A0A1I6CM84;A0A1I6CM87;A0A8S4Q9K5;A0A8S4QB06;A0A8S4QBD3;A0A8S4QBY0;A0A8S4QBZ3;A0A8S4QCI7;A0A8S4QD83;A0A8S4QDB3;A0A8S4QFE0;A0A8S4QGN0;F3Y5Q3;F3Y5Q7	spat-2	Protein lilliputian;Protein lilliputian;Suppressor of PAr-Two defect;Suppressor of PAr-Two defect;Suppressor of PAr-Two defect;Suppressor of PAr-Two defect;Suppressor of PAr-Two defect;Suppressor of PAr-Two defect;Suppressor of PAr-Two defect;Suppressor of PAr-Two defect;Suppressor of PAr-Two defect;Suppressor of PAr-Two defect;Protein lilliputian;Protein lilliputian	A0A8S4QGN0	A0A8S4QGN0_K468_M1	1	GlyGly (K)	K	468	EDSQNLSKILKDLGI	1	4936.71
A0A1I6CM84;A0A1I6CM87;A0A8S4Q9K5;A0A8S4QB06;A0A8S4QBD3;A0A8S4QBY0;A0A8S4QBZ3;A0A8S4QCI7;A0A8S4QD83;A0A8S4QDB3;A0A8S4QFE0;A0A8S4QGN0;F3Y5Q3;F3Y5Q7	spat-2	Protein lilliputian;Protein lilliputian;Suppressor of PAr-Two defect;Suppressor of PAr-Two defect;Suppressor of PAr-Two defect;Suppressor of PAr-Two defect;Suppressor of PAr-Two defect;Suppressor of PAr-Two defect;Suppressor of PAr-Two defect;Suppressor of PAr-Two defect;Suppressor of PAr-Two defect;Suppressor of PAr-Two defect;Protein lilliputian;Protein lilliputian	F3Y5Q3	F3Y5Q3_K64_M1	1	GlyGly (K)	K	64	EDSQNLSKILKDLGI	1	4936.71
A0A1I6CM84;A0A1I6CM87;A0A8S4Q9K5;A0A8S4QB06;A0A8S4QBD3;A0A8S4QBY0;A0A8S4QBZ3;A0A8S4QCI7;A0A8S4QD83;A0A8S4QDB3;A0A8S4QFE0;A0A8S4QGN0;F3Y5Q3;F3Y5Q7	spat-2	Protein lilliputian;Protein lilliputian;Suppressor of PAr-Two defect;Suppressor of PAr-Two defect;Suppressor of PAr-Two defect;Suppressor of PAr-Two defect;Suppressor of PAr-Two defect;Suppressor of PAr-Two defect;Suppressor of PAr-Two defect;Suppressor of PAr-Two defect;Suppressor of PAr-Two defect;Suppressor of PAr-Two defect;Protein lilliputian;Protein lilliputian	F3Y5Q7	F3Y5Q7_K132_M1	1	GlyGly (K)	K	132	EDSQNLSKILKDLGI	1	4936.71
A0A1I6CM84;A0A1I6CM87;A0A8S4Q9K5;A0A8S4QB06;A0A8S4QBD3;A0A8S4QBY0;A0A8S4QBZ3;A0A8S4QCI7;A0A8S4QD83;A0A8S4QDB3;A0A8S4QFE0;A0A8S4QGN0;F3Y5Q3;F3Y5Q7	spat-2	Protein lilliputian;Protein lilliputian;Suppressor of PAr-Two defect;Suppressor of PAr-Two defect;Suppressor of PAr-Two defect;Suppressor of PAr-Two defect;Suppressor of PAr-Two defect;Suppressor of PAr-Two defect;Suppressor of PAr-Two defect;Suppressor of PAr-Two defect;Suppressor of PAr-Two defect;Suppressor of PAr-Two defect;Protein lilliputian;Protein lilliputian	A0A1I6CM84	A0A1I6CM84_K151_M1	1	GlyGly (K)	K	151	ELSENPGKKNKKGVA	1	3625.42
A0A1I6CM84;A0A1I6CM87;A0A8S4Q9K5;A0A8S4QB06;A0A8S4QBD3;A0A8S4QBY0;A0A8S4QBZ3;A0A8S4QCI7;A0A8S4QD83;A0A8S4QDB3;A0A8S4QFE0;A0A8S4QGN0;F3Y5Q3;F3Y5Q7	spat-2	Protein lilliputian;Protein lilliputian;Suppressor of PAr-Two defect;Suppressor of PAr-Two defect;Suppressor of PAr-Two defect;Suppressor of PAr-Two defect;Suppressor of PAr-Two defect;Suppressor of PAr-Two defect;Suppressor of PAr-Two defect;Suppressor of PAr-Two defect;Suppressor of PAr-Two defect;Suppressor of PAr-Two defect;Protein lilliputian;Protein lilliputian	A0A1I6CM87	A0A1I6CM87_K500_M1	1	GlyGly (K)	K	500	ELSENPGKKNKKGVA	1	3625.42
A0A1I6CM84;A0A1I6CM87;A0A8S4Q9K5;A0A8S4QB06;A0A8S4QBD3;A0A8S4QBY0;A0A8S4QBZ3;A0A8S4QCI7;A0A8S4QD83;A0A8S4QDB3;A0A8S4QFE0;A0A8S4QGN0;F3Y5Q3;F3Y5Q7	spat-2	Protein lilliputian;Protein lilliputian;Suppressor of PAr-Two defect;Suppressor of PAr-Two defect;Suppressor of PAr-Two defect;Suppressor of PAr-Two defect;Suppressor of PAr-Two defect;Suppressor of PAr-Two defect;Suppressor of PAr-Two defect;Suppressor of PAr-Two defect;Suppressor of PAr-Two defect;Suppressor of PAr-Two defect;Protein lilliputian;Protein lilliputian	A0A8S4Q9K5	A0A8S4Q9K5_K492_M1	1	GlyGly (K)	K	492	ELSENPGKKNKKGVA	1	3625.42
A0A1I6CM84;A0A1I6CM87;A0A8S4Q9K5;A0A8S4QB06;A0A8S4QBD3;A0A8S4QBY0;A0A8S4QBZ3;A0A8S4QCI7;A0A8S4QD83;A0A8S4QDB3;A0A8S4QFE0;A0A8S4QGN0;F3Y5Q3;F3Y5Q7	spat-2	Protein lilliputian;Protein lilliputian;Suppressor of PAr-Two defect;Suppressor of PAr-Two defect;Suppressor of PAr-Two defect;Suppressor of PAr-Two defect;Suppressor of PAr-Two defect;Suppressor of PAr-Two defect;Suppressor of PAr-Two defect;Suppressor of PAr-Two defect;Suppressor of PAr-Two defect;Suppressor of PAr-Two defect;Protein lilliputian;Protein lilliputian	A0A8S4QB06	A0A8S4QB06_K492_M1	1	GlyGly (K)	K	492	ELSENPGKKNKKGVA	1	3625.42
A0A1I6CM84;A0A1I6CM87;A0A8S4Q9K5;A0A8S4QB06;A0A8S4QBD3;A0A8S4QBY0;A0A8S4QBZ3;A0A8S4QCI7;A0A8S4QD83;A0A8S4QDB3;A0A8S4QFE0;A0A8S4QGN0;F3Y5Q3;F3Y5Q7	spat-2	Protein lilliputian;Protein lilliputian;Suppressor of PAr-Two defect;Suppressor of PAr-Two defect;Suppressor of PAr-Two defect;Suppressor of PAr-Two defect;Suppressor of PAr-Two defect;Suppressor of PAr-Two defect;Suppressor of PAr-Two defect;Suppressor of PAr-Two defect;Suppressor of PAr-Two defect;Suppressor of PAr-Two defect;Protein lilliputian;Protein lilliputian	A0A8S4QBD3	A0A8S4QBD3_K105_M1	1	GlyGly (K)	K	105	ELSENPGKKNKKGVA	1	3625.42
A0A1I6CM84;A0A1I6CM87;A0A8S4Q9K5;A0A8S4QB06;A0A8S4QBD3;A0A8S4QBY0;A0A8S4QBZ3;A0A8S4QCI7;A0A8S4QD83;A0A8S4QDB3;A0A8S4QFE0;A0A8S4QGN0;F3Y5Q3;F3Y5Q7	spat-2	Protein lilliputian;Protein lilliputian;Suppressor of PAr-Two defect;Suppressor of PAr-Two defect;Suppressor of PAr-Two defect;Suppressor of PAr-Two defect;Suppressor of PAr-Two defect;Suppressor of PAr-Two defect;Suppressor of PAr-Two defect;Suppressor of PAr-Two defect;Suppressor of PAr-Two defect;Suppressor of PAr-Two defect;Protein lilliputian;Protein lilliputian	A0A8S4QBY0	A0A8S4QBY0_K105_M1	1	GlyGly (K)	K	105	ELSENPGKKNKKGVA	1	3625.42
A0A1I6CM84;A0A1I6CM87;A0A8S4Q9K5;A0A8S4QB06;A0A8S4QBD3;A0A8S4QBY0;A0A8S4QBZ3;A0A8S4QCI7;A0A8S4QD83;A0A8S4QDB3;A0A8S4QFE0;A0A8S4QGN0;F3Y5Q3;F3Y5Q7	spat-2	Protein lilliputian;Protein lilliputian;Suppressor of PAr-Two defect;Suppressor of PAr-Two defect;Suppressor of PAr-Two defect;Suppressor of PAr-Two defect;Suppressor of PAr-Two defect;Suppressor of PAr-Two defect;Suppressor of PAr-Two defect;Suppressor of PAr-Two defect;Suppressor of PAr-Two defect;Suppressor of PAr-Two defect;Protein lilliputian;Protein lilliputian	A0A8S4QBZ3	A0A8S4QBZ3_K479_M1	1	GlyGly (K)	K	479	ELSENPGKKNKKGVA	1	3625.42
A0A1I6CM84;A0A1I6CM87;A0A8S4Q9K5;A0A8S4QB06;A0A8S4QBD3;A0A8S4QBY0;A0A8S4QBZ3;A0A8S4QCI7;A0A8S4QD83;A0A8S4QDB3;A0A8S4QFE0;A0A8S4QGN0;F3Y5Q3;F3Y5Q7	spat-2	Protein lilliputian;Protein lilliputian;Suppressor of PAr-Two defect;Suppressor of PAr-Two defect;Suppressor of PAr-Two defect;Suppressor of PAr-Two defect;Suppressor of PAr-Two defect;Suppressor of PAr-Two defect;Suppressor of PAr-Two defect;Suppressor of PAr-Two defect;Suppressor of PAr-Two defect;Suppressor of PAr-Two defect;Protein lilliputian;Protein lilliputian	A0A8S4QCI7	A0A8S4QCI7_K487_M1	1	GlyGly (K)	K	487	ELSENPGKKNKKGVA	1	3625.42
A0A1I6CM84;A0A1I6CM87;A0A8S4Q9K5;A0A8S4QB06;A0A8S4QBD3;A0A8S4QBY0;A0A8S4QBZ3;A0A8S4QCI7;A0A8S4QD83;A0A8S4QDB3;A0A8S4QFE0;A0A8S4QGN0;F3Y5Q3;F3Y5Q7	spat-2	Protein lilliputian;Protein lilliputian;Suppressor of PAr-Two defect;Suppressor of PAr-Two defect;Suppressor of PAr-Two defect;Suppressor of PAr-Two defect;Suppressor of PAr-Two defect;Suppressor of PAr-Two defect;Suppressor of PAr-Two defect;Suppressor of PAr-Two defect;Suppressor of PAr-Two defect;Suppressor of PAr-Two defect;Protein lilliputian;Protein lilliputian	A0A8S4QD83	A0A8S4QD83_K406_M1	1	GlyGly (K)	K	406	ELSENPGKKNKKGVA	1	3625.42
A0A1I6CM84;A0A1I6CM87;A0A8S4Q9K5;A0A8S4QB06;A0A8S4QBD3;A0A8S4QBY0;A0A8S4QBZ3;A0A8S4QCI7;A0A8S4QD83;A0A8S4QDB3;A0A8S4QFE0;A0A8S4QGN0;F3Y5Q3;F3Y5Q7	spat-2	Protein lilliputian;Protein lilliputian;Suppressor of PAr-Two defect;Suppressor of PAr-Two defect;Suppressor of PAr-Two defect;Suppressor of PAr-Two defect;Suppressor of PAr-Two defect;Suppressor of PAr-Two defect;Suppressor of PAr-Two defect;Suppressor of PAr-Two defect;Suppressor of PAr-Two defect;Suppressor of PAr-Two defect;Protein lilliputian;Protein lilliputian	A0A8S4QDB3	A0A8S4QDB3_K479_M1	1	GlyGly (K)	K	479	ELSENPGKKNKKGVA	1	3625.42
A0A1I6CM84;A0A1I6CM87;A0A8S4Q9K5;A0A8S4QB06;A0A8S4QBD3;A0A8S4QBY0;A0A8S4QBZ3;A0A8S4QCI7;A0A8S4QD83;A0A8S4QDB3;A0A8S4QFE0;A0A8S4QGN0;F3Y5Q3;F3Y5Q7	spat-2	Protein lilliputian;Protein lilliputian;Suppressor of PAr-Two defect;Suppressor of PAr-Two defect;Suppressor of PAr-Two defect;Suppressor of PAr-Two defect;Suppressor of PAr-Two defect;Suppressor of PAr-Two defect;Suppressor of PAr-Two defect;Suppressor of PAr-Two defect;Suppressor of PAr-Two defect;Suppressor of PAr-Two defect;Protein lilliputian;Protein lilliputian	A0A8S4QFE0	A0A8S4QFE0_K411_M1	1	GlyGly (K)	K	411	ELSENPGKKNKKGVA	1	3625.42
A0A1I6CM84;A0A1I6CM87;A0A8S4Q9K5;A0A8S4QB06;A0A8S4QBD3;A0A8S4QBY0;A0A8S4QBZ3;A0A8S4QCI7;A0A8S4QD83;A0A8S4QDB3;A0A8S4QFE0;A0A8S4QGN0;F3Y5Q3;F3Y5Q7	spat-2	Protein lilliputian;Protein lilliputian;Suppressor of PAr-Two defect;Suppressor of PAr-Two defect;Suppressor of PAr-Two defect;Suppressor of PAr-Two defect;Suppressor of PAr-Two defect;Suppressor of PAr-Two defect;Suppressor of PAr-Two defect;Suppressor of PAr-Two defect;Suppressor of PAr-Two defect;Suppressor of PAr-Two defect;Protein lilliputian;Protein lilliputian	A0A8S4QGN0	A0A8S4QGN0_K487_M1	1	GlyGly (K)	K	487	ELSENPGKKNKKGVA	1	3625.42
A0A1I6CM84;A0A1I6CM87;A0A8S4Q9K5;A0A8S4QB06;A0A8S4QBD3;A0A8S4QBY0;A0A8S4QBZ3;A0A8S4QCI7;A0A8S4QD83;A0A8S4QDB3;A0A8S4QFE0;A0A8S4QGN0;F3Y5Q3;F3Y5Q7	spat-2	Protein lilliputian;Protein lilliputian;Suppressor of PAr-Two defect;Suppressor of PAr-Two defect;Suppressor of PAr-Two defect;Suppressor of PAr-Two defect;Suppressor of PAr-Two defect;Suppressor of PAr-Two defect;Suppressor of PAr-Two defect;Suppressor of PAr-Two defect;Suppressor of PAr-Two defect;Suppressor of PAr-Two defect;Protein lilliputian;Protein lilliputian	F3Y5Q3	F3Y5Q3_K83_M1	1	GlyGly (K)	K	83	ELSENPGKKNKKGVA	1	3625.42
A0A1I6CM84;A0A1I6CM87;A0A8S4Q9K5;A0A8S4QB06;A0A8S4QBD3;A0A8S4QBY0;A0A8S4QBZ3;A0A8S4QCI7;A0A8S4QD83;A0A8S4QDB3;A0A8S4QFE0;A0A8S4QGN0;F3Y5Q3;F3Y5Q7	spat-2	Protein lilliputian;Protein lilliputian;Suppressor of PAr-Two defect;Suppressor of PAr-Two defect;Suppressor of PAr-Two defect;Suppressor of PAr-Two defect;Suppressor of PAr-Two defect;Suppressor of PAr-Two defect;Suppressor of PAr-Two defect;Suppressor of PAr-Two defect;Suppressor of PAr-Two defect;Suppressor of PAr-Two defect;Protein lilliputian;Protein lilliputian	F3Y5Q7	F3Y5Q7_K151_M1	1	GlyGly (K)	K	151	ELSENPGKKNKKGVA	1	3625.42
A0A1I6CM84;A0A1I6CM87;A0A8S4Q9K5;A0A8S4QB06;A0A8S4QBD3;A0A8S4QBY0;A0A8S4QBZ3;A0A8S4QCI7;A0A8S4QD83;A0A8S4QDB3;A0A8S4QFE0;A0A8S4QGN0;F3Y5Q3;F3Y5Q7	spat-2	Protein lilliputian;Protein lilliputian;Suppressor of PAr-Two defect;Suppressor of PAr-Two defect;Suppressor of PAr-Two defect;Suppressor of PAr-Two defect;Suppressor of PAr-Two defect;Suppressor of PAr-Two defect;Suppressor of PAr-Two defect;Suppressor of PAr-Two defect;Suppressor of PAr-Two defect;Suppressor of PAr-Two defect;Protein lilliputian;Protein lilliputian	A0A1I6CM84	A0A1I6CM84_K112_M1	1	GlyGly (K)	K	112	GKHKKNEKGVSQEYT	1	2648.75
A0A1I6CM84;A0A1I6CM87;A0A8S4Q9K5;A0A8S4QB06;A0A8S4QBD3;A0A8S4QBY0;A0A8S4QBZ3;A0A8S4QCI7;A0A8S4QD83;A0A8S4QDB3;A0A8S4QFE0;A0A8S4QGN0;F3Y5Q3;F3Y5Q7	spat-2	Protein lilliputian;Protein lilliputian;Suppressor of PAr-Two defect;Suppressor of PAr-Two defect;Suppressor of PAr-Two defect;Suppressor of PAr-Two defect;Suppressor of PAr-Two defect;Suppressor of PAr-Two defect;Suppressor of PAr-Two defect;Suppressor of PAr-Two defect;Suppressor of PAr-Two defect;Suppressor of PAr-Two defect;Protein lilliputian;Protein lilliputian	A0A1I6CM87	A0A1I6CM87_K461_M1	1	GlyGly (K)	K	461	GKHKKNEKGVSQEYT	1	2648.75
A0A1I6CM84;A0A1I6CM87;A0A8S4Q9K5;A0A8S4QB06;A0A8S4QBD3;A0A8S4QBY0;A0A8S4QBZ3;A0A8S4QCI7;A0A8S4QD83;A0A8S4QDB3;A0A8S4QFE0;A0A8S4QGN0;F3Y5Q3;F3Y5Q7	spat-2	Protein lilliputian;Protein lilliputian;Suppressor of PAr-Two defect;Suppressor of PAr-Two defect;Suppressor of PAr-Two defect;Suppressor of PAr-Two defect;Suppressor of PAr-Two defect;Suppressor of PAr-Two defect;Suppressor of PAr-Two defect;Suppressor of PAr-Two defect;Suppressor of PAr-Two defect;Suppressor of PAr-Two defect;Protein lilliputian;Protein lilliputian	A0A8S4Q9K5	A0A8S4Q9K5_K453_M1	1	GlyGly (K)	K	453	GKHKKNEKGVSQEYT	1	2648.75
A0A1I6CM84;A0A1I6CM87;A0A8S4Q9K5;A0A8S4QB06;A0A8S4QBD3;A0A8S4QBY0;A0A8S4QBZ3;A0A8S4QCI7;A0A8S4QD83;A0A8S4QDB3;A0A8S4QFE0;A0A8S4QGN0;F3Y5Q3;F3Y5Q7	spat-2	Protein lilliputian;Protein lilliputian;Suppressor of PAr-Two defect;Suppressor of PAr-Two defect;Suppressor of PAr-Two defect;Suppressor of PAr-Two defect;Suppressor of PAr-Two defect;Suppressor of PAr-Two defect;Suppressor of PAr-Two defect;Suppressor of PAr-Two defect;Suppressor of PAr-Two defect;Suppressor of PAr-Two defect;Protein lilliputian;Protein lilliputian	A0A8S4QB06	A0A8S4QB06_K453_M1	1	GlyGly (K)	K	453	GKHKKNEKGVSQEYT	1	2648.75
A0A1I6CM84;A0A1I6CM87;A0A8S4Q9K5;A0A8S4QB06;A0A8S4QBD3;A0A8S4QBY0;A0A8S4QBZ3;A0A8S4QCI7;A0A8S4QD83;A0A8S4QDB3;A0A8S4QFE0;A0A8S4QGN0;F3Y5Q3;F3Y5Q7	spat-2	Protein lilliputian;Protein lilliputian;Suppressor of PAr-Two defect;Suppressor of PAr-Two defect;Suppressor of PAr-Two defect;Suppressor of PAr-Two defect;Suppressor of PAr-Two defect;Suppressor of PAr-Two defect;Suppressor of PAr-Two defect;Suppressor of PAr-Two defect;Suppressor of PAr-Two defect;Suppressor of PAr-Two defect;Protein lilliputian;Protein lilliputian	A0A8S4QBD3	A0A8S4QBD3_K66_M1	1	GlyGly (K)	K	66	GKHKKNEKGVSQEYT	1	2648.75
A0A1I6CM84;A0A1I6CM87;A0A8S4Q9K5;A0A8S4QB06;A0A8S4QBD3;A0A8S4QBY0;A0A8S4QBZ3;A0A8S4QCI7;A0A8S4QD83;A0A8S4QDB3;A0A8S4QFE0;A0A8S4QGN0;F3Y5Q3;F3Y5Q7	spat-2	Protein lilliputian;Protein lilliputian;Suppressor of PAr-Two defect;Suppressor of PAr-Two defect;Suppressor of PAr-Two defect;Suppressor of PAr-Two defect;Suppressor of PAr-Two defect;Suppressor of PAr-Two defect;Suppressor of PAr-Two defect;Suppressor of PAr-Two defect;Suppressor of PAr-Two defect;Suppressor of PAr-Two defect;Protein lilliputian;Protein lilliputian	A0A8S4QBY0	A0A8S4QBY0_K66_M1	1	GlyGly (K)	K	66	GKHKKNEKGVSQEYT	1	2648.75
A0A1I6CM84;A0A1I6CM87;A0A8S4Q9K5;A0A8S4QB06;A0A8S4QBD3;A0A8S4QBY0;A0A8S4QBZ3;A0A8S4QCI7;A0A8S4QD83;A0A8S4QDB3;A0A8S4QFE0;A0A8S4QGN0;F3Y5Q3;F3Y5Q7	spat-2	Protein lilliputian;Protein lilliputian;Suppressor of PAr-Two defect;Suppressor of PAr-Two defect;Suppressor of PAr-Two defect;Suppressor of PAr-Two defect;Suppressor of PAr-Two defect;Suppressor of PAr-Two defect;Suppressor of PAr-Two defect;Suppressor of PAr-Two defect;Suppressor of PAr-Two defect;Suppressor of PAr-Two defect;Protein lilliputian;Protein lilliputian	A0A8S4QBZ3	A0A8S4QBZ3_K440_M1	1	GlyGly (K)	K	440	GKHKKNEKGVSQEYT	1	2648.75
A0A1I6CM84;A0A1I6CM87;A0A8S4Q9K5;A0A8S4QB06;A0A8S4QBD3;A0A8S4QBY0;A0A8S4QBZ3;A0A8S4QCI7;A0A8S4QD83;A0A8S4QDB3;A0A8S4QFE0;A0A8S4QGN0;F3Y5Q3;F3Y5Q7	spat-2	Protein lilliputian;Protein lilliputian;Suppressor of PAr-Two defect;Suppressor of PAr-Two defect;Suppressor of PAr-Two defect;Suppressor of PAr-Two defect;Suppressor of PAr-Two defect;Suppressor of PAr-Two defect;Suppressor of PAr-Two defect;Suppressor of PAr-Two defect;Suppressor of PAr-Two defect;Suppressor of PAr-Two defect;Protein lilliputian;Protein lilliputian	A0A8S4QCI7	A0A8S4QCI7_K448_M1	1	GlyGly (K)	K	448	GKHKKNEKGVSQEYT	1	2648.75
A0A1I6CM84;A0A1I6CM87;A0A8S4Q9K5;A0A8S4QB06;A0A8S4QBD3;A0A8S4QBY0;A0A8S4QBZ3;A0A8S4QCI7;A0A8S4QD83;A0A8S4QDB3;A0A8S4QFE0;A0A8S4QGN0;F3Y5Q3;F3Y5Q7	spat-2	Protein lilliputian;Protein lilliputian;Suppressor of PAr-Two defect;Suppressor of PAr-Two defect;Suppressor of PAr-Two defect;Suppressor of PAr-Two defect;Suppressor of PAr-Two defect;Suppressor of PAr-Two defect;Suppressor of PAr-Two defect;Suppressor of PAr-Two defect;Suppressor of PAr-Two defect;Suppressor of PAr-Two defect;Protein lilliputian;Protein lilliputian	A0A8S4QD83	A0A8S4QD83_K367_M1	1	GlyGly (K)	K	367	GKHKKNEKGVSQEYT	1	2648.75
A0A1I6CM84;A0A1I6CM87;A0A8S4Q9K5;A0A8S4QB06;A0A8S4QBD3;A0A8S4QBY0;A0A8S4QBZ3;A0A8S4QCI7;A0A8S4QD83;A0A8S4QDB3;A0A8S4QFE0;A0A8S4QGN0;F3Y5Q3;F3Y5Q7	spat-2	Protein lilliputian;Protein lilliputian;Suppressor of PAr-Two defect;Suppressor of PAr-Two defect;Suppressor of PAr-Two defect;Suppressor of PAr-Two defect;Suppressor of PAr-Two defect;Suppressor of PAr-Two defect;Suppressor of PAr-Two defect;Suppressor of PAr-Two defect;Suppressor of PAr-Two defect;Suppressor of PAr-Two defect;Protein lilliputian;Protein lilliputian	A0A8S4QDB3	A0A8S4QDB3_K440_M1	1	GlyGly (K)	K	440	GKHKKNEKGVSQEYT	1	2648.75
A0A1I6CM84;A0A1I6CM87;A0A8S4Q9K5;A0A8S4QB06;A0A8S4QBD3;A0A8S4QBY0;A0A8S4QBZ3;A0A8S4QCI7;A0A8S4QD83;A0A8S4QDB3;A0A8S4QFE0;A0A8S4QGN0;F3Y5Q3;F3Y5Q7	spat-2	Protein lilliputian;Protein lilliputian;Suppressor of PAr-Two defect;Suppressor of PAr-Two defect;Suppressor of PAr-Two defect;Suppressor of PAr-Two defect;Suppressor of PAr-Two defect;Suppressor of PAr-Two defect;Suppressor of PAr-Two defect;Suppressor of PAr-Two defect;Suppressor of PAr-Two defect;Suppressor of PAr-Two defect;Protein lilliputian;Protein lilliputian	A0A8S4QFE0	A0A8S4QFE0_K372_M1	1	GlyGly (K)	K	372	GKHKKNEKGVSQEYT	1	2648.75
A0A1I6CM84;A0A1I6CM87;A0A8S4Q9K5;A0A8S4QB06;A0A8S4QBD3;A0A8S4QBY0;A0A8S4QBZ3;A0A8S4QCI7;A0A8S4QD83;A0A8S4QDB3;A0A8S4QFE0;A0A8S4QGN0;F3Y5Q3;F3Y5Q7	spat-2	Protein lilliputian;Protein lilliputian;Suppressor of PAr-Two defect;Suppressor of PAr-Two defect;Suppressor of PAr-Two defect;Suppressor of PAr-Two defect;Suppressor of PAr-Two defect;Suppressor of PAr-Two defect;Suppressor of PAr-Two defect;Suppressor of PAr-Two defect;Suppressor of PAr-Two defect;Suppressor of PAr-Two defect;Protein lilliputian;Protein lilliputian	A0A8S4QGN0	A0A8S4QGN0_K448_M1	1	GlyGly (K)	K	448	GKHKKNEKGVSQEYT	1	2648.75
A0A1I6CM84;A0A1I6CM87;A0A8S4Q9K5;A0A8S4QB06;A0A8S4QBD3;A0A8S4QBY0;A0A8S4QBZ3;A0A8S4QCI7;A0A8S4QD83;A0A8S4QDB3;A0A8S4QFE0;A0A8S4QGN0;F3Y5Q3;F3Y5Q7	spat-2	Protein lilliputian;Protein lilliputian;Suppressor of PAr-Two defect;Suppressor of PAr-Two defect;Suppressor of PAr-Two defect;Suppressor of PAr-Two defect;Suppressor of PAr-Two defect;Suppressor of PAr-Two defect;Suppressor of PAr-Two defect;Suppressor of PAr-Two defect;Suppressor of PAr-Two defect;Suppressor of PAr-Two defect;Protein lilliputian;Protein lilliputian	F3Y5Q3	F3Y5Q3_K44_M1	1	GlyGly (K)	K	44	GKHKKNEKGVSQEYT	1	2648.75
A0A1I6CM84;A0A1I6CM87;A0A8S4Q9K5;A0A8S4QB06;A0A8S4QBD3;A0A8S4QBY0;A0A8S4QBZ3;A0A8S4QCI7;A0A8S4QD83;A0A8S4QDB3;A0A8S4QFE0;A0A8S4QGN0;F3Y5Q3;F3Y5Q7	spat-2	Protein lilliputian;Protein lilliputian;Suppressor of PAr-Two defect;Suppressor of PAr-Two defect;Suppressor of PAr-Two defect;Suppressor of PAr-Two defect;Suppressor of PAr-Two defect;Suppressor of PAr-Two defect;Suppressor of PAr-Two defect;Suppressor of PAr-Two defect;Suppressor of PAr-Two defect;Suppressor of PAr-Two defect;Protein lilliputian;Protein lilliputian	F3Y5Q7	F3Y5Q7_K112_M1	1	GlyGly (K)	K	112	GKHKKNEKGVSQEYT	1	2648.75
A0A1I6CMA5	CELE_W02H5.19	Uncharacterized protein	A0A1I6CMA5	A0A1I6CMA5_K48_M1	1	GlyGly (K)	K	48	LKDIESLKNDQIFKL	1	4395.91
A0A1I6CMB8;H2KZM6	clr-1	protein-tyrosine-phosphatase;Receptor-type tyrosine-protein phosphatase	A0A1I6CMB8	A0A1I6CMB8_K780_M1	1	GlyGly (K)	K	780	LFTKMTSKDVVERTL	1	11141.7
A0A1I6CMB8;H2KZM6	clr-1	protein-tyrosine-phosphatase;Receptor-type tyrosine-protein phosphatase	H2KZM6	H2KZM6_K758_M1	1	GlyGly (K)	K	758	LFTKMTSKDVVERTL	1	11141.7
A0A1I6CMC9;Q9N350	CELE_Y55F3BR.6	SHSP domain-containing protein	A0A1I6CMC9	A0A1I6CMC9_K252_M1	1	GlyGly (K)	K	252	NTSAEQQKQ______	1	55014.2
A0A1I6CMC9;Q9N350	CELE_Y55F3BR.6	SHSP domain-containing protein	Q9N350	Q9N350_K179_M1	1	GlyGly (K)	K	179	NTSAEQQKQ______	1	55014.2
A0A1I6CMC9;Q9N350	CELE_Y55F3BR.6	SHSP domain-containing protein	A0A1I6CMC9	A0A1I6CMC9_K90_M1	1	GlyGly (K)	K	90	YNRTYEKKVIEEGSP	1	38158.8
A0A1I6CMC9;Q9N350	CELE_Y55F3BR.6	SHSP domain-containing protein	Q9N350	Q9N350_K17_M1	1	GlyGly (K)	K	17	YNRTYEKKVIEEGSP	1	38158.8
A0A1N7SYP6;A0A1N7SYR1	eif-3.l	Eukaryotic translation initiation factor 3 subunit L	A0A1N7SYP6	A0A1N7SYP6_K444_M1	1	GlyGly (K)	K	444	LYTTLPTKKLASFMD	1	144489
A0A1N7SYP6;A0A1N7SYR1	eif-3.l	Eukaryotic translation initiation factor 3 subunit L	A0A1N7SYR1	A0A1N7SYR1_K401_M1	1	GlyGly (K)	K	401	LYTTLPTKKLASFMD	1	144489
A0A1N7SYP6;A0A1N7SYR1	eif-3.l	Eukaryotic translation initiation factor 3 subunit L	A0A1N7SYP6	A0A1N7SYP6_K531_M1	1	GlyGly (K)	K	531	QEVQDVLKRLDIQKP	1	19917
A0A1N7SYP6;A0A1N7SYR1	eif-3.l	Eukaryotic translation initiation factor 3 subunit L	A0A1N7SYR1	A0A1N7SYR1_K488_M1	1	GlyGly (K)	K	488	QEVQDVLKRLDIQKP	1	19917
A0A1N7SYP6;A0A1N7SYR1	eif-3.l	Eukaryotic translation initiation factor 3 subunit L	A0A1N7SYP6	A0A1N7SYP6_K507_M1	1	GlyGly (K)	K	507	MINIADTKVARHVGE	1	18940.8
A0A1N7SYP6;A0A1N7SYR1	eif-3.l	Eukaryotic translation initiation factor 3 subunit L	A0A1N7SYR1	A0A1N7SYR1_K464_M1	1	GlyGly (K)	K	464	MINIADTKVARHVGE	1	18940.8
A0A1N7SYP6;A0A1N7SYR1	eif-3.l	Eukaryotic translation initiation factor 3 subunit L	A0A1N7SYP6	A0A1N7SYP6_K316_M1	1	GlyGly (K)	K	316	LLYIQRTKSVQNQQP	1	8752.97
A0A1N7SYP6;A0A1N7SYR1	eif-3.l	Eukaryotic translation initiation factor 3 subunit L	A0A1N7SYR1	A0A1N7SYR1_K273_M1	1	GlyGly (K)	K	273	LLYIQRTKSVQNQQP	1	8752.97
A0A1N7SYP6;A0A1N7SYR1	eif-3.l	Eukaryotic translation initiation factor 3 subunit L	A0A1N7SYP6	A0A1N7SYP6_K325_M1	1	GlyGly (K)	K	325	VQNQQPSKKNFQYDV	1	5874.35
A0A1N7SYP6;A0A1N7SYR1	eif-3.l	Eukaryotic translation initiation factor 3 subunit L	A0A1N7SYR1	A0A1N7SYR1_K282_M1	1	GlyGly (K)	K	282	VQNQQPSKKNFQYDV	1	5874.35
A0A1N7SYP6;A0A1N7SYR1	eif-3.l	Eukaryotic translation initiation factor 3 subunit L	A0A1N7SYP6	A0A1N7SYP6_K214_M1	1	GlyGly (K)	K	214	VEQLKALKSFQEKRN	1	4150.28
A0A1N7SYP6;A0A1N7SYR1	eif-3.l	Eukaryotic translation initiation factor 3 subunit L	A0A1N7SYR1	A0A1N7SYR1_K171_M1	1	GlyGly (K)	K	171	VEQLKALKSFQEKRN	1	4150.28
A0A1N7SYP6;A0A1N7SYR1	eif-3.l	Eukaryotic translation initiation factor 3 subunit L	A0A1N7SYP6	A0A1N7SYP6_K211_M1	1	GlyGly (K)	K	211	SQIVEQLKALKSFQE	1	2933.13
A0A1N7SYP6;A0A1N7SYR1	eif-3.l	Eukaryotic translation initiation factor 3 subunit L	A0A1N7SYR1	A0A1N7SYR1_K168_M1	1	GlyGly (K)	K	168	SQIVEQLKALKSFQE	1	2933.13
A0A1N7SYT2;Q9XXH8	cnt-1	Arf-GAP with coiled-coil, ANK repeat and PH domain-containing protein 2;Arf-GAP with ANK repeat and PH domain-containing protein cnt-1	A0A1N7SYT2	A0A1N7SYT2_K247_M1	1	GlyGly (K)	K	247	SLGVQTSKVRSLCMD	1	4560.36
A0A1N7SYT2;Q9XXH8	cnt-1	Arf-GAP with coiled-coil, ANK repeat and PH domain-containing protein 2;Arf-GAP with ANK repeat and PH domain-containing protein cnt-1	Q9XXH8	Q9XXH8_K498_M1	1	GlyGly (K)	K	498	SLGVQTSKVRSLCMD	1	4560.36
A0A1Q2U2F4	lev-11	Tropomyosin	A0A1Q2U2F4	A0A1Q2U2F4_K238_M1	1	GlyGly (K)	K	238	LRDAEVLKARQLQDE	1	2884.7
A0A1T5HUG1;A0A1T5HUI7;A0A1T5HUJ8;A0A1T5HUY1	CELE_H05L14.2	RING-type domain-containing protein	A0A1T5HUG1	A0A1T5HUG1_K1259_M1	1	GlyGly (K)	K	1259	ESREQSWKDTIQLRL	1	96231.7
A0A1T5HUG1;A0A1T5HUI7;A0A1T5HUJ8;A0A1T5HUY1	CELE_H05L14.2	RING-type domain-containing protein	A0A1T5HUI7	A0A1T5HUI7_K1261_M1	1	GlyGly (K)	K	1261	ESREQSWKDTIQLRL	1	96231.7
A0A1T5HUG1;A0A1T5HUI7;A0A1T5HUJ8;A0A1T5HUY1	CELE_H05L14.2	RING-type domain-containing protein	A0A1T5HUJ8	A0A1T5HUJ8_K1245_M1	1	GlyGly (K)	K	1245	ESREQSWKDTIQLRL	1	96231.7
A0A1T5HUG1;A0A1T5HUI7;A0A1T5HUJ8;A0A1T5HUY1	CELE_H05L14.2	RING-type domain-containing protein	A0A1T5HUY1	A0A1T5HUY1_K1259_M1	1	GlyGly (K)	K	1259	ESREQSWKDTIQLRL	1	96231.7
A0A1T5HUG1;A0A1T5HUI7;A0A1T5HUJ8;A0A1T5HUY1	CELE_H05L14.2	RING-type domain-containing protein	A0A1T5HUG1	A0A1T5HUG1_K1367_M1	1	GlyGly (K)	K	1367	ADEILRLKQQSAQLA	1	24056.2
A0A1T5HUG1;A0A1T5HUI7;A0A1T5HUJ8;A0A1T5HUY1	CELE_H05L14.2	RING-type domain-containing protein	A0A1T5HUI7	A0A1T5HUI7_K1369_M1	1	GlyGly (K)	K	1369	ADEILRLKQQSAQLA	1	24056.2
A0A1T5HUG1;A0A1T5HUI7;A0A1T5HUJ8;A0A1T5HUY1	CELE_H05L14.2	RING-type domain-containing protein	A0A1T5HUJ8	A0A1T5HUJ8_K1353_M1	1	GlyGly (K)	K	1353	ADEILRLKQQSAQLA	1	24056.2
A0A1T5HUG1;A0A1T5HUI7;A0A1T5HUJ8;A0A1T5HUY1	CELE_H05L14.2	RING-type domain-containing protein	A0A1T5HUY1	A0A1T5HUY1_K1367_M1	1	GlyGly (K)	K	1367	ADEILRLKQQSAQLA	1	24056.2
A0A1T5HUG1;A0A1T5HUI7;A0A1T5HUJ8;A0A1T5HUY1	CELE_H05L14.2	RING-type domain-containing protein	A0A1T5HUG1	A0A1T5HUG1_K1148_M1	1	GlyGly (K)	K	1148	TTLKSVLKTDESIQT	1	15815.5
A0A1T5HUG1;A0A1T5HUI7;A0A1T5HUJ8;A0A1T5HUY1	CELE_H05L14.2	RING-type domain-containing protein	A0A1T5HUI7	A0A1T5HUI7_K1148_M1	1	GlyGly (K)	K	1148	TTLKSVLKTDESIQT	1	15815.5
A0A1T5HUG1;A0A1T5HUI7;A0A1T5HUJ8;A0A1T5HUY1	CELE_H05L14.2	RING-type domain-containing protein	A0A1T5HUJ8	A0A1T5HUJ8_K1134_M1	1	GlyGly (K)	K	1134	TTLKSVLKTDESIQT	1	15815.5
A0A1T5HUG1;A0A1T5HUI7;A0A1T5HUJ8;A0A1T5HUY1	CELE_H05L14.2	RING-type domain-containing protein	A0A1T5HUY1	A0A1T5HUY1_K1148_M1	1	GlyGly (K)	K	1148	TTLKSVLKTDESIQT	1	15815.5
A0A1T5HUG1;A0A1T5HUI7;A0A1T5HUJ8;A0A1T5HUY1	CELE_H05L14.2	RING-type domain-containing protein	A0A1T5HUG1	A0A1T5HUG1_K1541_M1	1	GlyGly (K)	K	1541	PFSETVMKKMFQCSG	1	15276.1
A0A1T5HUG1;A0A1T5HUI7;A0A1T5HUJ8;A0A1T5HUY1	CELE_H05L14.2	RING-type domain-containing protein	A0A1T5HUI7	A0A1T5HUI7_K1543_M1	1	GlyGly (K)	K	1543	PFSETVMKKMFQCSG	1	15276.1
A0A1T5HUG1;A0A1T5HUI7;A0A1T5HUJ8;A0A1T5HUY1	CELE_H05L14.2	RING-type domain-containing protein	A0A1T5HUJ8	A0A1T5HUJ8_K1527_M1	1	GlyGly (K)	K	1527	PFSETVMKKMFQCSG	1	15276.1
A0A1T5HUG1;A0A1T5HUI7;A0A1T5HUJ8;A0A1T5HUY1	CELE_H05L14.2	RING-type domain-containing protein	A0A1T5HUY1	A0A1T5HUY1_K1541_M1	1	GlyGly (K)	K	1541	PFSETVMKKMFQCSG	1	15276.1
A0A1T5HUG1;A0A1T5HUI7;A0A1T5HUJ8;A0A1T5HUY1	CELE_H05L14.2	RING-type domain-containing protein	A0A1T5HUG1	A0A1T5HUG1_K1158_M1	1	GlyGly (K)	K	1158	ESIQTGEKKNVKFAA	1	12663.7
A0A1T5HUG1;A0A1T5HUI7;A0A1T5HUJ8;A0A1T5HUY1	CELE_H05L14.2	RING-type domain-containing protein	A0A1T5HUI7	A0A1T5HUI7_K1158_M1	1	GlyGly (K)	K	1158	ESIQTGEKKNVKFAA	1	12663.7
A0A1T5HUG1;A0A1T5HUI7;A0A1T5HUJ8;A0A1T5HUY1	CELE_H05L14.2	RING-type domain-containing protein	A0A1T5HUJ8	A0A1T5HUJ8_K1144_M1	1	GlyGly (K)	K	1144	ESIQTGEKKNVKFAA	1	12663.7
A0A1T5HUG1;A0A1T5HUI7;A0A1T5HUJ8;A0A1T5HUY1	CELE_H05L14.2	RING-type domain-containing protein	A0A1T5HUY1	A0A1T5HUY1_K1158_M1	1	GlyGly (K)	K	1158	ESIQTGEKKNVKFAA	1	12663.7
A0A1T5HUG1;A0A1T5HUI7;A0A1T5HUJ8;A0A1T5HUY1	CELE_H05L14.2	RING-type domain-containing protein	A0A1T5HUG1	A0A1T5HUG1_K86_M1	1	GlyGly (K)	K	86	KLGELEAKKENDEQI	1	10740.5
A0A1T5HUG1;A0A1T5HUI7;A0A1T5HUJ8;A0A1T5HUY1	CELE_H05L14.2	RING-type domain-containing protein	A0A1T5HUI7	A0A1T5HUI7_K86_M1	1	GlyGly (K)	K	86	KLGELEAKKENDEQI	1	10740.5
A0A1T5HUG1;A0A1T5HUI7;A0A1T5HUJ8;A0A1T5HUY1	CELE_H05L14.2	RING-type domain-containing protein	A0A1T5HUJ8	A0A1T5HUJ8_K72_M1	1	GlyGly (K)	K	72	KLGELEAKKENDEQI	1	10740.5
A0A1T5HUG1;A0A1T5HUI7;A0A1T5HUJ8;A0A1T5HUY1	CELE_H05L14.2	RING-type domain-containing protein	A0A1T5HUY1	A0A1T5HUY1_K86_M1	1	GlyGly (K)	K	86	KLGELEAKKENDEQI	1	10740.5
A0A1T5HUG1;A0A1T5HUI7;A0A1T5HUJ8;A0A1T5HUY1	CELE_H05L14.2	RING-type domain-containing protein	A0A1T5HUG1	A0A1T5HUG1_K1331_M1	1	GlyGly (K)	K	1331	RERNNLVKEEIKEEK	1	7162.33
A0A1T5HUG1;A0A1T5HUI7;A0A1T5HUJ8;A0A1T5HUY1	CELE_H05L14.2	RING-type domain-containing protein	A0A1T5HUI7	A0A1T5HUI7_K1333_M1	1	GlyGly (K)	K	1333	RERNNLVKEEIKEEK	1	7162.33
A0A1T5HUG1;A0A1T5HUI7;A0A1T5HUJ8;A0A1T5HUY1	CELE_H05L14.2	RING-type domain-containing protein	A0A1T5HUJ8	A0A1T5HUJ8_K1317_M1	1	GlyGly (K)	K	1317	RERNNLVKEEIKEEK	1	7162.33
A0A1T5HUG1;A0A1T5HUI7;A0A1T5HUJ8;A0A1T5HUY1	CELE_H05L14.2	RING-type domain-containing protein	A0A1T5HUY1	A0A1T5HUY1_K1331_M1	1	GlyGly (K)	K	1331	RERNNLVKEEIKEEK	1	7162.33
A0A1T5HUG1;A0A1T5HUI7;A0A1T5HUJ8;A0A1T5HUY1	CELE_H05L14.2	RING-type domain-containing protein	A0A1T5HUG1	A0A1T5HUG1_K246_M1	1	GlyGly (K)	K	246	KYAALVAKPTVVKTD	1	4495.04
A0A1T5HUG1;A0A1T5HUI7;A0A1T5HUJ8;A0A1T5HUY1	CELE_H05L14.2	RING-type domain-containing protein	A0A1T5HUI7	A0A1T5HUI7_K246_M1	1	GlyGly (K)	K	246	KYAALVAKPTVVKTD	1	4495.04
A0A1T5HUG1;A0A1T5HUI7;A0A1T5HUJ8;A0A1T5HUY1	CELE_H05L14.2	RING-type domain-containing protein	A0A1T5HUJ8	A0A1T5HUJ8_K232_M1	1	GlyGly (K)	K	232	KYAALVAKPTVVKTD	1	4495.04
A0A1T5HUG1;A0A1T5HUI7;A0A1T5HUJ8;A0A1T5HUY1	CELE_H05L14.2	RING-type domain-containing protein	A0A1T5HUY1	A0A1T5HUY1_K246_M1	1	GlyGly (K)	K	246	KYAALVAKPTVVKTD	1	4495.04
A0A1T5HUG1;A0A1T5HUI7;A0A1T5HUJ8;A0A1T5HUY1	CELE_H05L14.2	RING-type domain-containing protein	A0A1T5HUG1	A0A1T5HUG1_K695_M1	1	GlyGly (K)	K	695	EKSLIAEKPDVRRSS	1	2601.93
A0A1T5HUG1;A0A1T5HUI7;A0A1T5HUJ8;A0A1T5HUY1	CELE_H05L14.2	RING-type domain-containing protein	A0A1T5HUI7	A0A1T5HUI7_K695_M1	1	GlyGly (K)	K	695	EKSLIAEKPDVRRSS	1	2601.93
A0A1T5HUG1;A0A1T5HUI7;A0A1T5HUJ8;A0A1T5HUY1	CELE_H05L14.2	RING-type domain-containing protein	A0A1T5HUJ8	A0A1T5HUJ8_K681_M1	1	GlyGly (K)	K	681	EKSLIAEKPDVRRSS	1	2601.93
A0A1T5HUG1;A0A1T5HUI7;A0A1T5HUJ8;A0A1T5HUY1	CELE_H05L14.2	RING-type domain-containing protein	A0A1T5HUY1	A0A1T5HUY1_K695_M1	1	GlyGly (K)	K	695	EKSLIAEKPDVRRSS	1	2601.93
A0A1X7RBI4;A0A8D9IA45	CELE_T10E9.14	K Homology domain-containing protein	A0A1X7RBI4	A0A1X7RBI4_K84_M1	1	GlyGly (K)	K	84	RNKNQRYKFEMPSKD	1	32071.7
A0A1X7RBI4;A0A8D9IA45	CELE_T10E9.14	K Homology domain-containing protein	A0A8D9IA45	A0A8D9IA45_K84_M1	1	GlyGly (K)	K	84	RNKNQRYKFEMPSKD	1	32071.7
A0A1X7RBP0	CELE_Y61A9LA.1	Major facilitator superfamily (MFS) profile domain-containing protein	A0A1X7RBP0	A0A1X7RBP0_K10_M1	1	GlyGly (K)	K	10	DESSGLIKSTTYQKK	1	26409.8
A0A1X7RCW1;Q9XX16	orc-4	ORC (Origin Recognition Complex) subunit	A0A1X7RCW1	A0A1X7RCW1_K174_M1	1	GlyGly (K)	K	174	DGPLLAPKTSYRNVF	1	12939.3
A0A1X7RCW1;Q9XX16	orc-4	ORC (Origin Recognition Complex) subunit	Q9XX16	Q9XX16_K298_M1	1	GlyGly (K)	K	298	DGPLLAPKTSYRNVF	1	12939.3
A0A1X7RCW1;Q9XX16	orc-4	ORC (Origin Recognition Complex) subunit	A0A1X7RCW1	A0A1X7RCW1_K127_M1	1	GlyGly (K)	K	127	EISKQIRKIVETTSP	1	6944.18
A0A1X7RCW1;Q9XX16	orc-4	ORC (Origin Recognition Complex) subunit	Q9XX16	Q9XX16_K251_M1	1	GlyGly (K)	K	251	EISKQIRKIVETTSP	1	6944.18
A0A2C9C2S8;O01761	unc-89	Muscle M-line assembly protein unc-89	A0A2C9C2S8	A0A2C9C2S8_K4323_M1	1	GlyGly (K)	K	4323	GKEIPDAKTKDNGDG	1	17135.3
A0A2C9C2S8;O01761	unc-89	Muscle M-line assembly protein unc-89	O01761	O01761_K4345_M1	1	GlyGly (K)	K	4345	GKEIPDAKTKDNGDG	1	17135.3
A0A2C9C2S8;O01761	unc-89	Muscle M-line assembly protein unc-89	A0A2C9C2S8	A0A2C9C2S8_K6607_M1	1	GlyGly (K)	K	6607	ELYEISEKDEKLAAE	1	1401.91
A0A2C9C2S8;O01761	unc-89	Muscle M-line assembly protein unc-89	O01761	O01761_K6629_M1	1	GlyGly (K)	K	6629	ELYEISEKDEKLAAE	1	1401.91
A0A2C9C2U3;Q8I4L5	CELE_F13D12.10	MARVEL domain-containing protein	A0A2C9C2U3	A0A2C9C2U3_K151_M1	1	GlyGly (K)	K	151	QRTDSVLKPSYV___	1	30734.9
A0A2C9C2U3;Q8I4L5	CELE_F13D12.10	MARVEL domain-containing protein	Q8I4L5	Q8I4L5_K179_M1	1	GlyGly (K)	K	179	QRTDSVLKPSYV___	1	30734.9
A0A2C9C2Y0;I7FN62;O01577	unc-108	Ras-related protein Rab-2;Rab-2 (Fragment);Ras-related protein Rab-2	A0A2C9C2Y0	A0A2C9C2Y0_K62_M1	1	GlyGly (K)	K	62	RMVTIDGKQIKLQIW	1	14103.3
A0A2C9C2Y0;I7FN62;O01577	unc-108	Ras-related protein Rab-2;Rab-2 (Fragment);Ras-related protein Rab-2	I7FN62	I7FN62_K52_M1	1	GlyGly (K)	K	52	RMVTIDGKQIKLQIW	1	14103.3
A0A2C9C2Y0;I7FN62;O01577	unc-108	Ras-related protein Rab-2;Rab-2 (Fragment);Ras-related protein Rab-2	O01577	O01577_K53_M1	1	GlyGly (K)	K	53	RMVTIDGKQIKLQIW	1	14103.3
A0A2C9C313;I2HAA8	cyp-31a5	CYtochrome P450 family	A0A2C9C313	A0A2C9C313_K265_M1	1	GlyGly (K)	K	265	ALQDSDYKMEGRLAF	1	60435
A0A2C9C313;I2HAA8	cyp-31a5	CYtochrome P450 family	I2HAA8	I2HAA8_K265_M1	1	GlyGly (K)	K	265	ALQDSDYKMEGRLAF	1	60435
A0A2C9C313;I2HAA8	cyp-31a5	CYtochrome P450 family	A0A2C9C313	A0A2C9C313_K31_M1	1	GlyGly (K)	K	31	LRMRQVLKHLNQPRS	1	36616.1
A0A2C9C313;I2HAA8	cyp-31a5	CYtochrome P450 family	I2HAA8	I2HAA8_K31_M1	1	GlyGly (K)	K	31	LRMRQVLKHLNQPRS	1	36616.1
A0A2C9C337;A0A2C9C3Q9	spe-49	Dendritic cell-specific transmembrane protein-like domain-containing protein	A0A2C9C337	A0A2C9C337_K7_M1	1	GlyGly (K)	K	7	_MGFFDDKKRDEVRR	1	6651.68
A0A2C9C337;A0A2C9C3Q9	spe-49	Dendritic cell-specific transmembrane protein-like domain-containing protein	A0A2C9C3Q9	A0A2C9C3Q9_K7_M1	1	GlyGly (K)	K	7	_MGFFDDKKRDEVRR	1	6651.68
A0A2C9C345;A0A2C9C3B6	CELE_T05C12.11	Uncharacterized protein	A0A2C9C345	A0A2C9C345_K280_M1	1	GlyGly (K)	K	280	MTKPRGGKSPFAVDA	1	10641.7
A0A2C9C345;A0A2C9C3B6	CELE_T05C12.11	Uncharacterized protein	A0A2C9C3B6	A0A2C9C3B6_K286_M1	1	GlyGly (K)	K	286	MTKPRGGKSPFAVDA	1	10641.7
A0A2C9C357;M1ZJY5;Q86NJ3;Q86NJ4;Q9BIC1;Q9XY66;X5LPT9;X5LPU4;X5LV54;X5LX70;X5LX73;X5M5P8;X5M5Q5;X5M8U5;X5M8V1	afd-1;afd-1;afd-1;afd-1;afd-1;;afd-1;afd-1;afd-1;afd-1;afd-1;afd-1;afd-1;afd-1;afd-1	FHA domain-containing protein;PDZ domain-containing protein;Afadin;Afadin;Afadin;AF-6;Afadin;PDZ domain-containing protein;Afadin;Afadin;PDZ domain-containing protein;Afadin;PDZ domain-containing protein;Afadin;PDZ domain-containing protein	A0A2C9C357	A0A2C9C357_K490_M1	1	GlyGly (K)	K	490	VERDTELKASRYGKI	1	10561.3
A0A2C9C357;M1ZJY5;Q86NJ3;Q86NJ4;Q9BIC1;Q9XY66;X5LPT9;X5LPU4;X5LV54;X5LX70;X5LX73;X5M5P8;X5M5Q5;X5M8U5;X5M8V1	afd-1;afd-1;afd-1;afd-1;afd-1;;afd-1;afd-1;afd-1;afd-1;afd-1;afd-1;afd-1;afd-1;afd-1	FHA domain-containing protein;PDZ domain-containing protein;Afadin;Afadin;Afadin;AF-6;Afadin;PDZ domain-containing protein;Afadin;Afadin;PDZ domain-containing protein;Afadin;PDZ domain-containing protein;Afadin;PDZ domain-containing protein	M1ZJY5	M1ZJY5_K244_M1	1	GlyGly (K)	K	244	VERDTELKASRYGKI	1	10561.3
A0A2C9C357;M1ZJY5;Q86NJ3;Q86NJ4;Q9BIC1;Q9XY66;X5LPT9;X5LPU4;X5LV54;X5LX70;X5LX73;X5M5P8;X5M5Q5;X5M8U5;X5M8V1	afd-1;afd-1;afd-1;afd-1;afd-1;;afd-1;afd-1;afd-1;afd-1;afd-1;afd-1;afd-1;afd-1;afd-1	FHA domain-containing protein;PDZ domain-containing protein;Afadin;Afadin;Afadin;AF-6;Afadin;PDZ domain-containing protein;Afadin;Afadin;PDZ domain-containing protein;Afadin;PDZ domain-containing protein;Afadin;PDZ domain-containing protein	Q86NJ3	Q86NJ3_K650_M1	1	GlyGly (K)	K	650	VERDTELKASRYGKI	1	10561.3
A0A2C9C357;M1ZJY5;Q86NJ3;Q86NJ4;Q9BIC1;Q9XY66;X5LPT9;X5LPU4;X5LV54;X5LX70;X5LX73;X5M5P8;X5M5Q5;X5M8U5;X5M8V1	afd-1;afd-1;afd-1;afd-1;afd-1;;afd-1;afd-1;afd-1;afd-1;afd-1;afd-1;afd-1;afd-1;afd-1	FHA domain-containing protein;PDZ domain-containing protein;Afadin;Afadin;Afadin;AF-6;Afadin;PDZ domain-containing protein;Afadin;Afadin;PDZ domain-containing protein;Afadin;PDZ domain-containing protein;Afadin;PDZ domain-containing protein	Q86NJ4	Q86NJ4_K652_M1	1	GlyGly (K)	K	652	VERDTELKASRYGKI	1	10561.3
A0A2C9C357;M1ZJY5;Q86NJ3;Q86NJ4;Q9BIC1;Q9XY66;X5LPT9;X5LPU4;X5LV54;X5LX70;X5LX73;X5M5P8;X5M5Q5;X5M8U5;X5M8V1	afd-1;afd-1;afd-1;afd-1;afd-1;;afd-1;afd-1;afd-1;afd-1;afd-1;afd-1;afd-1;afd-1;afd-1	FHA domain-containing protein;PDZ domain-containing protein;Afadin;Afadin;Afadin;AF-6;Afadin;PDZ domain-containing protein;Afadin;Afadin;PDZ domain-containing protein;Afadin;PDZ domain-containing protein;Afadin;PDZ domain-containing protein	Q9BIC1	Q9BIC1_K650_M1	1	GlyGly (K)	K	650	VERDTELKASRYGKI	1	10561.3
A0A2C9C357;M1ZJY5;Q86NJ3;Q86NJ4;Q9BIC1;Q9XY66;X5LPT9;X5LPU4;X5LV54;X5LX70;X5LX73;X5M5P8;X5M5Q5;X5M8U5;X5M8V1	afd-1;afd-1;afd-1;afd-1;afd-1;;afd-1;afd-1;afd-1;afd-1;afd-1;afd-1;afd-1;afd-1;afd-1	FHA domain-containing protein;PDZ domain-containing protein;Afadin;Afadin;Afadin;AF-6;Afadin;PDZ domain-containing protein;Afadin;Afadin;PDZ domain-containing protein;Afadin;PDZ domain-containing protein;Afadin;PDZ domain-containing protein	Q9XY66	Q9XY66_K652_M1	1	GlyGly (K)	K	652	VERDTELKASRYGKI	1	10561.3
A0A2C9C357;M1ZJY5;Q86NJ3;Q86NJ4;Q9BIC1;Q9XY66;X5LPT9;X5LPU4;X5LV54;X5LX70;X5LX73;X5M5P8;X5M5Q5;X5M8U5;X5M8V1	afd-1;afd-1;afd-1;afd-1;afd-1;;afd-1;afd-1;afd-1;afd-1;afd-1;afd-1;afd-1;afd-1;afd-1	FHA domain-containing protein;PDZ domain-containing protein;Afadin;Afadin;Afadin;AF-6;Afadin;PDZ domain-containing protein;Afadin;Afadin;PDZ domain-containing protein;Afadin;PDZ domain-containing protein;Afadin;PDZ domain-containing protein	X5LPT9	X5LPT9_K652_M1	1	GlyGly (K)	K	652	VERDTELKASRYGKI	1	10561.3
A0A2C9C357;M1ZJY5;Q86NJ3;Q86NJ4;Q9BIC1;Q9XY66;X5LPT9;X5LPU4;X5LV54;X5LX70;X5LX73;X5M5P8;X5M5Q5;X5M8U5;X5M8V1	afd-1;afd-1;afd-1;afd-1;afd-1;;afd-1;afd-1;afd-1;afd-1;afd-1;afd-1;afd-1;afd-1;afd-1	FHA domain-containing protein;PDZ domain-containing protein;Afadin;Afadin;Afadin;AF-6;Afadin;PDZ domain-containing protein;Afadin;Afadin;PDZ domain-containing protein;Afadin;PDZ domain-containing protein;Afadin;PDZ domain-containing protein	X5LPU4	X5LPU4_K219_M1	1	GlyGly (K)	K	219	VERDTELKASRYGKI	1	10561.3
A0A2C9C357;M1ZJY5;Q86NJ3;Q86NJ4;Q9BIC1;Q9XY66;X5LPT9;X5LPU4;X5LV54;X5LX70;X5LX73;X5M5P8;X5M5Q5;X5M8U5;X5M8V1	afd-1;afd-1;afd-1;afd-1;afd-1;;afd-1;afd-1;afd-1;afd-1;afd-1;afd-1;afd-1;afd-1;afd-1	FHA domain-containing protein;PDZ domain-containing protein;Afadin;Afadin;Afadin;AF-6;Afadin;PDZ domain-containing protein;Afadin;Afadin;PDZ domain-containing protein;Afadin;PDZ domain-containing protein;Afadin;PDZ domain-containing protein	X5LV54	X5LV54_K312_M1	1	GlyGly (K)	K	312	VERDTELKASRYGKI	1	10561.3
A0A2C9C357;M1ZJY5;Q86NJ3;Q86NJ4;Q9BIC1;Q9XY66;X5LPT9;X5LPU4;X5LV54;X5LX70;X5LX73;X5M5P8;X5M5Q5;X5M8U5;X5M8V1	afd-1;afd-1;afd-1;afd-1;afd-1;;afd-1;afd-1;afd-1;afd-1;afd-1;afd-1;afd-1;afd-1;afd-1	FHA domain-containing protein;PDZ domain-containing protein;Afadin;Afadin;Afadin;AF-6;Afadin;PDZ domain-containing protein;Afadin;Afadin;PDZ domain-containing protein;Afadin;PDZ domain-containing protein;Afadin;PDZ domain-containing protein	X5LX70	X5LX70_K374_M1	1	GlyGly (K)	K	374	VERDTELKASRYGKI	1	10561.3
A0A2C9C357;M1ZJY5;Q86NJ3;Q86NJ4;Q9BIC1;Q9XY66;X5LPT9;X5LPU4;X5LV54;X5LX70;X5LX73;X5M5P8;X5M5Q5;X5M8U5;X5M8V1	afd-1;afd-1;afd-1;afd-1;afd-1;;afd-1;afd-1;afd-1;afd-1;afd-1;afd-1;afd-1;afd-1;afd-1	FHA domain-containing protein;PDZ domain-containing protein;Afadin;Afadin;Afadin;AF-6;Afadin;PDZ domain-containing protein;Afadin;Afadin;PDZ domain-containing protein;Afadin;PDZ domain-containing protein;Afadin;PDZ domain-containing protein	X5LX73	X5LX73_K219_M1	1	GlyGly (K)	K	219	VERDTELKASRYGKI	1	10561.3
A0A2C9C357;M1ZJY5;Q86NJ3;Q86NJ4;Q9BIC1;Q9XY66;X5LPT9;X5LPU4;X5LV54;X5LX70;X5LX73;X5M5P8;X5M5Q5;X5M8U5;X5M8V1	afd-1;afd-1;afd-1;afd-1;afd-1;;afd-1;afd-1;afd-1;afd-1;afd-1;afd-1;afd-1;afd-1;afd-1	FHA domain-containing protein;PDZ domain-containing protein;Afadin;Afadin;Afadin;AF-6;Afadin;PDZ domain-containing protein;Afadin;Afadin;PDZ domain-containing protein;Afadin;PDZ domain-containing protein;Afadin;PDZ domain-containing protein	X5M5P8	X5M5P8_K374_M1	1	GlyGly (K)	K	374	VERDTELKASRYGKI	1	10561.3
A0A2C9C357;M1ZJY5;Q86NJ3;Q86NJ4;Q9BIC1;Q9XY66;X5LPT9;X5LPU4;X5LV54;X5LX70;X5LX73;X5M5P8;X5M5Q5;X5M8U5;X5M8V1	afd-1;afd-1;afd-1;afd-1;afd-1;;afd-1;afd-1;afd-1;afd-1;afd-1;afd-1;afd-1;afd-1;afd-1	FHA domain-containing protein;PDZ domain-containing protein;Afadin;Afadin;Afadin;AF-6;Afadin;PDZ domain-containing protein;Afadin;Afadin;PDZ domain-containing protein;Afadin;PDZ domain-containing protein;Afadin;PDZ domain-containing protein	X5M5Q5	X5M5Q5_K137_M1	1	GlyGly (K)	K	137	VERDTELKASRYGKI	1	10561.3
A0A2C9C357;M1ZJY5;Q86NJ3;Q86NJ4;Q9BIC1;Q9XY66;X5LPT9;X5LPU4;X5LV54;X5LX70;X5LX73;X5M5P8;X5M5Q5;X5M8U5;X5M8V1	afd-1;afd-1;afd-1;afd-1;afd-1;;afd-1;afd-1;afd-1;afd-1;afd-1;afd-1;afd-1;afd-1;afd-1	FHA domain-containing protein;PDZ domain-containing protein;Afadin;Afadin;Afadin;AF-6;Afadin;PDZ domain-containing protein;Afadin;Afadin;PDZ domain-containing protein;Afadin;PDZ domain-containing protein;Afadin;PDZ domain-containing protein	X5M8U5	X5M8U5_K312_M1	1	GlyGly (K)	K	312	VERDTELKASRYGKI	1	10561.3
A0A2C9C357;M1ZJY5;Q86NJ3;Q86NJ4;Q9BIC1;Q9XY66;X5LPT9;X5LPU4;X5LV54;X5LX70;X5LX73;X5M5P8;X5M5Q5;X5M8U5;X5M8V1	afd-1;afd-1;afd-1;afd-1;afd-1;;afd-1;afd-1;afd-1;afd-1;afd-1;afd-1;afd-1;afd-1;afd-1	FHA domain-containing protein;PDZ domain-containing protein;Afadin;Afadin;Afadin;AF-6;Afadin;PDZ domain-containing protein;Afadin;Afadin;PDZ domain-containing protein;Afadin;PDZ domain-containing protein;Afadin;PDZ domain-containing protein	X5M8V1	X5M8V1_K137_M1	1	GlyGly (K)	K	137	VERDTELKASRYGKI	1	10561.3
A0A2C9C392;A0A2C9C3B4;A0A2C9C3J1	CELE_F09G2.1	Protein kinase domain-containing protein	A0A2C9C392	A0A2C9C392_K481_M1	1	GlyGly (K)	K	481	GVPPAIEKYNRAEAL	1	22788.8
A0A2C9C392;A0A2C9C3B4;A0A2C9C3J1	CELE_F09G2.1	Protein kinase domain-containing protein	A0A2C9C3B4	A0A2C9C3B4_K580_M1	1	GlyGly (K)	K	580	GVPPAIEKYNRAEAL	1	22788.8
A0A2C9C392;A0A2C9C3B4;A0A2C9C3J1	CELE_F09G2.1	Protein kinase domain-containing protein	A0A2C9C3J1	A0A2C9C3J1_K538_M1	1	GlyGly (K)	K	538	GVPPAIEKYNRAEAL	1	22788.8
A0A2C9C3M8;Q22638	mics-1	PDZ domain-containing protein;Mitochondrial scaffolding protein 1	A0A2C9C3M8	A0A2C9C3M8_K147_M1	1	GlyGly (K)	K	147	VEVFRSVKIGHVAKM	1	4600.4
A0A2C9C3M8;Q22638	mics-1	PDZ domain-containing protein;Mitochondrial scaffolding protein 1	Q22638	Q22638_K123_M1	1	GlyGly (K)	K	123	VEVFRSVKIGHVAKM	1	4600.4
A0A2K5ATL6;A0A2K5ATL7;A0A2K5ATM4;O02218	lid-1	AB hydrolase-1 domain-containing protein;AB hydrolase-1 domain-containing protein;AB hydrolase-1 domain-containing protein;Abhydrolase domain-containing protein lid-1	A0A2K5ATL6	A0A2K5ATL6_K175_M1	1	GlyGly (K)	K	175	PYAPAIVKKLRPDLL	1	31133.7
A0A2K5ATL6;A0A2K5ATL7;A0A2K5ATM4;O02218	lid-1	AB hydrolase-1 domain-containing protein;AB hydrolase-1 domain-containing protein;AB hydrolase-1 domain-containing protein;Abhydrolase domain-containing protein lid-1	A0A2K5ATL7	A0A2K5ATL7_K227_M1	1	GlyGly (K)	K	227	PYAPAIVKKLRPDLL	1	31133.7
A0A2K5ATL6;A0A2K5ATL7;A0A2K5ATM4;O02218	lid-1	AB hydrolase-1 domain-containing protein;AB hydrolase-1 domain-containing protein;AB hydrolase-1 domain-containing protein;Abhydrolase domain-containing protein lid-1	A0A2K5ATM4	A0A2K5ATM4_K180_M1	1	GlyGly (K)	K	180	PYAPAIVKKLRPDLL	1	31133.7
A0A2K5ATL6;A0A2K5ATL7;A0A2K5ATM4;O02218	lid-1	AB hydrolase-1 domain-containing protein;AB hydrolase-1 domain-containing protein;AB hydrolase-1 domain-containing protein;Abhydrolase domain-containing protein lid-1	O02218	O02218_K222_M1	1	GlyGly (K)	K	222	PYAPAIVKKLRPDLL	1	31133.7
A0A2K5ATM0;A0A2K5ATN2;Q18846	rskn-2	Ribosomal protein S6 kinase;Ribosomal protein S6 kinase;Putative ribosomal protein S6 kinase alpha-2	A0A2K5ATM0	A0A2K5ATM0_K416_M1	1	GlyGly (K)	K	416	AVKIVSQKFASQAQR	1	6334.54
A0A2K5ATM0;A0A2K5ATN2;Q18846	rskn-2	Ribosomal protein S6 kinase;Ribosomal protein S6 kinase;Putative ribosomal protein S6 kinase alpha-2	A0A2K5ATN2	A0A2K5ATN2_K416_M1	1	GlyGly (K)	K	416	AVKIVSQKFASQAQR	1	6334.54
A0A2K5ATM0;A0A2K5ATN2;Q18846	rskn-2	Ribosomal protein S6 kinase;Ribosomal protein S6 kinase;Putative ribosomal protein S6 kinase alpha-2	Q18846	Q18846_K416_M1	1	GlyGly (K)	K	416	AVKIVSQKFASQAQR	1	6334.54
A0A2K5ATM3;P34324	bath-15	BTB domain-containing protein;BTB and MATH domain-containing protein 15 (Fragment)	A0A2K5ATM3	A0A2K5ATM3_K146_M1	1	GlyGly (K)	K	146	RSFDESEKRFSDVIL	1	23382.4
A0A2K5ATM3;P34324	bath-15	BTB domain-containing protein;BTB and MATH domain-containing protein 15 (Fragment)	P34324	P34324_K144_M1	1	GlyGly (K)	K	144	RSFDESEKRFSDVIL	1	23382.4
A0A2K5ATM3;P34324	bath-15	BTB domain-containing protein;BTB and MATH domain-containing protein 15 (Fragment)	A0A2K5ATM3	A0A2K5ATM3_K135_M1	1	GlyGly (K)	K	135	TKMTGFSKDVLRSFD	1	6874.17
A0A2K5ATM3;P34324	bath-15	BTB domain-containing protein;BTB and MATH domain-containing protein 15 (Fragment)	P34324	P34324_K133_M1	1	GlyGly (K)	K	133	TKMTGFSKDVLRSFD	1	6874.17
A0A2K5ATM8;O17591	C16C2.4	BSD domain-containing protein	A0A2K5ATM8	A0A2K5ATM8_K98_M1	1	GlyGly (K)	K	98	TKLFEYAKDAGKKLG	1	23431.5
A0A2K5ATM8;O17591	C16C2.4	BSD domain-containing protein	O17591	O17591_K98_M1	1	GlyGly (K)	K	98	TKLFEYAKDAGKKLG	1	23431.5
A0A2K5ATP7;Q09441	swsn-7;C08B11.3	ARID domain-containing protein;SWI/SNF nucleosome remodeling complex component	A0A2K5ATP7	A0A2K5ATP7_K1032_M1	1	GlyGly (K)	K	1032	EAEGPVTKSIRLTSC	1	3947.52
A0A2K5ATP7;Q09441	swsn-7;C08B11.3	ARID domain-containing protein;SWI/SNF nucleosome remodeling complex component	Q09441	Q09441_K1075_M1	1	GlyGly (K)	K	1075	EAEGPVTKSIRLTSC	1	3947.52
A0A2K5ATP7;Q09441	swsn-7;C08B11.3	ARID domain-containing protein;SWI/SNF nucleosome remodeling complex component	A0A2K5ATP7	A0A2K5ATP7_K717_M1	1	GlyGly (K)	K	717	SESHPLMKKMLTSEP	1	1552.7
A0A2K5ATP7;Q09441	swsn-7;C08B11.3	ARID domain-containing protein;SWI/SNF nucleosome remodeling complex component	Q09441	Q09441_K717_M1	1	GlyGly (K)	K	717	SESHPLMKKMLTSEP	1	1552.7
A0A2K5ATU0;Q18217	ula-1	NEDD8-activating enzyme E1 regulatory subunit	A0A2K5ATU0	A0A2K5ATU0_K406_M1	1	GlyGly (K)	K	406	ETKAIVEKIRESNID	1	13528.5
A0A2K5ATU0;Q18217	ula-1	NEDD8-activating enzyme E1 regulatory subunit	Q18217	Q18217_K404_M1	1	GlyGly (K)	K	404	ETKAIVEKIRESNID	1	13528.5
A0A2K5ATU1;A0A2K5ATU5;A0A2K5ATV3;Q09285	akap-1	Tudor domain-containing protein;Tudor domain-containing protein;Tudor domain-containing protein;KH domain-containing protein akap-1	A0A2K5ATU1	A0A2K5ATU1_K532_M1	1	GlyGly (K)	K	532	GVKGKTIKELSVRTN	1	18493.6
A0A2K5ATU1;A0A2K5ATU5;A0A2K5ATV3;Q09285	akap-1	Tudor domain-containing protein;Tudor domain-containing protein;Tudor domain-containing protein;KH domain-containing protein akap-1	A0A2K5ATU5	A0A2K5ATU5_K452_M1	1	GlyGly (K)	K	452	GVKGKTIKELSVRTN	1	18493.6
A0A2K5ATU1;A0A2K5ATU5;A0A2K5ATV3;Q09285	akap-1	Tudor domain-containing protein;Tudor domain-containing protein;Tudor domain-containing protein;KH domain-containing protein akap-1	A0A2K5ATV3	A0A2K5ATV3_K546_M1	1	GlyGly (K)	K	546	GVKGKTIKELSVRTN	1	18493.6
A0A2K5ATU1;A0A2K5ATU5;A0A2K5ATV3;Q09285	akap-1	Tudor domain-containing protein;Tudor domain-containing protein;Tudor domain-containing protein;KH domain-containing protein akap-1	Q09285	Q09285_K552_M1	1	GlyGly (K)	K	552	GVKGKTIKELSVRTN	1	18493.6
A0A2K5ATW5;Q09289	rpn-13	Proteasomal ubiquitin receptor ADRM1;Proteasomal ubiquitin receptor ADRM1 homolog	A0A2K5ATW5	A0A2K5ATW5_K130_M1	1	GlyGly (K)	K	130	KVTDALNKPPTSRPA	1	21577.5
A0A2K5ATW5;Q09289	rpn-13	Proteasomal ubiquitin receptor ADRM1;Proteasomal ubiquitin receptor ADRM1 homolog	Q09289	Q09289_K130_M1	1	GlyGly (K)	K	130	KVTDALNKPPTSRPA	1	21577.5
A0A2K5ATW5;Q09289	rpn-13	Proteasomal ubiquitin receptor ADRM1;Proteasomal ubiquitin receptor ADRM1 homolog	A0A2K5ATW5	A0A2K5ATW5_K98_M1	1	GlyGly (K)	K	98	DGKVYMLKFKSGDMK	1	3717.75
A0A2K5ATW5;Q09289	rpn-13	Proteasomal ubiquitin receptor ADRM1;Proteasomal ubiquitin receptor ADRM1 homolog	Q09289	Q09289_K98_M1	1	GlyGly (K)	K	98	DGKVYMLKFKSGDMK	1	3717.75
A0A2K5ATW5;Q09289	rpn-13	Proteasomal ubiquitin receptor ADRM1;Proteasomal ubiquitin receptor ADRM1 homolog	A0A2K5ATW5	A0A2K5ATW5_K22_M1	1	GlyGly (K)	K	22	SGHIVEFKAGRSRLE	1	1728.77
A0A2K5ATW5;Q09289	rpn-13	Proteasomal ubiquitin receptor ADRM1;Proteasomal ubiquitin receptor ADRM1 homolog	Q09289	Q09289_K22_M1	1	GlyGly (K)	K	22	SGHIVEFKAGRSRLE	1	1728.77
A0A2R8F5A2	CELE_Y48E1B.17	PIG-P domain-containing protein	A0A2R8F5A2	A0A2R8F5A2_K11_M1	1	GlyGly (K)	K	11	TESSSTTKKTPKTPL	1	3048.64
A0A3B1DQJ7;A0A3B1DQN5;A0A3B1DR76;A0A3B1DVR7;A0A3B1DVV1;A0A3B1E057;A0A3B1E3V6;A0A3B1E3Y0;A0A3B1E520;A0A3B1E532;A0A3B1E553;A0A3B1E8U1;A0A3B1E8U8;A0A3B1E9Z8;H2KZ92;Q22165;Q27433;Q8MQ74;Q9XWC6	mec-2;mec-2;mec-2;mec-2;mec-2;mec-2;mec-2;mec-2;mec-2;mec-2;mec-2;mec-2;mec-2;mec-2;mec-2;sto-4;mec-2;mec-2;sto-6	Band 7 domain-containing protein;Band 7 domain-containing protein;Band 7 domain-containing protein;Band 7 domain-containing protein;Band 7 domain-containing protein;Band 7 domain-containing protein;Band 7 domain-containing protein;Band 7 domain-containing protein;Band 7 domain-containing protein;Band 7 domain-containing protein;Band 7 domain-containing protein;Band 7 domain-containing protein;Ban…	A0A3B1DQJ7	A0A3B1DQJ7_K149_M1	1	GlyGly (K)	K	149	EDAARSTKLLAQTTL	1	28079.1
A0A3B1DQJ7;A0A3B1DQN5;A0A3B1DR76;A0A3B1DVR7;A0A3B1DVV1;A0A3B1E057;A0A3B1E3V6;A0A3B1E3Y0;A0A3B1E520;A0A3B1E532;A0A3B1E553;A0A3B1E8U1;A0A3B1E8U8;A0A3B1E9Z8;H2KZ92;Q22165;Q27433;Q8MQ74;Q9XWC6	mec-2;mec-2;mec-2;mec-2;mec-2;mec-2;mec-2;mec-2;mec-2;mec-2;mec-2;mec-2;mec-2;mec-2;mec-2;sto-4;mec-2;mec-2;sto-6	Band 7 domain-containing protein;Band 7 domain-containing protein;Band 7 domain-containing protein;Band 7 domain-containing protein;Band 7 domain-containing protein;Band 7 domain-containing protein;Band 7 domain-containing protein;Band 7 domain-containing protein;Band 7 domain-containing protein;Band 7 domain-containing protein;Band 7 domain-containing protein;Band 7 domain-containing protein;Ban…	A0A3B1DQN5	A0A3B1DQN5_K164_M1	1	GlyGly (K)	K	164	EDAARSTKLLAQTTL	1	28079.1
A0A3B1DQJ7;A0A3B1DQN5;A0A3B1DR76;A0A3B1DVR7;A0A3B1DVV1;A0A3B1E057;A0A3B1E3V6;A0A3B1E3Y0;A0A3B1E520;A0A3B1E532;A0A3B1E553;A0A3B1E8U1;A0A3B1E8U8;A0A3B1E9Z8;H2KZ92;Q22165;Q27433;Q8MQ74;Q9XWC6	mec-2;mec-2;mec-2;mec-2;mec-2;mec-2;mec-2;mec-2;mec-2;mec-2;mec-2;mec-2;mec-2;mec-2;mec-2;sto-4;mec-2;mec-2;sto-6	Band 7 domain-containing protein;Band 7 domain-containing protein;Band 7 domain-containing protein;Band 7 domain-containing protein;Band 7 domain-containing protein;Band 7 domain-containing protein;Band 7 domain-containing protein;Band 7 domain-containing protein;Band 7 domain-containing protein;Band 7 domain-containing protein;Band 7 domain-containing protein;Band 7 domain-containing protein;Ban…	A0A3B1DR76	A0A3B1DR76_K156_M1	1	GlyGly (K)	K	156	EDAARSTKLLAQTTL	1	28079.1
A0A3B1DQJ7;A0A3B1DQN5;A0A3B1DR76;A0A3B1DVR7;A0A3B1DVV1;A0A3B1E057;A0A3B1E3V6;A0A3B1E3Y0;A0A3B1E520;A0A3B1E532;A0A3B1E553;A0A3B1E8U1;A0A3B1E8U8;A0A3B1E9Z8;H2KZ92;Q22165;Q27433;Q8MQ74;Q9XWC6	mec-2;mec-2;mec-2;mec-2;mec-2;mec-2;mec-2;mec-2;mec-2;mec-2;mec-2;mec-2;mec-2;mec-2;mec-2;sto-4;mec-2;mec-2;sto-6	Band 7 domain-containing protein;Band 7 domain-containing protein;Band 7 domain-containing protein;Band 7 domain-containing protein;Band 7 domain-containing protein;Band 7 domain-containing protein;Band 7 domain-containing protein;Band 7 domain-containing protein;Band 7 domain-containing protein;Band 7 domain-containing protein;Band 7 domain-containing protein;Band 7 domain-containing protein;Ban…	A0A3B1DVR7	A0A3B1DVR7_K172_M1	1	GlyGly (K)	K	172	EDAARSTKLLAQTTL	1	28079.1
A0A3B1DQJ7;A0A3B1DQN5;A0A3B1DR76;A0A3B1DVR7;A0A3B1DVV1;A0A3B1E057;A0A3B1E3V6;A0A3B1E3Y0;A0A3B1E520;A0A3B1E532;A0A3B1E553;A0A3B1E8U1;A0A3B1E8U8;A0A3B1E9Z8;H2KZ92;Q22165;Q27433;Q8MQ74;Q9XWC6	mec-2;mec-2;mec-2;mec-2;mec-2;mec-2;mec-2;mec-2;mec-2;mec-2;mec-2;mec-2;mec-2;mec-2;mec-2;sto-4;mec-2;mec-2;sto-6	Band 7 domain-containing protein;Band 7 domain-containing protein;Band 7 domain-containing protein;Band 7 domain-containing protein;Band 7 domain-containing protein;Band 7 domain-containing protein;Band 7 domain-containing protein;Band 7 domain-containing protein;Band 7 domain-containing protein;Band 7 domain-containing protein;Band 7 domain-containing protein;Band 7 domain-containing protein;Ban…	A0A3B1DVV1	A0A3B1DVV1_K164_M1	1	GlyGly (K)	K	164	EDAARSTKLLAQTTL	1	28079.1
A0A3B1DQJ7;A0A3B1DQN5;A0A3B1DR76;A0A3B1DVR7;A0A3B1DVV1;A0A3B1E057;A0A3B1E3V6;A0A3B1E3Y0;A0A3B1E520;A0A3B1E532;A0A3B1E553;A0A3B1E8U1;A0A3B1E8U8;A0A3B1E9Z8;H2KZ92;Q22165;Q27433;Q8MQ74;Q9XWC6	mec-2;mec-2;mec-2;mec-2;mec-2;mec-2;mec-2;mec-2;mec-2;mec-2;mec-2;mec-2;mec-2;mec-2;mec-2;sto-4;mec-2;mec-2;sto-6	Band 7 domain-containing protein;Band 7 domain-containing protein;Band 7 domain-containing protein;Band 7 domain-containing protein;Band 7 domain-containing protein;Band 7 domain-containing protein;Band 7 domain-containing protein;Band 7 domain-containing protein;Band 7 domain-containing protein;Band 7 domain-containing protein;Band 7 domain-containing protein;Band 7 domain-containing protein;Ban…	A0A3B1E057	A0A3B1E057_K231_M1	1	GlyGly (K)	K	231	EDAARSTKLLAQTTL	1	28079.1
A0A3B1DQJ7;A0A3B1DQN5;A0A3B1DR76;A0A3B1DVR7;A0A3B1DVV1;A0A3B1E057;A0A3B1E3V6;A0A3B1E3Y0;A0A3B1E520;A0A3B1E532;A0A3B1E553;A0A3B1E8U1;A0A3B1E8U8;A0A3B1E9Z8;H2KZ92;Q22165;Q27433;Q8MQ74;Q9XWC6	mec-2;mec-2;mec-2;mec-2;mec-2;mec-2;mec-2;mec-2;mec-2;mec-2;mec-2;mec-2;mec-2;mec-2;mec-2;sto-4;mec-2;mec-2;sto-6	Band 7 domain-containing protein;Band 7 domain-containing protein;Band 7 domain-containing protein;Band 7 domain-containing protein;Band 7 domain-containing protein;Band 7 domain-containing protein;Band 7 domain-containing protein;Band 7 domain-containing protein;Band 7 domain-containing protein;Band 7 domain-containing protein;Band 7 domain-containing protein;Band 7 domain-containing protein;Ban…	A0A3B1E3V6	A0A3B1E3V6_K172_M1	1	GlyGly (K)	K	172	EDAARSTKLLAQTTL	1	28079.1
A0A3B1DQJ7;A0A3B1DQN5;A0A3B1DR76;A0A3B1DVR7;A0A3B1DVV1;A0A3B1E057;A0A3B1E3V6;A0A3B1E3Y0;A0A3B1E520;A0A3B1E532;A0A3B1E553;A0A3B1E8U1;A0A3B1E8U8;A0A3B1E9Z8;H2KZ92;Q22165;Q27433;Q8MQ74;Q9XWC6	mec-2;mec-2;mec-2;mec-2;mec-2;mec-2;mec-2;mec-2;mec-2;mec-2;mec-2;mec-2;mec-2;mec-2;mec-2;sto-4;mec-2;mec-2;sto-6	Band 7 domain-containing protein;Band 7 domain-containing protein;Band 7 domain-containing protein;Band 7 domain-containing protein;Band 7 domain-containing protein;Band 7 domain-containing protein;Band 7 domain-containing protein;Band 7 domain-containing protein;Band 7 domain-containing protein;Band 7 domain-containing protein;Band 7 domain-containing protein;Band 7 domain-containing protein;Ban…	A0A3B1E3Y0	A0A3B1E3Y0_K156_M1	1	GlyGly (K)	K	156	EDAARSTKLLAQTTL	1	28079.1
A0A3B1DQJ7;A0A3B1DQN5;A0A3B1DR76;A0A3B1DVR7;A0A3B1DVV1;A0A3B1E057;A0A3B1E3V6;A0A3B1E3Y0;A0A3B1E520;A0A3B1E532;A0A3B1E553;A0A3B1E8U1;A0A3B1E8U8;A0A3B1E9Z8;H2KZ92;Q22165;Q27433;Q8MQ74;Q9XWC6	mec-2;mec-2;mec-2;mec-2;mec-2;mec-2;mec-2;mec-2;mec-2;mec-2;mec-2;mec-2;mec-2;mec-2;mec-2;sto-4;mec-2;mec-2;sto-6	Band 7 domain-containing protein;Band 7 domain-containing protein;Band 7 domain-containing protein;Band 7 domain-containing protein;Band 7 domain-containing protein;Band 7 domain-containing protein;Band 7 domain-containing protein;Band 7 domain-containing protein;Band 7 domain-containing protein;Band 7 domain-containing protein;Band 7 domain-containing protein;Band 7 domain-containing protein;Ban…	A0A3B1E520	A0A3B1E520_K164_M1	1	GlyGly (K)	K	164	EDAARSTKLLAQTTL	1	28079.1
A0A3B1DQJ7;A0A3B1DQN5;A0A3B1DR76;A0A3B1DVR7;A0A3B1DVV1;A0A3B1E057;A0A3B1E3V6;A0A3B1E3Y0;A0A3B1E520;A0A3B1E532;A0A3B1E553;A0A3B1E8U1;A0A3B1E8U8;A0A3B1E9Z8;H2KZ92;Q22165;Q27433;Q8MQ74;Q9XWC6	mec-2;mec-2;mec-2;mec-2;mec-2;mec-2;mec-2;mec-2;mec-2;mec-2;mec-2;mec-2;mec-2;mec-2;mec-2;sto-4;mec-2;mec-2;sto-6	Band 7 domain-containing protein;Band 7 domain-containing protein;Band 7 domain-containing protein;Band 7 domain-containing protein;Band 7 domain-containing protein;Band 7 domain-containing protein;Band 7 domain-containing protein;Band 7 domain-containing protein;Band 7 domain-containing protein;Band 7 domain-containing protein;Band 7 domain-containing protein;Band 7 domain-containing protein;Ban…	A0A3B1E532	A0A3B1E532_K172_M1	1	GlyGly (K)	K	172	EDAARSTKLLAQTTL	1	28079.1
A0A3B1DQJ7;A0A3B1DQN5;A0A3B1DR76;A0A3B1DVR7;A0A3B1DVV1;A0A3B1E057;A0A3B1E3V6;A0A3B1E3Y0;A0A3B1E520;A0A3B1E532;A0A3B1E553;A0A3B1E8U1;A0A3B1E8U8;A0A3B1E9Z8;H2KZ92;Q22165;Q27433;Q8MQ74;Q9XWC6	mec-2;mec-2;mec-2;mec-2;mec-2;mec-2;mec-2;mec-2;mec-2;mec-2;mec-2;mec-2;mec-2;mec-2;mec-2;sto-4;mec-2;mec-2;sto-6	Band 7 domain-containing protein;Band 7 domain-containing protein;Band 7 domain-containing protein;Band 7 domain-containing protein;Band 7 domain-containing protein;Band 7 domain-containing protein;Band 7 domain-containing protein;Band 7 domain-containing protein;Band 7 domain-containing protein;Band 7 domain-containing protein;Band 7 domain-containing protein;Band 7 domain-containing protein;Ban…	A0A3B1E553	A0A3B1E553_K164_M1	1	GlyGly (K)	K	164	EDAARSTKLLAQTTL	1	28079.1
A0A3B1DQJ7;A0A3B1DQN5;A0A3B1DR76;A0A3B1DVR7;A0A3B1DVV1;A0A3B1E057;A0A3B1E3V6;A0A3B1E3Y0;A0A3B1E520;A0A3B1E532;A0A3B1E553;A0A3B1E8U1;A0A3B1E8U8;A0A3B1E9Z8;H2KZ92;Q22165;Q27433;Q8MQ74;Q9XWC6	mec-2;mec-2;mec-2;mec-2;mec-2;mec-2;mec-2;mec-2;mec-2;mec-2;mec-2;mec-2;mec-2;mec-2;mec-2;sto-4;mec-2;mec-2;sto-6	Band 7 domain-containing protein;Band 7 domain-containing protein;Band 7 domain-containing protein;Band 7 domain-containing protein;Band 7 domain-containing protein;Band 7 domain-containing protein;Band 7 domain-containing protein;Band 7 domain-containing protein;Band 7 domain-containing protein;Band 7 domain-containing protein;Band 7 domain-containing protein;Band 7 domain-containing protein;Ban…	A0A3B1E8U1	A0A3B1E8U1_K172_M1	1	GlyGly (K)	K	172	EDAARSTKLLAQTTL	1	28079.1
A0A3B1DQJ7;A0A3B1DQN5;A0A3B1DR76;A0A3B1DVR7;A0A3B1DVV1;A0A3B1E057;A0A3B1E3V6;A0A3B1E3Y0;A0A3B1E520;A0A3B1E532;A0A3B1E553;A0A3B1E8U1;A0A3B1E8U8;A0A3B1E9Z8;H2KZ92;Q22165;Q27433;Q8MQ74;Q9XWC6	mec-2;mec-2;mec-2;mec-2;mec-2;mec-2;mec-2;mec-2;mec-2;mec-2;mec-2;mec-2;mec-2;mec-2;mec-2;sto-4;mec-2;mec-2;sto-6	Band 7 domain-containing protein;Band 7 domain-containing protein;Band 7 domain-containing protein;Band 7 domain-containing protein;Band 7 domain-containing protein;Band 7 domain-containing protein;Band 7 domain-containing protein;Band 7 domain-containing protein;Band 7 domain-containing protein;Band 7 domain-containing protein;Band 7 domain-containing protein;Band 7 domain-containing protein;Ban…	A0A3B1E8U8	A0A3B1E8U8_K156_M1	1	GlyGly (K)	K	156	EDAARSTKLLAQTTL	1	28079.1
A0A3B1DQJ7;A0A3B1DQN5;A0A3B1DR76;A0A3B1DVR7;A0A3B1DVV1;A0A3B1E057;A0A3B1E3V6;A0A3B1E3Y0;A0A3B1E520;A0A3B1E532;A0A3B1E553;A0A3B1E8U1;A0A3B1E8U8;A0A3B1E9Z8;H2KZ92;Q22165;Q27433;Q8MQ74;Q9XWC6	mec-2;mec-2;mec-2;mec-2;mec-2;mec-2;mec-2;mec-2;mec-2;mec-2;mec-2;mec-2;mec-2;mec-2;mec-2;sto-4;mec-2;mec-2;sto-6	Band 7 domain-containing protein;Band 7 domain-containing protein;Band 7 domain-containing protein;Band 7 domain-containing protein;Band 7 domain-containing protein;Band 7 domain-containing protein;Band 7 domain-containing protein;Band 7 domain-containing protein;Band 7 domain-containing protein;Band 7 domain-containing protein;Band 7 domain-containing protein;Band 7 domain-containing protein;Ban…	A0A3B1E9Z8	A0A3B1E9Z8_K231_M1	1	GlyGly (K)	K	231	EDAARSTKLLAQTTL	1	28079.1
A0A3B1DQJ7;A0A3B1DQN5;A0A3B1DR76;A0A3B1DVR7;A0A3B1DVV1;A0A3B1E057;A0A3B1E3V6;A0A3B1E3Y0;A0A3B1E520;A0A3B1E532;A0A3B1E553;A0A3B1E8U1;A0A3B1E8U8;A0A3B1E9Z8;H2KZ92;Q22165;Q27433;Q8MQ74;Q9XWC6	mec-2;mec-2;mec-2;mec-2;mec-2;mec-2;mec-2;mec-2;mec-2;mec-2;mec-2;mec-2;mec-2;mec-2;mec-2;sto-4;mec-2;mec-2;sto-6	Band 7 domain-containing protein;Band 7 domain-containing protein;Band 7 domain-containing protein;Band 7 domain-containing protein;Band 7 domain-containing protein;Band 7 domain-containing protein;Band 7 domain-containing protein;Band 7 domain-containing protein;Band 7 domain-containing protein;Band 7 domain-containing protein;Band 7 domain-containing protein;Band 7 domain-containing protein;Ban…	H2KZ92	H2KZ92_K156_M1	1	GlyGly (K)	K	156	EDAARSTKLLAQTTL	1	28079.1
A0A3B1DQJ7;A0A3B1DQN5;A0A3B1DR76;A0A3B1DVR7;A0A3B1DVV1;A0A3B1E057;A0A3B1E3V6;A0A3B1E3Y0;A0A3B1E520;A0A3B1E532;A0A3B1E553;A0A3B1E8U1;A0A3B1E8U8;A0A3B1E9Z8;H2KZ92;Q22165;Q27433;Q8MQ74;Q9XWC6	mec-2;mec-2;mec-2;mec-2;mec-2;mec-2;mec-2;mec-2;mec-2;mec-2;mec-2;mec-2;mec-2;mec-2;mec-2;sto-4;mec-2;mec-2;sto-6	Band 7 domain-containing protein;Band 7 domain-containing protein;Band 7 domain-containing protein;Band 7 domain-containing protein;Band 7 domain-containing protein;Band 7 domain-containing protein;Band 7 domain-containing protein;Band 7 domain-containing protein;Band 7 domain-containing protein;Band 7 domain-containing protein;Band 7 domain-containing protein;Band 7 domain-containing protein;Ban…	Q22165	Q22165_K140_M1	1	GlyGly (K)	K	140	EDAARSTKLLAQTTL	1	28079.1
A0A3B1DQJ7;A0A3B1DQN5;A0A3B1DR76;A0A3B1DVR7;A0A3B1DVV1;A0A3B1E057;A0A3B1E3V6;A0A3B1E3Y0;A0A3B1E520;A0A3B1E532;A0A3B1E553;A0A3B1E8U1;A0A3B1E8U8;A0A3B1E9Z8;H2KZ92;Q22165;Q27433;Q8MQ74;Q9XWC6	mec-2;mec-2;mec-2;mec-2;mec-2;mec-2;mec-2;mec-2;mec-2;mec-2;mec-2;mec-2;mec-2;mec-2;mec-2;sto-4;mec-2;mec-2;sto-6	Band 7 domain-containing protein;Band 7 domain-containing protein;Band 7 domain-containing protein;Band 7 domain-containing protein;Band 7 domain-containing protein;Band 7 domain-containing protein;Band 7 domain-containing protein;Band 7 domain-containing protein;Band 7 domain-containing protein;Band 7 domain-containing protein;Band 7 domain-containing protein;Band 7 domain-containing protein;Ban…	Q27433	Q27433_K231_M1	1	GlyGly (K)	K	231	EDAARSTKLLAQTTL	1	28079.1
A0A3B1DQJ7;A0A3B1DQN5;A0A3B1DR76;A0A3B1DVR7;A0A3B1DVV1;A0A3B1E057;A0A3B1E3V6;A0A3B1E3Y0;A0A3B1E520;A0A3B1E532;A0A3B1E553;A0A3B1E8U1;A0A3B1E8U8;A0A3B1E9Z8;H2KZ92;Q22165;Q27433;Q8MQ74;Q9XWC6	mec-2;mec-2;mec-2;mec-2;mec-2;mec-2;mec-2;mec-2;mec-2;mec-2;mec-2;mec-2;mec-2;mec-2;mec-2;sto-4;mec-2;mec-2;sto-6	Band 7 domain-containing protein;Band 7 domain-containing protein;Band 7 domain-containing protein;Band 7 domain-containing protein;Band 7 domain-containing protein;Band 7 domain-containing protein;Band 7 domain-containing protein;Band 7 domain-containing protein;Band 7 domain-containing protein;Band 7 domain-containing protein;Band 7 domain-containing protein;Band 7 domain-containing protein;Ban…	Q8MQ74	Q8MQ74_K231_M1	1	GlyGly (K)	K	231	EDAARSTKLLAQTTL	1	28079.1
A0A3B1DQJ7;A0A3B1DQN5;A0A3B1DR76;A0A3B1DVR7;A0A3B1DVV1;A0A3B1E057;A0A3B1E3V6;A0A3B1E3Y0;A0A3B1E520;A0A3B1E532;A0A3B1E553;A0A3B1E8U1;A0A3B1E8U8;A0A3B1E9Z8;H2KZ92;Q22165;Q27433;Q8MQ74;Q9XWC6	mec-2;mec-2;mec-2;mec-2;mec-2;mec-2;mec-2;mec-2;mec-2;mec-2;mec-2;mec-2;mec-2;mec-2;mec-2;sto-4;mec-2;mec-2;sto-6	Band 7 domain-containing protein;Band 7 domain-containing protein;Band 7 domain-containing protein;Band 7 domain-containing protein;Band 7 domain-containing protein;Band 7 domain-containing protein;Band 7 domain-containing protein;Band 7 domain-containing protein;Band 7 domain-containing protein;Band 7 domain-containing protein;Band 7 domain-containing protein;Band 7 domain-containing protein;Ban…	Q9XWC6	Q9XWC6_K145_M1	1	GlyGly (K)	K	145	EDAARSTKLLAQTTL	1	28079.1
A0A3B1E8S8;Q94177;V6CLD5	paqr-1	Progestin and adipoQ receptor-like protein 1;Progestin and adipoQ receptor-like protein 1;Adiponectin receptor protein 1	A0A3B1E8S8	A0A3B1E8S8_K127_M1	1	GlyGly (K)	K	127	NLQGTPDKRKDDEDE	1	10686
A0A3B1E8S8;Q94177;V6CLD5	paqr-1	Progestin and adipoQ receptor-like protein 1;Progestin and adipoQ receptor-like protein 1;Adiponectin receptor protein 1	Q94177	Q94177_K127_M1	1	GlyGly (K)	K	127	NLQGTPDKRKDDEDE	1	10686
A0A3B1E8S8;Q94177;V6CLD5	paqr-1	Progestin and adipoQ receptor-like protein 1;Progestin and adipoQ receptor-like protein 1;Adiponectin receptor protein 1	V6CLD5	V6CLD5_K28_M1	1	GlyGly (K)	K	28	NLQGTPDKRKDDEDE	1	10686
A0A3B1E8S8;Q94177;V6CLD5	paqr-1	Progestin and adipoQ receptor-like protein 1;Progestin and adipoQ receptor-like protein 1;Adiponectin receptor protein 1	A0A3B1E8S8	A0A3B1E8S8_K152_M1	1	GlyGly (K)	K	152	EQTGIVTKTYEARWK	1	6360.17
A0A3B1E8S8;Q94177;V6CLD5	paqr-1	Progestin and adipoQ receptor-like protein 1;Progestin and adipoQ receptor-like protein 1;Adiponectin receptor protein 1	Q94177	Q94177_K152_M1	1	GlyGly (K)	K	152	EQTGIVTKTYEARWK	1	6360.17
A0A3B1E8S8;Q94177;V6CLD5	paqr-1	Progestin and adipoQ receptor-like protein 1;Progestin and adipoQ receptor-like protein 1;Adiponectin receptor protein 1	V6CLD5	V6CLD5_K53_M1	1	GlyGly (K)	K	53	EQTGIVTKTYEARWK	1	6360.17
A0A3B1E9Z3;G5EBG8;G5EEG5	CELE_F53E4.1	Kelch domain-containing protein 3	A0A3B1E9Z3	A0A3B1E9Z3_K265_M1	1	GlyGly (K)	K	265	KVPENTMKPGGRRSH	0.999804	35003.2
A0A3B1E9Z3;G5EBG8;G5EEG5	CELE_F53E4.1	Kelch domain-containing protein 3	G5EBG8	G5EBG8_K253_M1	1	GlyGly (K)	K	253	KVPENTMKPGGRRSH	0.999804	35003.2
A0A3B1E9Z3;G5EBG8;G5EEG5	CELE_F53E4.1	Kelch domain-containing protein 3	G5EEG5	G5EEG5_K259_M1	1	GlyGly (K)	K	259	KVPENTMKPGGRRSH	0.999804	35003.2
A0A3B1E9Z3;G5EBG8;G5EEG5	CELE_F53E4.1	Kelch domain-containing protein 3	A0A3B1E9Z3	A0A3B1E9Z3_K78_M1	1	GlyGly (K)	K	78	YNNRIITKATIESPY	1	30428
A0A3B1E9Z3;G5EBG8;G5EEG5	CELE_F53E4.1	Kelch domain-containing protein 3	G5EBG8	G5EBG8_K72_M1	1	GlyGly (K)	K	72	YNNRIITKATIESPY	1	30428
A0A3B1E9Z3;G5EBG8;G5EEG5	CELE_F53E4.1	Kelch domain-containing protein 3	G5EEG5	G5EEG5_K72_M1	1	GlyGly (K)	K	72	YNNRIITKATIESPY	1	30428
A0A3B1E9Z3;G5EBG8;G5EEG5	CELE_F53E4.1	Kelch domain-containing protein 3	A0A3B1E9Z3	A0A3B1E9Z3_K195_M1	1	GlyGly (K)	K	195	TWREMHTKNDPPRWR	1	10761.1
A0A3B1E9Z3;G5EBG8;G5EEG5	CELE_F53E4.1	Kelch domain-containing protein 3	G5EBG8	G5EBG8_K189_M1	1	GlyGly (K)	K	189	TWREMHTKNDPPRWR	1	10761.1
A0A3B1E9Z3;G5EBG8;G5EEG5	CELE_F53E4.1	Kelch domain-containing protein 3	G5EEG5	G5EEG5_K189_M1	1	GlyGly (K)	K	189	TWREMHTKNDPPRWR	1	10761.1
A0A3B1E9Z3;G5EBG8;G5EEG5	CELE_F53E4.1	Kelch domain-containing protein 3	A0A3B1E9Z3	A0A3B1E9Z3_K90_M1	1	GlyGly (K)	K	90	SPYSDSDKMFGAVPY	1	1432.49
A0A3B1E9Z3;G5EBG8;G5EEG5	CELE_F53E4.1	Kelch domain-containing protein 3	G5EBG8	G5EBG8_K84_M1	1	GlyGly (K)	K	84	SPYSDSDKMFGAVPY	1	1432.49
A0A3B1E9Z3;G5EBG8;G5EEG5	CELE_F53E4.1	Kelch domain-containing protein 3	G5EEG5	G5EEG5_K84_M1	1	GlyGly (K)	K	84	SPYSDSDKMFGAVPY	1	1432.49
A0A3P6N643;Q17413	B0001.4	uridine/cytidine kinase;Probable uridine-cytidine kinase	A0A3P6N643	A0A3P6N643_K62_M1	1	GlyGly (K)	K	62	RELSAEEKILAREGK	1	8511.09
A0A3P6N643;Q17413	B0001.4	uridine/cytidine kinase;Probable uridine-cytidine kinase	Q17413	Q17413_K62_M1	1	GlyGly (K)	K	62	RELSAEEKILAREGK	1	8511.09
A0A3P6N643;Q17413	B0001.4	uridine/cytidine kinase;Probable uridine-cytidine kinase	A0A3P6N643	A0A3P6N643_K37_M1	1	GlyGly (K)	K	37	ENLNANAKQSGRQID	1	6011.27
A0A3P6N643;Q17413	B0001.4	uridine/cytidine kinase;Probable uridine-cytidine kinase	Q17413	Q17413_K37_M1	1	GlyGly (K)	K	37	ENLNANAKQSGRQID	1	6011.27
A0A3P6NP42;A0A3P6P940	tag-296	Glycolipid transfer protein domain-containing protein	A0A3P6NP42	A0A3P6NP42_K179_M1	1	GlyGly (K)	K	179	YTLPTREKMLDYLKA	1	54905.5
A0A3P6NP42;A0A3P6P940	tag-296	Glycolipid transfer protein domain-containing protein	A0A3P6P940	A0A3P6P940_K179_M1	1	GlyGly (K)	K	179	YTLPTREKMLDYLKG	1	54905.5
A0A3P6NP42;A0A3P6P940	tag-296	Glycolipid transfer protein domain-containing protein	A0A3P6NP42	A0A3P6NP42_K103_M1	1	GlyGly (K)	K	103	VALVHSEKPMEKNGK	1	52515.6
A0A3P6NP42;A0A3P6P940	tag-296	Glycolipid transfer protein domain-containing protein	A0A3P6P940	A0A3P6P940_K103_M1	1	GlyGly (K)	K	103	VALVHSEKPMEKNGK	1	52515.6
A0A3P6NP42;A0A3P6P940	tag-296	Glycolipid transfer protein domain-containing protein	A0A3P6NP42	A0A3P6NP42_K19_M1	1	GlyGly (K)	K	19	KLVATQMKKLSTDVI	1	19425.1
A0A3P6NP42;A0A3P6P940	tag-296	Glycolipid transfer protein domain-containing protein	A0A3P6P940	A0A3P6P940_K19_M1	1	GlyGly (K)	K	19	KLVATQMKKLSTDVI	1	19425.1
A0A3P6PCS5;Q9U1R7	arx-3	Actin-related protein 2/3 complex subunit	A0A3P6PCS5	A0A3P6PCS5_K318_M1	1	GlyGly (K)	K	318	DRNNAAEKINVALKT	1	17069.7
A0A3P6PCS5;Q9U1R7	arx-3	Actin-related protein 2/3 complex subunit	Q9U1R7	Q9U1R7_K318_M1	1	GlyGly (K)	K	318	DRNNAAEKINVALKT	1	17069.7
A0A3P6PCS5;Q9U1R7	arx-3	Actin-related protein 2/3 complex subunit	A0A3P6PCS5	A0A3P6PCS5_K185_M1	1	GlyGly (K)	K	185	YVKEVDEKPSPNPWG	1	2926.84
A0A3P6PCS5;Q9U1R7	arx-3	Actin-related protein 2/3 complex subunit	Q9U1R7	Q9U1R7_K185_M1	1	GlyGly (K)	K	185	YVKEVDEKPSPNPWG	1	2926.84
A0A486WTI5;A0A486WWI5;A0A486WXI6;Q9XWU8	epg-3	Ectopic P granules protein 3;Transmembrane protein 49;Ectopic P granules protein 3;Ectopic P granules protein 3	A0A486WTI5	A0A486WTI5_K215_M1	1	GlyGly (K)	K	215	KESDADQKLSIVERA	1	23906.9
A0A486WTI5;A0A486WWI5;A0A486WXI6;Q9XWU8	epg-3	Ectopic P granules protein 3;Transmembrane protein 49;Ectopic P granules protein 3;Ectopic P granules protein 3	A0A486WWI5	A0A486WWI5_K252_M1	1	GlyGly (K)	K	252	KESDADQKLSIVERA	1	23906.9
A0A486WTI5;A0A486WWI5;A0A486WXI6;Q9XWU8	epg-3	Ectopic P granules protein 3;Transmembrane protein 49;Ectopic P granules protein 3;Ectopic P granules protein 3	A0A486WXI6	A0A486WXI6_K215_M1	1	GlyGly (K)	K	215	KESDADQKLSIVERA	1	23906.9
A0A486WTI5;A0A486WWI5;A0A486WXI6;Q9XWU8	epg-3	Ectopic P granules protein 3;Transmembrane protein 49;Ectopic P granules protein 3;Ectopic P granules protein 3	Q9XWU8	Q9XWU8_K252_M1	1	GlyGly (K)	K	252	KESDADQKLSIVERA	1	23906.9
A0A486WU44;P24349	sdc-1	C2H2-type domain-containing protein;Zinc finger protein sdc-1	A0A486WU44	A0A486WU44_K29_M1	1	GlyGly (K)	K	29	DARGNSLKAQQIAGK	1	8288.28
A0A486WU44;P24349	sdc-1	C2H2-type domain-containing protein;Zinc finger protein sdc-1	P24349	P24349_K29_M1	1	GlyGly (K)	K	29	DARGNSLKAQQIAGK	1	8288.28
A0A486WU44;P24349	sdc-1	C2H2-type domain-containing protein;Zinc finger protein sdc-1	A0A486WU44	A0A486WU44_K869_M1	1	GlyGly (K)	K	869	PDELAKAKASQESAG	1	5180.12
A0A486WU44;P24349	sdc-1	C2H2-type domain-containing protein;Zinc finger protein sdc-1	P24349	P24349_K867_M1	1	GlyGly (K)	K	867	PDELAKAKASQESAG	1	5180.12
A0A486WU44;P24349	sdc-1	C2H2-type domain-containing protein;Zinc finger protein sdc-1	A0A486WU44	A0A486WU44_K72_M1	1	GlyGly (K)	K	72	LPKLTAVKPVDKVND	1	1655.84
A0A486WU44;P24349	sdc-1	C2H2-type domain-containing protein;Zinc finger protein sdc-1	P24349	P24349_K72_M1	1	GlyGly (K)	K	72	LPKLTAVKPVDKVND	1	1655.84
A0A486WUT8;A0A486WVF0;G5EBH3;G5EC35;G5EFW3;G5EG97	sma-1	Spectrin beta chain;Spectrin beta chain;Spectrin beta chain;Beta chain spectrin homolog Sma1;Spectrin beta chain;Spectrin beta chain	A0A486WUT8	A0A486WUT8_K2532_M1	1	GlyGly (K)	K	2532	TDERIHEKVAAMKSD	1	7966.48
A0A486WUT8;A0A486WVF0;G5EBH3;G5EC35;G5EFW3;G5EG97	sma-1	Spectrin beta chain;Spectrin beta chain;Spectrin beta chain;Beta chain spectrin homolog Sma1;Spectrin beta chain;Spectrin beta chain	A0A486WVF0	A0A486WVF0_K2346_M1	1	GlyGly (K)	K	2346	TDERIHEKVAAMKSD	1	7966.48
A0A486WUT8;A0A486WVF0;G5EBH3;G5EC35;G5EFW3;G5EG97	sma-1	Spectrin beta chain;Spectrin beta chain;Spectrin beta chain;Beta chain spectrin homolog Sma1;Spectrin beta chain;Spectrin beta chain	G5EBH3	G5EBH3_K2429_M1	1	GlyGly (K)	K	2429	TDERIHEKVAAMKSD	1	7966.48
A0A486WUT8;A0A486WVF0;G5EBH3;G5EC35;G5EFW3;G5EG97	sma-1	Spectrin beta chain;Spectrin beta chain;Spectrin beta chain;Beta chain spectrin homolog Sma1;Spectrin beta chain;Spectrin beta chain	G5EC35	G5EC35_K2429_M1	1	GlyGly (K)	K	2429	TDERIHEKVAAMKSD	1	7966.48
A0A486WUT8;A0A486WVF0;G5EBH3;G5EC35;G5EFW3;G5EG97	sma-1	Spectrin beta chain;Spectrin beta chain;Spectrin beta chain;Beta chain spectrin homolog Sma1;Spectrin beta chain;Spectrin beta chain	G5EFW3	G5EFW3_K2532_M1	1	GlyGly (K)	K	2532	TDERIHEKVAAMKSD	1	7966.48
A0A486WUT8;A0A486WVF0;G5EBH3;G5EC35;G5EFW3;G5EG97	sma-1	Spectrin beta chain;Spectrin beta chain;Spectrin beta chain;Beta chain spectrin homolog Sma1;Spectrin beta chain;Spectrin beta chain	G5EG97	G5EG97_K2346_M1	1	GlyGly (K)	K	2346	TDERIHEKVAAMKSD	1	7966.48
A0A486WUT8;A0A486WVF0;G5EBH3;G5EC35;G5EFW3;G5EG97	sma-1	Spectrin beta chain;Spectrin beta chain;Spectrin beta chain;Beta chain spectrin homolog Sma1;Spectrin beta chain;Spectrin beta chain	A0A486WUT8	A0A486WUT8_K893_M1	1	GlyGly (K)	K	893	EEEIRAYKSDISRLE	1	2883.05
A0A486WUT8;A0A486WVF0;G5EBH3;G5EC35;G5EFW3;G5EG97	sma-1	Spectrin beta chain;Spectrin beta chain;Spectrin beta chain;Beta chain spectrin homolog Sma1;Spectrin beta chain;Spectrin beta chain	A0A486WVF0	A0A486WVF0_K707_M1	1	GlyGly (K)	K	707	EEEIRAYKSDISRLE	1	2883.05
A0A486WUT8;A0A486WVF0;G5EBH3;G5EC35;G5EFW3;G5EG97	sma-1	Spectrin beta chain;Spectrin beta chain;Spectrin beta chain;Beta chain spectrin homolog Sma1;Spectrin beta chain;Spectrin beta chain	G5EBH3	G5EBH3_K790_M1	1	GlyGly (K)	K	790	EEEIRAYKSDISRLE	1	2883.05
A0A486WUT8;A0A486WVF0;G5EBH3;G5EC35;G5EFW3;G5EG97	sma-1	Spectrin beta chain;Spectrin beta chain;Spectrin beta chain;Beta chain spectrin homolog Sma1;Spectrin beta chain;Spectrin beta chain	G5EC35	G5EC35_K790_M1	1	GlyGly (K)	K	790	EEEIRAYKSDISRLE	1	2883.05
A0A486WUT8;A0A486WVF0;G5EBH3;G5EC35;G5EFW3;G5EG97	sma-1	Spectrin beta chain;Spectrin beta chain;Spectrin beta chain;Beta chain spectrin homolog Sma1;Spectrin beta chain;Spectrin beta chain	G5EFW3	G5EFW3_K893_M1	1	GlyGly (K)	K	893	EEEIRAYKSDISRLE	1	2883.05
A0A486WUT8;A0A486WVF0;G5EBH3;G5EC35;G5EFW3;G5EG97	sma-1	Spectrin beta chain;Spectrin beta chain;Spectrin beta chain;Beta chain spectrin homolog Sma1;Spectrin beta chain;Spectrin beta chain	G5EG97	G5EG97_K707_M1	1	GlyGly (K)	K	707	EEEIRAYKSDISRLE	1	2883.05
A0A486WUZ8;Q8MXJ9	pst-1	Adenosine 3'-phospho 5'-phosphosulfate transporter 1	A0A486WUZ8	A0A486WUZ8_K295_M1	1	GlyGly (K)	K	295	QKALFDTKPKVSKYQ	1	148926
A0A486WUZ8;Q8MXJ9	pst-1	Adenosine 3'-phospho 5'-phosphosulfate transporter 1	Q8MXJ9	Q8MXJ9_K295_M1	1	GlyGly (K)	K	295	QKALFDTKPKVSKYQ	1	148926
A0A486WUZ8;Q8MXJ9	pst-1	Adenosine 3'-phospho 5'-phosphosulfate transporter 1	A0A486WUZ8	A0A486WUZ8_K83_M1	1	GlyGly (K)	K	83	QLIPTGEKQARKEND	1	28381.5
A0A486WUZ8;Q8MXJ9	pst-1	Adenosine 3'-phospho 5'-phosphosulfate transporter 1	Q8MXJ9	Q8MXJ9_K83_M1	1	GlyGly (K)	K	83	QLIPTGEKQARKEND	1	28381.5
A0A486WV77;A0A486WVA9;A0A486WWC7;A0A486WWW2;Q9N533	CELE_Y32H12A.8	GATOR complex protein WDR24	A0A486WV77	A0A486WV77_K2964_M1	1	GlyGly (K)	K	2964	VSRDDVTKAVADRAS	1	28539
A0A486WV77;A0A486WVA9;A0A486WWC7;A0A486WWW2;Q9N533	CELE_Y32H12A.8	GATOR complex protein WDR24	A0A486WVA9	A0A486WVA9_K2960_M1	1	GlyGly (K)	K	2960	VSRDDVTKAVADRAS	1	28539
A0A486WV77;A0A486WVA9;A0A486WWC7;A0A486WWW2;Q9N533	CELE_Y32H12A.8	GATOR complex protein WDR24	A0A486WWC7	A0A486WWC7_K2968_M1	1	GlyGly (K)	K	2968	VSRDDVTKAVADRAS	1	28539
A0A486WV77;A0A486WVA9;A0A486WWC7;A0A486WWW2;Q9N533	CELE_Y32H12A.8	GATOR complex protein WDR24	A0A486WWW2	A0A486WWW2_K2964_M1	1	GlyGly (K)	K	2964	VSRDDVTKAVADRAS	1	28539
A0A486WV77;A0A486WVA9;A0A486WWC7;A0A486WWW2;Q9N533	CELE_Y32H12A.8	GATOR complex protein WDR24	Q9N533	Q9N533_K3207_M1	1	GlyGly (K)	K	3207	VSRDDVTKAVADRAS	1	28539
A0A486WV77;A0A486WVA9;A0A486WWC7;A0A486WWW2;Q9N533	CELE_Y32H12A.8	GATOR complex protein WDR24	A0A486WV77	A0A486WV77_K1908_M1	1	GlyGly (K)	K	1908	DVEITTEKLRKLPSF	1	7672.3
A0A486WV77;A0A486WVA9;A0A486WWC7;A0A486WWW2;Q9N533	CELE_Y32H12A.8	GATOR complex protein WDR24	A0A486WVA9	A0A486WVA9_K1904_M1	1	GlyGly (K)	K	1904	DVEITTEKLRKLPSF	1	7672.3
A0A486WV77;A0A486WVA9;A0A486WWC7;A0A486WWW2;Q9N533	CELE_Y32H12A.8	GATOR complex protein WDR24	A0A486WWC7	A0A486WWC7_K1912_M1	1	GlyGly (K)	K	1912	DVEITTEKLRKLPSF	1	7672.3
A0A486WV77;A0A486WVA9;A0A486WWC7;A0A486WWW2;Q9N533	CELE_Y32H12A.8	GATOR complex protein WDR24	A0A486WWW2	A0A486WWW2_K1908_M1	1	GlyGly (K)	K	1908	DVEITTEKLRKLPSF	1	7672.3
A0A486WV77;A0A486WVA9;A0A486WWC7;A0A486WWW2;Q9N533	CELE_Y32H12A.8	GATOR complex protein WDR24	Q9N533	Q9N533_K2151_M1	1	GlyGly (K)	K	2151	DVEITTEKLRKLPSF	1	7672.3
A0A486WV77;A0A486WVA9;A0A486WWC7;A0A486WWW2;Q9N533	CELE_Y32H12A.8	GATOR complex protein WDR24	A0A486WV77	A0A486WV77_K1727_M1	1	GlyGly (K)	K	1727	PNWSIEEKKAANRYW	1	2706.91
A0A486WV77;A0A486WVA9;A0A486WWC7;A0A486WWW2;Q9N533	CELE_Y32H12A.8	GATOR complex protein WDR24	A0A486WVA9	A0A486WVA9_K1723_M1	1	GlyGly (K)	K	1723	PNWSIEEKKAANRYW	1	2706.91
A0A486WV77;A0A486WVA9;A0A486WWC7;A0A486WWW2;Q9N533	CELE_Y32H12A.8	GATOR complex protein WDR24	A0A486WWC7	A0A486WWC7_K1731_M1	1	GlyGly (K)	K	1731	PNWSIEEKKAANRYW	1	2706.91
A0A486WV77;A0A486WVA9;A0A486WWC7;A0A486WWW2;Q9N533	CELE_Y32H12A.8	GATOR complex protein WDR24	A0A486WWW2	A0A486WWW2_K1727_M1	1	GlyGly (K)	K	1727	PNWSIEEKKAANRYW	1	2706.91
A0A486WV77;A0A486WVA9;A0A486WWC7;A0A486WWW2;Q9N533	CELE_Y32H12A.8	GATOR complex protein WDR24	Q9N533	Q9N533_K1970_M1	1	GlyGly (K)	K	1970	PNWSIEEKKAANRYW	1	2706.91
A0A486WV77;A0A486WVA9;A0A486WWC7;A0A486WWW2;Q9N533	CELE_Y32H12A.8	GATOR complex protein WDR24	A0A486WV77	A0A486WV77_K1501_M1	1	GlyGly (K)	K	1501	PKPLQPLKRVKFTEQ	1	814.306
A0A486WV77;A0A486WVA9;A0A486WWC7;A0A486WWW2;Q9N533	CELE_Y32H12A.8	GATOR complex protein WDR24	A0A486WVA9	A0A486WVA9_K1497_M1	1	GlyGly (K)	K	1497	PKPLQPLKRVKFTEQ	1	814.306
A0A486WV77;A0A486WVA9;A0A486WWC7;A0A486WWW2;Q9N533	CELE_Y32H12A.8	GATOR complex protein WDR24	A0A486WWC7	A0A486WWC7_K1505_M1	1	GlyGly (K)	K	1505	PKPLQPLKRVKFTEQ	1	814.306
A0A486WV77;A0A486WVA9;A0A486WWC7;A0A486WWW2;Q9N533	CELE_Y32H12A.8	GATOR complex protein WDR24	A0A486WWW2	A0A486WWW2_K1501_M1	1	GlyGly (K)	K	1501	PKPLQPLKRVKFTEQ	1	814.306
A0A486WV77;A0A486WVA9;A0A486WWC7;A0A486WWW2;Q9N533	CELE_Y32H12A.8	GATOR complex protein WDR24	Q9N533	Q9N533_K1744_M1	1	GlyGly (K)	K	1744	PKPLQPLKRVKFTEQ	1	814.306
A0A486WV95;O45087	dyci-1	WD_REPEATS_REGION domain-containing protein	A0A486WV95	A0A486WV95_K186_M1	1	GlyGly (K)	K	186	AKLLGQTKQGDKGLT	1	6921.62
A0A486WV95;O45087	dyci-1	WD_REPEATS_REGION domain-containing protein	O45087	O45087_K190_M1	1	GlyGly (K)	K	190	AKLLGQTKQGDKGLT	1	6921.62
A0A486WV95;O45087	dyci-1	WD_REPEATS_REGION domain-containing protein	A0A486WV95	A0A486WV95_K20_M1	1	GlyGly (K)	K	20	KQKLAELKSQRKREE	1	5006.98
A0A486WV95;O45087	dyci-1	WD_REPEATS_REGION domain-containing protein	O45087	O45087_K20_M1	1	GlyGly (K)	K	20	KQKLAELKSQRKREE	1	5006.98
A0A486WVK8;A0A486WWU3;D7SFN6;D9N138;D9N139;Q18874	micu-3	EF-hand domain-containing protein	A0A486WVK8	A0A486WVK8_K268_M1	1	GlyGly (K)	K	268	FYEFARGKTAISPVD	1	7777.89
A0A486WVK8;A0A486WWU3;D7SFN6;D9N138;D9N139;Q18874	micu-3	EF-hand domain-containing protein	A0A486WWU3	A0A486WWU3_K309_M1	1	GlyGly (K)	K	309	FYEFARGKTAISPVD	1	7777.89
A0A486WVK8;A0A486WWU3;D7SFN6;D9N138;D9N139;Q18874	micu-3	EF-hand domain-containing protein	D7SFN6	D7SFN6_K247_M1	1	GlyGly (K)	K	247	FYEFARGKTAISPVD	1	7777.89
A0A486WVK8;A0A486WWU3;D7SFN6;D9N138;D9N139;Q18874	micu-3	EF-hand domain-containing protein	D9N138	D9N138_K266_M1	1	GlyGly (K)	K	266	FYEFARGKTAISPVD	1	7777.89
A0A486WVK8;A0A486WWU3;D7SFN6;D9N138;D9N139;Q18874	micu-3	EF-hand domain-containing protein	D9N139	D9N139_K307_M1	1	GlyGly (K)	K	307	FYEFARGKTAISPVD	1	7777.89
A0A486WVK8;A0A486WWU3;D7SFN6;D9N138;D9N139;Q18874	micu-3	EF-hand domain-containing protein	Q18874	Q18874_K326_M1	1	GlyGly (K)	K	326	FYEFARGKTAISPVD	1	7777.89
A0A486WWU7;O16518;Q86S57;Q8MXJ7	alh-4	Aldehyde dehydrogenase	A0A486WWU7	A0A486WWU7_K155_M1	1	GlyGly (K)	K	155	TFEKLIPKYFESKYV	1	9576.6
A0A486WWU7;O16518;Q86S57;Q8MXJ7	alh-4	Aldehyde dehydrogenase	O16518	O16518_K155_M1	1	GlyGly (K)	K	155	TFEKLIPKYFESKYV	1	9576.6
A0A486WWU7;O16518;Q86S57;Q8MXJ7	alh-4	Aldehyde dehydrogenase	Q86S57	Q86S57_K155_M1	1	GlyGly (K)	K	155	TFEKLIPKYFESKYV	1	9576.6
A0A486WWU7;O16518;Q86S57;Q8MXJ7	alh-4	Aldehyde dehydrogenase	Q8MXJ7	Q8MXJ7_K155_M1	1	GlyGly (K)	K	155	TFEKLIPKYFESKYV	1	9576.6
A0A486WX07;B5BM23;B5BM24;Q21531;Q7JMF0	ifg-1	MIF4G domain-containing protein	A0A486WX07	A0A486WX07_K1026_M1	1	GlyGly (K)	K	1026	SLVSKTEKQAFIEGA	1	726368
A0A486WX07;B5BM23;B5BM24;Q21531;Q7JMF0	ifg-1	MIF4G domain-containing protein	B5BM23	B5BM23_K908_M1	1	GlyGly (K)	K	908	SLVSKTEKQAFIEGA	1	726368
A0A486WX07;B5BM23;B5BM24;Q21531;Q7JMF0	ifg-1	MIF4G domain-containing protein	B5BM24	B5BM24_K1025_M1	1	GlyGly (K)	K	1025	SLVSKTEKQAFIEGA	1	726368
A0A486WX07;B5BM23;B5BM24;Q21531;Q7JMF0	ifg-1	MIF4G domain-containing protein	Q21531	Q21531_K1022_M1	1	GlyGly (K)	K	1022	SLVSKTEKQAFIEGA	1	726368
A0A486WX07;B5BM23;B5BM24;Q21531;Q7JMF0	ifg-1	MIF4G domain-containing protein	Q7JMF0	Q7JMF0_K1021_M1	1	GlyGly (K)	K	1021	SLVSKTEKQAFIEGA	1	726368
A0A486WX07;B5BM23;B5BM24;Q21531;Q7JMF0	ifg-1	MIF4G domain-containing protein	A0A486WX07	A0A486WX07_K403_M1	1	GlyGly (K)	K	403	VTIREIEKVFSRTPC	1	102575
A0A486WX07;B5BM23;B5BM24;Q21531;Q7JMF0	ifg-1	MIF4G domain-containing protein	B5BM23	B5BM23_K285_M1	1	GlyGly (K)	K	285	VTIREIEKVFSRTPC	1	102575
A0A486WX07;B5BM23;B5BM24;Q21531;Q7JMF0	ifg-1	MIF4G domain-containing protein	B5BM24	B5BM24_K403_M1	1	GlyGly (K)	K	403	VTIREIEKVFSRTPC	1	102575
A0A486WX07;B5BM23;B5BM24;Q21531;Q7JMF0	ifg-1	MIF4G domain-containing protein	Q21531	Q21531_K399_M1	1	GlyGly (K)	K	399	VTIREIEKVFSRTPC	1	102575
A0A486WX07;B5BM23;B5BM24;Q21531;Q7JMF0	ifg-1	MIF4G domain-containing protein	Q7JMF0	Q7JMF0_K399_M1	1	GlyGly (K)	K	399	VTIREIEKVFSRTPC	1	102575
A0A486WX07;B5BM23;B5BM24;Q21531;Q7JMF0	ifg-1	MIF4G domain-containing protein	A0A486WX07	A0A486WX07_K312_M1	1	GlyGly (K)	K	312	RVTPTLTKEESKEET	1	51403.9
A0A486WX07;B5BM23;B5BM24;Q21531;Q7JMF0	ifg-1	MIF4G domain-containing protein	B5BM23	B5BM23_K194_M1	1	GlyGly (K)	K	194	RVTPTLTKEESKEET	1	51403.9
A0A486WX07;B5BM23;B5BM24;Q21531;Q7JMF0	ifg-1	MIF4G domain-containing protein	B5BM24	B5BM24_K312_M1	1	GlyGly (K)	K	312	RVTPTLTKEESKEET	1	51403.9
A0A486WX07;B5BM23;B5BM24;Q21531;Q7JMF0	ifg-1	MIF4G domain-containing protein	Q21531	Q21531_K308_M1	1	GlyGly (K)	K	308	RVTPTLTKEESKEET	1	51403.9
A0A486WX07;B5BM23;B5BM24;Q21531;Q7JMF0	ifg-1	MIF4G domain-containing protein	Q7JMF0	Q7JMF0_K308_M1	1	GlyGly (K)	K	308	RVTPTLTKEESKEET	1	51403.9
A0A486WX07;B5BM23;B5BM24;Q21531;Q7JMF0	ifg-1	MIF4G domain-containing protein	A0A486WX07	A0A486WX07_K620_M1	1	GlyGly (K)	K	620	KKDIDADKLAIIEKE	1	50528.7
A0A486WX07;B5BM23;B5BM24;Q21531;Q7JMF0	ifg-1	MIF4G domain-containing protein	B5BM23	B5BM23_K502_M1	1	GlyGly (K)	K	502	KKDIDADKLAIIEKE	1	50528.7
A0A486WX07;B5BM23;B5BM24;Q21531;Q7JMF0	ifg-1	MIF4G domain-containing protein	B5BM24	B5BM24_K619_M1	1	GlyGly (K)	K	619	KKDIDADKLAIIEKE	1	50528.7
A0A486WX07;B5BM23;B5BM24;Q21531;Q7JMF0	ifg-1	MIF4G domain-containing protein	Q21531	Q21531_K616_M1	1	GlyGly (K)	K	616	KKDIDADKLAIIEKE	1	50528.7
A0A486WX07;B5BM23;B5BM24;Q21531;Q7JMF0	ifg-1	MIF4G domain-containing protein	Q7JMF0	Q7JMF0_K615_M1	1	GlyGly (K)	K	615	KKDIDADKLAIIEKE	1	50528.7
A0A486WX07;B5BM23;B5BM24;Q21531;Q7JMF0	ifg-1	MIF4G domain-containing protein	A0A486WX07	A0A486WX07_K641_M1	1	GlyGly (K)	K	641	ELMLAEEKQKFRRRK	1	46476
A0A486WX07;B5BM23;B5BM24;Q21531;Q7JMF0	ifg-1	MIF4G domain-containing protein	B5BM23	B5BM23_K523_M1	1	GlyGly (K)	K	523	ELMLAEEKQKFRRRK	1	46476
A0A486WX07;B5BM23;B5BM24;Q21531;Q7JMF0	ifg-1	MIF4G domain-containing protein	B5BM24	B5BM24_K640_M1	1	GlyGly (K)	K	640	ELMLAEEKQKFRRRK	1	46476
A0A486WX07;B5BM23;B5BM24;Q21531;Q7JMF0	ifg-1	MIF4G domain-containing protein	Q21531	Q21531_K637_M1	1	GlyGly (K)	K	637	ELMLAEEKQKFRRRK	1	46476
A0A486WX07;B5BM23;B5BM24;Q21531;Q7JMF0	ifg-1	MIF4G domain-containing protein	Q7JMF0	Q7JMF0_K636_M1	1	GlyGly (K)	K	636	ELMLAEEKQKFRRRK	1	46476
A0A486WX07;B5BM23;B5BM24;Q21531;Q7JMF0	ifg-1	MIF4G domain-containing protein	A0A486WX07	A0A486WX07_K362_M1	1	GlyGly (K)	K	362	KEAEEIEKKKLREEA	1	35372.1
A0A486WX07;B5BM23;B5BM24;Q21531;Q7JMF0	ifg-1	MIF4G domain-containing protein	B5BM23	B5BM23_K244_M1	1	GlyGly (K)	K	244	KEAEEIEKKKLREEA	1	35372.1
A0A486WX07;B5BM23;B5BM24;Q21531;Q7JMF0	ifg-1	MIF4G domain-containing protein	B5BM24	B5BM24_K362_M1	1	GlyGly (K)	K	362	KEAEEIEKKKLREEA	1	35372.1
A0A486WX07;B5BM23;B5BM24;Q21531;Q7JMF0	ifg-1	MIF4G domain-containing protein	Q21531	Q21531_K358_M1	1	GlyGly (K)	K	358	KEAEEIEKKKLREEA	1	35372.1
A0A486WX07;B5BM23;B5BM24;Q21531;Q7JMF0	ifg-1	MIF4G domain-containing protein	Q7JMF0	Q7JMF0_K358_M1	1	GlyGly (K)	K	358	KEAEEIEKKKLREEA	1	35372.1
A0A486WX07;B5BM23;B5BM24;Q21531;Q7JMF0	ifg-1	MIF4G domain-containing protein	A0A486WX07	A0A486WX07_K1023_M1	1	GlyGly (K)	K	1023	LRMSLVSKTEKQAFI	1	33837.8
A0A486WX07;B5BM23;B5BM24;Q21531;Q7JMF0	ifg-1	MIF4G domain-containing protein	B5BM23	B5BM23_K905_M1	1	GlyGly (K)	K	905	LRMSLVSKTEKQAFI	1	33837.8
A0A486WX07;B5BM23;B5BM24;Q21531;Q7JMF0	ifg-1	MIF4G domain-containing protein	B5BM24	B5BM24_K1022_M1	1	GlyGly (K)	K	1022	LRMSLVSKTEKQAFI	1	33837.8
A0A486WX07;B5BM23;B5BM24;Q21531;Q7JMF0	ifg-1	MIF4G domain-containing protein	Q21531	Q21531_K1019_M1	1	GlyGly (K)	K	1019	LRMSLVSKTEKQAFI	1	33837.8
A0A486WX07;B5BM23;B5BM24;Q21531;Q7JMF0	ifg-1	MIF4G domain-containing protein	Q7JMF0	Q7JMF0_K1018_M1	1	GlyGly (K)	K	1018	LRMSLVSKTEKQAFI	1	33837.8
A0A486WX07;B5BM23;B5BM24;Q21531;Q7JMF0	ifg-1	MIF4G domain-containing protein	A0A486WX07	A0A486WX07_K262_M1	1	GlyGly (K)	K	262	KTPEAPAKADYEVKQ	1	11516.7
A0A486WX07;B5BM23;B5BM24;Q21531;Q7JMF0	ifg-1	MIF4G domain-containing protein	B5BM23	B5BM23_K144_M1	1	GlyGly (K)	K	144	KTPEAPAKADYEVKQ	1	11516.7
A0A486WX07;B5BM23;B5BM24;Q21531;Q7JMF0	ifg-1	MIF4G domain-containing protein	B5BM24	B5BM24_K262_M1	1	GlyGly (K)	K	262	KTPEAPAKADYEVKQ	1	11516.7
A0A486WX07;B5BM23;B5BM24;Q21531;Q7JMF0	ifg-1	MIF4G domain-containing protein	Q21531	Q21531_K258_M1	1	GlyGly (K)	K	258	KTPEAPAKADYEVKQ	1	11516.7
A0A486WX07;B5BM23;B5BM24;Q21531;Q7JMF0	ifg-1	MIF4G domain-containing protein	Q7JMF0	Q7JMF0_K258_M1	1	GlyGly (K)	K	258	KTPEAPAKADYEVKQ	1	11516.7
A0A486WX07;B5BM23;B5BM24;Q21531;Q7JMF0	ifg-1	MIF4G domain-containing protein	A0A486WX07	A0A486WX07_K154_M1	1	GlyGly (K)	K	154	EIVDPTTKKAIEVTP	1	5148.95
A0A486WX07;B5BM23;B5BM24;Q21531;Q7JMF0	ifg-1	MIF4G domain-containing protein	B5BM23	B5BM23_K36_M1	1	GlyGly (K)	K	36	EIVDPTTKKAIEVTP	1	5148.95
A0A486WX07;B5BM23;B5BM24;Q21531;Q7JMF0	ifg-1	MIF4G domain-containing protein	B5BM24	B5BM24_K154_M1	1	GlyGly (K)	K	154	EIVDPTTKKAIEVTP	1	5148.95
A0A486WX07;B5BM23;B5BM24;Q21531;Q7JMF0	ifg-1	MIF4G domain-containing protein	Q21531	Q21531_K150_M1	1	GlyGly (K)	K	150	EIVDPTTKKAIEVTP	1	5148.95
A0A486WX07;B5BM23;B5BM24;Q21531;Q7JMF0	ifg-1	MIF4G domain-containing protein	Q7JMF0	Q7JMF0_K150_M1	1	GlyGly (K)	K	150	EIVDPTTKKAIEVTP	1	5148.95
A0A486WX07;B5BM23;B5BM24;Q21531;Q7JMF0	ifg-1	MIF4G domain-containing protein	A0A486WX07	A0A486WX07_K613_M1	1	GlyGly (K)	K	613	TQMTFQDKKDIDADK	1	2373.13
A0A486WX07;B5BM23;B5BM24;Q21531;Q7JMF0	ifg-1	MIF4G domain-containing protein	B5BM23	B5BM23_K495_M1	1	GlyGly (K)	K	495	TQMTFQDKKDIDADK	1	2373.13
A0A486WX07;B5BM23;B5BM24;Q21531;Q7JMF0	ifg-1	MIF4G domain-containing protein	B5BM24	B5BM24_K612_M1	1	GlyGly (K)	K	612	TQMTFQDKKDIDADK	1	2373.13
A0A486WX07;B5BM23;B5BM24;Q21531;Q7JMF0	ifg-1	MIF4G domain-containing protein	Q21531	Q21531_K609_M1	1	GlyGly (K)	K	609	TQMTFQDKKDIDADK	1	2373.13
A0A486WX07;B5BM23;B5BM24;Q21531;Q7JMF0	ifg-1	MIF4G domain-containing protein	Q7JMF0	Q7JMF0_K608_M1	1	GlyGly (K)	K	608	TQMTFQDKKDIDADK	1	2373.13
A0A486WX27;A0A486WY01;Q5WRT8;Q5WRT9	npp-21	TPR_MLP1_2 domain-containing protein	A0A486WX27	A0A486WX27_K479_M1	1	GlyGly (K)	K	479	RDYEFVSKRNAELLY	1	104891
A0A486WX27;A0A486WY01;Q5WRT8;Q5WRT9	npp-21	TPR_MLP1_2 domain-containing protein	A0A486WY01	A0A486WY01_K479_M1	1	GlyGly (K)	K	479	RDYEFVSKRNAELLY	1	104891
A0A486WX27;A0A486WY01;Q5WRT8;Q5WRT9	npp-21	TPR_MLP1_2 domain-containing protein	Q5WRT8	Q5WRT8_K479_M1	1	GlyGly (K)	K	479	RDYEFVSKRNAELLY	1	104891
A0A486WX27;A0A486WY01;Q5WRT8;Q5WRT9	npp-21	TPR_MLP1_2 domain-containing protein	Q5WRT9	Q5WRT9_K479_M1	1	GlyGly (K)	K	479	RDYEFVSKRNAELLY	1	104891
A0A486WX27;A0A486WY01;Q5WRT8;Q5WRT9	npp-21	TPR_MLP1_2 domain-containing protein	A0A486WX27	A0A486WX27_K389_M1	1	GlyGly (K)	K	389	EHARVRGKLTEVEED	1	62887.4
A0A486WX27;A0A486WY01;Q5WRT8;Q5WRT9	npp-21	TPR_MLP1_2 domain-containing protein	A0A486WY01	A0A486WY01_K389_M1	1	GlyGly (K)	K	389	EHARVRGKLTEVEED	1	62887.4
A0A486WX27;A0A486WY01;Q5WRT8;Q5WRT9	npp-21	TPR_MLP1_2 domain-containing protein	Q5WRT8	Q5WRT8_K389_M1	1	GlyGly (K)	K	389	EHARVRGKLTEVEED	1	62887.4
A0A486WX27;A0A486WY01;Q5WRT8;Q5WRT9	npp-21	TPR_MLP1_2 domain-containing protein	Q5WRT9	Q5WRT9_K389_M1	1	GlyGly (K)	K	389	EHARVRGKLTEVEED	1	62887.4
A0A486WX27;A0A486WY01;Q5WRT8;Q5WRT9	npp-21	TPR_MLP1_2 domain-containing protein	A0A486WX27	A0A486WX27_K555_M1	1	GlyGly (K)	K	555	RADLAVTKKSEAELK	1	32882.3
A0A486WX27;A0A486WY01;Q5WRT8;Q5WRT9	npp-21	TPR_MLP1_2 domain-containing protein	A0A486WY01	A0A486WY01_K555_M1	1	GlyGly (K)	K	555	RADLAVTKKSEAELK	1	32882.3
A0A486WX27;A0A486WY01;Q5WRT8;Q5WRT9	npp-21	TPR_MLP1_2 domain-containing protein	Q5WRT8	Q5WRT8_K555_M1	1	GlyGly (K)	K	555	RADLAVTKKSEAELK	1	32882.3
A0A486WX27;A0A486WY01;Q5WRT8;Q5WRT9	npp-21	TPR_MLP1_2 domain-containing protein	Q5WRT9	Q5WRT9_K555_M1	1	GlyGly (K)	K	555	RADLAVTKKSEAELK	1	32882.3
A0A486WX27;A0A486WY01;Q5WRT8;Q5WRT9	npp-21	TPR_MLP1_2 domain-containing protein	A0A486WX27	A0A486WX27_K469_M1	1	GlyGly (K)	K	469	YVRAELEKYQRDYEF	1	27523.5
A0A486WX27;A0A486WY01;Q5WRT8;Q5WRT9	npp-21	TPR_MLP1_2 domain-containing protein	A0A486WY01	A0A486WY01_K469_M1	1	GlyGly (K)	K	469	YVRAELEKYQRDYEF	1	27523.5
A0A486WX27;A0A486WY01;Q5WRT8;Q5WRT9	npp-21	TPR_MLP1_2 domain-containing protein	Q5WRT8	Q5WRT8_K469_M1	1	GlyGly (K)	K	469	YVRAELEKYQRDYEF	1	27523.5
A0A486WX27;A0A486WY01;Q5WRT8;Q5WRT9	npp-21	TPR_MLP1_2 domain-containing protein	Q5WRT9	Q5WRT9_K469_M1	1	GlyGly (K)	K	469	YVRAELEKYQRDYEF	1	27523.5
A0A486WX27;A0A486WY01;Q5WRT8;Q5WRT9	npp-21	TPR_MLP1_2 domain-containing protein	A0A486WX27	A0A486WX27_K796_M1	1	GlyGly (K)	K	796	RLERDSLKASTTRLS	1	23088.8
A0A486WX27;A0A486WY01;Q5WRT8;Q5WRT9	npp-21	TPR_MLP1_2 domain-containing protein	A0A486WY01	A0A486WY01_K796_M1	1	GlyGly (K)	K	796	RLERDSLKASTTRLS	1	23088.8
A0A486WX27;A0A486WY01;Q5WRT8;Q5WRT9	npp-21	TPR_MLP1_2 domain-containing protein	Q5WRT8	Q5WRT8_K796_M1	1	GlyGly (K)	K	796	RLERDSLKASTTRLS	1	23088.8
A0A486WX27;A0A486WY01;Q5WRT8;Q5WRT9	npp-21	TPR_MLP1_2 domain-containing protein	Q5WRT9	Q5WRT9_K796_M1	1	GlyGly (K)	K	796	RLERDSLKASTTRLS	1	23088.8
A0A486WX27;A0A486WY01;Q5WRT8;Q5WRT9	npp-21	TPR_MLP1_2 domain-containing protein	A0A486WX27	A0A486WX27_K755_M1	1	GlyGly (K)	K	755	GQRNILEKEEQVRMS	1	8437.17
A0A486WX27;A0A486WY01;Q5WRT8;Q5WRT9	npp-21	TPR_MLP1_2 domain-containing protein	A0A486WY01	A0A486WY01_K755_M1	1	GlyGly (K)	K	755	GQRNILEKEEQVRMS	1	8437.17
A0A486WX27;A0A486WY01;Q5WRT8;Q5WRT9	npp-21	TPR_MLP1_2 domain-containing protein	Q5WRT8	Q5WRT8_K755_M1	1	GlyGly (K)	K	755	GQRNILEKEEQVRMS	1	8437.17
A0A486WX27;A0A486WY01;Q5WRT8;Q5WRT9	npp-21	TPR_MLP1_2 domain-containing protein	Q5WRT9	Q5WRT9_K755_M1	1	GlyGly (K)	K	755	GQRNILEKEEQVRMS	1	8437.17
A0A486WX27;A0A486WY01;Q5WRT8;Q5WRT9	npp-21	TPR_MLP1_2 domain-containing protein	A0A486WX27	A0A486WX27_K336_M1	1	GlyGly (K)	K	336	QTRAELVKVTEMMKS	1	6561.29
A0A486WX27;A0A486WY01;Q5WRT8;Q5WRT9	npp-21	TPR_MLP1_2 domain-containing protein	A0A486WY01	A0A486WY01_K336_M1	1	GlyGly (K)	K	336	QTRAELVKVTEMMKS	1	6561.29
A0A486WX27;A0A486WY01;Q5WRT8;Q5WRT9	npp-21	TPR_MLP1_2 domain-containing protein	Q5WRT8	Q5WRT8_K336_M1	1	GlyGly (K)	K	336	QTRAELVKVTEMMKS	1	6561.29
A0A486WX27;A0A486WY01;Q5WRT8;Q5WRT9	npp-21	TPR_MLP1_2 domain-containing protein	Q5WRT9	Q5WRT9_K336_M1	1	GlyGly (K)	K	336	QTRAELVKVTEMMKS	1	6561.29
A0A486WX46;A0A486WY26;H2KY88;Q8MQ22	CELE_F56C9.10	BCAS3 domain-containing protein	A0A486WX46	A0A486WX46_K286_M1	1	GlyGly (K)	K	286	QGPVRALKVLPNNLK	1	6154.18
A0A486WX46;A0A486WY26;H2KY88;Q8MQ22	CELE_F56C9.10	BCAS3 domain-containing protein	A0A486WY26	A0A486WY26_K289_M1	1	GlyGly (K)	K	289	QGPVRALKVLPNNLK	1	6154.18
A0A486WX46;A0A486WY26;H2KY88;Q8MQ22	CELE_F56C9.10	BCAS3 domain-containing protein	H2KY88	H2KY88_K282_M1	1	GlyGly (K)	K	282	QGPVRALKVLPNNLK	1	6154.18
A0A486WX46;A0A486WY26;H2KY88;Q8MQ22	CELE_F56C9.10	BCAS3 domain-containing protein	Q8MQ22	Q8MQ22_K285_M1	1	GlyGly (K)	K	285	QGPVRALKVLPNNLK	1	6154.18
A0A486WXC8;O45247	C13B4.1	DOMON domain-containing protein	A0A486WXC8	A0A486WXC8_K989_M1	1	GlyGly (K)	K	989	NREVPAEKKRLWVNR	1	62650.3
A0A486WXC8;O45247	C13B4.1	DOMON domain-containing protein	O45247	O45247_K974_M1	1	GlyGly (K)	K	974	NREVPAEKKRLWVNR	1	62650.3
A0A486WXD9;Q9N5D3	sos-1	Son of sevenless homolog	A0A486WXD9	A0A486WXD9_K455_M1	1	GlyGly (K)	K	455	MSPELKTKITQFLDQ	1	5978.26
A0A486WXD9;Q9N5D3	sos-1	Son of sevenless homolog	Q9N5D3	Q9N5D3_K455_M1	1	GlyGly (K)	K	455	MSPELKTKITQFLDQ	1	5978.26
A0A486WXM5;Q1ZXS5	vps-39	CNH domain-containing protein;Vacuolar protein sorting-associated protein 39 homolog	A0A486WXM5	A0A486WXM5_K451_M1	1	GlyGly (K)	K	451	LYSSGAAKKTDEDEK	1	21232
A0A486WXM5;Q1ZXS5	vps-39	CNH domain-containing protein;Vacuolar protein sorting-associated protein 39 homolog	Q1ZXS5	Q1ZXS5_K454_M1	1	GlyGly (K)	K	454	LYSSGAAKKTDEDEK	1	21232
A0A486WXP6	lea-1	Plant Late Embryo Abundant (LEA) related	A0A486WXP6	A0A486WXP6_K1183_M1	1	GlyGly (K)	K	1183	TKEAVTSKAAEVEKS	1	102048
A0A486WXP6	lea-1	Plant Late Embryo Abundant (LEA) related	A0A486WXP6	A0A486WXP6_K438_M1	1	GlyGly (K)	K	438	KDTAVSAKDKTAEAA	1	58723
A0A486WXP6	lea-1	Plant Late Embryo Abundant (LEA) related	A0A486WXP6	A0A486WXP6_K129_M1	1	GlyGly (K)	K	129	NDNYESVKESASEAA	1	35233
A0A486WXP6	lea-1	Plant Late Embryo Abundant (LEA) related	A0A486WXP6	A0A486WXP6_K271_M1	1	GlyGly (K)	K	271	SGAYDSVKEKASDVA	1	33494.1
A0A486WXP6	lea-1	Plant Late Embryo Abundant (LEA) related	A0A486WXP6	A0A486WXP6_K573_M1	1	GlyGly (K)	K	573	SGAYDSVKEKASDIA	1	33494.1
A0A486WXP6	lea-1	Plant Late Embryo Abundant (LEA) related	A0A486WXP6	A0A486WXP6_K697_M1	1	GlyGly (K)	K	697	SGAYDSVKEKASDVA	1	33494.1
A0A486WXP6	lea-1	Plant Late Embryo Abundant (LEA) related	A0A486WXP6	A0A486WXP6_K353_M1	1	GlyGly (K)	K	353	KAGDGKGKAGDAWDT	1	19752.1
A0A486WXP6	lea-1	Plant Late Embryo Abundant (LEA) related	A0A486WXP6	A0A486WXP6_K868_M1	1	GlyGly (K)	K	868	KDYVEDAKDKASDVW	1	7245.52
A0A486WXP6	lea-1	Plant Late Embryo Abundant (LEA) related	A0A486WXP6	A0A486WXP6_K679_M1	1	GlyGly (K)	K	679	DSAKDKSKSITETIG	1	17079.6
A0A486WXP6	lea-1	Plant Late Embryo Abundant (LEA) related	A0A486WXP6	A0A486WXP6_K344_M1	1	GlyGly (K)	K	344	GDAWDTTKDKAGDGK	1	14565.6
A0A486WXP6	lea-1	Plant Late Embryo Abundant (LEA) related	A0A486WXP6	A0A486WXP6_K362_M1	1	GlyGly (K)	K	362	GDAWDTTKDKASDAW	1	14565.6
A0A486WXP6	lea-1	Plant Late Embryo Abundant (LEA) related	A0A486WXP6	A0A486WXP6_K324_M1	1	GlyGly (K)	K	324	KAGEAKDKMGDAWDT	1	14099.1
A0A486WXP6	lea-1	Plant Late Embryo Abundant (LEA) related	A0A486WXP6	A0A486WXP6_K522_M1	1	GlyGly (K)	K	522	ADAWDTTKDKAGDAW	1	13335.7
A0A486WXP6	lea-1	Plant Late Embryo Abundant (LEA) related	A0A486WXP6	A0A486WXP6_K890_M1	1	GlyGly (K)	K	890	SDVFDSLKEHGEDAS	1	13223
A0A486WXP6	lea-1	Plant Late Embryo Abundant (LEA) related	A0A486WXP6	A0A486WXP6_K373_M1	1	GlyGly (K)	K	373	SDAWDTTKDKAGEAK	1	12731.7
A0A486WXP6	lea-1	Plant Late Embryo Abundant (LEA) related	A0A486WXP6	A0A486WXP6_K657_M1	1	GlyGly (K)	K	657	SDAWDTTKDKASDAK	1	12731.7
A0A486WXP6	lea-1	Plant Late Embryo Abundant (LEA) related	A0A486WXP6	A0A486WXP6_K948_M1	1	GlyGly (K)	K	948	KEYFEQAKEKASDAL	1	12613.1
A0A486WXP6	lea-1	Plant Late Embryo Abundant (LEA) related	A0A486WXP6	A0A486WXP6_K921_M1	1	GlyGly (K)	K	921	TYDSAKEKASDAFDS	1	12538.8
A0A486WXP6	lea-1	Plant Late Embryo Abundant (LEA) related	A0A486WXP6	A0A486WXP6_K233_M1	1	GlyGly (K)	K	233	AYNSAKDKAGDAWDS	1	12218.1
A0A486WXP6	lea-1	Plant Late Embryo Abundant (LEA) related	A0A486WXP6	A0A486WXP6_K524_M1	1	GlyGly (K)	K	524	AWDTTKDKAGDAWDS	1	12218.1
A0A486WXP6	lea-1	Plant Late Embryo Abundant (LEA) related	A0A486WXP6	A0A486WXP6_K830_M1	1	GlyGly (K)	K	830	AYDAAKEKASDAWES	1	11724.5
A0A486WXP6	lea-1	Plant Late Embryo Abundant (LEA) related	A0A486WXP6	A0A486WXP6_K6_M1	1	GlyGly (K)	K	6	__MSFMDKVKDTANS	1	11627
A0A486WXP6	lea-1	Plant Late Embryo Abundant (LEA) related	A0A486WXP6	A0A486WXP6_K313_M1	1	GlyGly (K)	K	313	KASDAWDKTKDKAGE	1	10728.3
A0A486WXP6	lea-1	Plant Late Embryo Abundant (LEA) related	A0A486WXP6	A0A486WXP6_K502_M1	1	GlyGly (K)	K	502	KASDAWDKTKDKAGD	1	10728.3
A0A486WXP6	lea-1	Plant Late Embryo Abundant (LEA) related	A0A486WXP6	A0A486WXP6_K615_M1	1	GlyGly (K)	K	615	KASDAWDKTKDKAGE	1	10728.3
A0A486WXP6	lea-1	Plant Late Embryo Abundant (LEA) related	A0A486WXP6	A0A486WXP6_K364_M1	1	GlyGly (K)	K	364	AWDTTKDKASDAWDT	1	10262.4
A0A486WXP6	lea-1	Plant Late Embryo Abundant (LEA) related	A0A486WXP6	A0A486WXP6_K648_M1	1	GlyGly (K)	K	648	AWDSTKDKASDAWDT	1	10262.4
A0A486WXP6	lea-1	Plant Late Embryo Abundant (LEA) related	A0A486WXP6	A0A486WXP6_K1017_M1	1	GlyGly (K)	K	1017	SDAVESAKKQGEETS	1	8212.42
A0A486WXP6	lea-1	Plant Late Embryo Abundant (LEA) related	A0A486WXP6	A0A486WXP6_K304_M1	1	GlyGly (K)	K	304	ADAYNTAKDKASDAW	1	7265.63
A0A486WXP6	lea-1	Plant Late Embryo Abundant (LEA) related	A0A486WXP6	A0A486WXP6_K258_M1	1	GlyGly (K)	K	258	KTKSFTEKVGDKISG	1	6842.58
A0A486WXP6	lea-1	Plant Late Embryo Abundant (LEA) related	A0A486WXP6	A0A486WXP6_K988_M1	1	GlyGly (K)	K	988	SEIWDSAKKHGEEAS	1	6273
A0A486WXP6	lea-1	Plant Late Embryo Abundant (LEA) related	A0A486WXP6	A0A486WXP6_K400_M1	1	GlyGly (K)	K	400	KAGEAKDKASDAADD	1	5641.14
A0A486WXP6	lea-1	Plant Late Embryo Abundant (LEA) related	A0A486WXP6	A0A486WXP6_K335_M1	1	GlyGly (K)	K	335	AWDTTKDKAGDAWDT	1	5221.97
A0A486WXP6	lea-1	Plant Late Embryo Abundant (LEA) related	A0A486WXP6	A0A486WXP6_K140_M1	1	GlyGly (K)	K	140	SEAADRLKEPAQNTA	1	5033.58
A0A486WXP6	lea-1	Plant Late Embryo Abundant (LEA) related	A0A486WXP6	A0A486WXP6_K88_M1	1	GlyGly (K)	K	88	YDAKDSAKESASNAG	1	4934.91
A0A486WXP6	lea-1	Plant Late Embryo Abundant (LEA) related	A0A486WXP6	A0A486WXP6_K646_M1	1	GlyGly (K)	K	646	GNAWDSTKDKASDAW	1	4826.17
A0A486WXP6	lea-1	Plant Late Embryo Abundant (LEA) related	A0A486WXP6	A0A486WXP6_K262_M1	1	GlyGly (K)	K	262	FTEKVGDKISGAYDS	1	4341.41
A0A486WXP6	lea-1	Plant Late Embryo Abundant (LEA) related	A0A486WXP6	A0A486WXP6_K1218_M1	1	GlyGly (K)	K	1218	QKVDENLKTGTLPSP	1	4340.58
A0A486WXP6	lea-1	Plant Late Embryo Abundant (LEA) related	A0A486WXP6	A0A486WXP6_K637_M1	1	GlyGly (K)	K	637	AWDNTKDKAGNAWDS	1	4241.04
A0A486WXP6	lea-1	Plant Late Embryo Abundant (LEA) related	A0A486WXP6	A0A486WXP6_K635_M1	1	GlyGly (K)	K	635	GDAWDNTKDKAGNAW	1	4171.38
A0A486WXP6	lea-1	Plant Late Embryo Abundant (LEA) related	A0A486WXP6	A0A486WXP6_K626_M1	1	GlyGly (K)	K	626	KAGEAKDKAGDAWDN	1	3112
A0A486WXP6	lea-1	Plant Late Embryo Abundant (LEA) related	A0A486WXP6	A0A486WXP6_K1008_M1	1	GlyGly (K)	K	1008	YFEQAKDKASDAVES	1	2831.19
A0A486WXP6	lea-1	Plant Late Embryo Abundant (LEA) related	A0A486WXP6	A0A486WXP6_K1037_M1	1	GlyGly (K)	K	1037	HADHAKGKIADAWDA	1	2083.15
A0A486WXX8;A5JYR4;Q8I4H0;Q9U3A6	dab-1	PID domain-containing protein	A0A486WXX8	A0A486WXX8_K66_M1	1	GlyGly (K)	K	66	IGEQDVDKARGDAMC	1	40049.6
A0A486WXX8;A5JYR4;Q8I4H0;Q9U3A6	dab-1	PID domain-containing protein	A5JYR4	A5JYR4_K66_M1	1	GlyGly (K)	K	66	IGEQDVDKARGDAMC	1	40049.6
A0A486WXX8;A5JYR4;Q8I4H0;Q9U3A6	dab-1	PID domain-containing protein	Q8I4H0	Q8I4H0_K66_M1	1	GlyGly (K)	K	66	IGEQDVDKARGDAMC	1	40049.6
A0A486WXX8;A5JYR4;Q8I4H0;Q9U3A6	dab-1	PID domain-containing protein	Q9U3A6	Q9U3A6_K66_M1	1	GlyGly (K)	K	66	IGEQDVDKARGDAMC	1	40049.6
A0A486WXX8;A5JYR4;Q8I4H0;Q9U3A6	dab-1	PID domain-containing protein	A0A486WXX8	A0A486WXX8_K418_M1	1	GlyGly (K)	K	418	RAETWSEKKVTSLEE	1	19680.5
A0A486WXX8;A5JYR4;Q8I4H0;Q9U3A6	dab-1	PID domain-containing protein	A5JYR4	A5JYR4_K416_M1	1	GlyGly (K)	K	416	KAETWSEKKVTSLEE	1	19680.5
A0A486WXX8;A5JYR4;Q8I4H0;Q9U3A6	dab-1	PID domain-containing protein	Q8I4H0	Q8I4H0_K414_M1	1	GlyGly (K)	K	414	KAETWSEKKVTSLEE	1	19680.5
A0A486WXX8;A5JYR4;Q8I4H0;Q9U3A6	dab-1	PID domain-containing protein	Q9U3A6	Q9U3A6_K416_M1	1	GlyGly (K)	K	416	RAETWSEKKVTSLEE	1	19680.5
A0A486WXX8;A5JYR4;Q8I4H0;Q9U3A6	dab-1	PID domain-containing protein	A0A486WXX8	A0A486WXX8_K57_M1	1	GlyGly (K)	K	57	NGISYKGKLIGEQDV	1	13348.3
A0A486WXX8;A5JYR4;Q8I4H0;Q9U3A6	dab-1	PID domain-containing protein	A5JYR4	A5JYR4_K57_M1	1	GlyGly (K)	K	57	NGISYKGKLIGEQDV	1	13348.3
A0A486WXX8;A5JYR4;Q8I4H0;Q9U3A6	dab-1	PID domain-containing protein	Q8I4H0	Q8I4H0_K57_M1	1	GlyGly (K)	K	57	NGISYKGKLIGEQDV	1	13348.3
A0A486WXX8;A5JYR4;Q8I4H0;Q9U3A6	dab-1	PID domain-containing protein	Q9U3A6	Q9U3A6_K57_M1	1	GlyGly (K)	K	57	NGISYKGKLIGEQDV	1	13348.3
A0A486WXX8;A5JYR4;Q8I4H0;Q9U3A6	dab-1	PID domain-containing protein	A0A486WXX8	A0A486WXX8_K443_M1	1	GlyGly (K)	K	443	LVGGQGIKETKKNPF	1	6711.79
A0A486WXX8;A5JYR4;Q8I4H0;Q9U3A6	dab-1	PID domain-containing protein	A5JYR4	A5JYR4_K441_M1	1	GlyGly (K)	K	441	LVGGQGIKETKKNPF	1	6711.79
A0A486WXX8;A5JYR4;Q8I4H0;Q9U3A6	dab-1	PID domain-containing protein	Q8I4H0	Q8I4H0_K439_M1	1	GlyGly (K)	K	439	LVGGQGIKETKKNPF	1	6711.79
A0A486WXX8;A5JYR4;Q8I4H0;Q9U3A6	dab-1	PID domain-containing protein	Q9U3A6	Q9U3A6_K441_M1	1	GlyGly (K)	K	441	LVGGQGIKETKKNPF	1	6711.79
A0A486WXX8;A5JYR4;Q8I4H0;Q9U3A6	dab-1	PID domain-containing protein	A0A486WXX8	A0A486WXX8_K36_M1	1	GlyGly (K)	K	36	AMLKRTKKASNASSD	1	6290.43
A0A486WXX8;A5JYR4;Q8I4H0;Q9U3A6	dab-1	PID domain-containing protein	A5JYR4	A5JYR4_K36_M1	1	GlyGly (K)	K	36	AMLKRTKKASNASSD	1	6290.43
A0A486WXX8;A5JYR4;Q8I4H0;Q9U3A6	dab-1	PID domain-containing protein	Q8I4H0	Q8I4H0_K36_M1	1	GlyGly (K)	K	36	AMLKRTKKASNASSD	1	6290.43
A0A486WXX8;A5JYR4;Q8I4H0;Q9U3A6	dab-1	PID domain-containing protein	Q9U3A6	Q9U3A6_K36_M1	1	GlyGly (K)	K	36	AMLKRTKKASNASSD	1	6290.43
A0A486WXX8;A5JYR4;Q8I4H0;Q9U3A6	dab-1	PID domain-containing protein	A0A486WXX8	A0A486WXX8_K85_M1	1	GlyGly (K)	K	85	RTAKSIIKAAGAHKT	1	3203.55
A0A486WXX8;A5JYR4;Q8I4H0;Q9U3A6	dab-1	PID domain-containing protein	A5JYR4	A5JYR4_K85_M1	1	GlyGly (K)	K	85	RTAKSIIKAAGAHKT	1	3203.55
A0A486WXX8;A5JYR4;Q8I4H0;Q9U3A6	dab-1	PID domain-containing protein	Q8I4H0	Q8I4H0_K85_M1	1	GlyGly (K)	K	85	RTAKSIIKAAGAHKT	1	3203.55
A0A486WXX8;A5JYR4;Q8I4H0;Q9U3A6	dab-1	PID domain-containing protein	Q9U3A6	Q9U3A6_K85_M1	1	GlyGly (K)	K	85	RTAKSIIKAAGAHKT	1	3203.55
A0A486WY48;Q8I100	rabx-5	Rab5 GDP/GTP exchange factor	A0A486WY48	A0A486WY48_K155_M1	1	GlyGly (K)	K	155	SVKNAVNKISEMRMS	1	40659.1
A0A486WY48;Q8I100	rabx-5	Rab5 GDP/GTP exchange factor	Q8I100	Q8I100_K152_M1	1	GlyGly (K)	K	152	SVKNAVNKISEMRMS	1	40659.1
A0A486WY48;Q8I100	rabx-5	Rab5 GDP/GTP exchange factor	A0A486WY48	A0A486WY48_K326_M1	1	GlyGly (K)	K	326	PLIQSNVKFISRFAI	1	24853.2
A0A486WY48;Q8I100	rabx-5	Rab5 GDP/GTP exchange factor	Q8I100	Q8I100_K323_M1	1	GlyGly (K)	K	323	PLIQSNVKFISRFAI	1	24853.2
A0A486WY88;G5EE12	cash-1	Striatin N-terminal domain-containing protein	A0A486WY88	A0A486WY88_K246_M1	1	GlyGly (K)	K	246	GKGASFEKLIKQYKD	1	11848.4
A0A486WY88;G5EE12	cash-1	Striatin N-terminal domain-containing protein	G5EE12	G5EE12_K243_M1	1	GlyGly (K)	K	243	GKGASFEKLIKQYKD	1	11848.4
A0A486WYQ4;Q2XMY3;Q2XMY4	CELE_W08G11.3	Trichohyalin	A0A486WYQ4	A0A486WYQ4_K334_M1	1	GlyGly (K)	K	334	TIKTTYEKQLSRMEE	1	6052.12
A0A486WYQ4;Q2XMY3;Q2XMY4	CELE_W08G11.3	Trichohyalin	Q2XMY3	Q2XMY3_K333_M1	1	GlyGly (K)	K	333	TIKTTYEKQLSRMEE	1	6052.12
A0A486WYQ4;Q2XMY3;Q2XMY4	CELE_W08G11.3	Trichohyalin	Q2XMY4	Q2XMY4_K332_M1	1	GlyGly (K)	K	332	TIKTTYEKQLSRMEE	1	6052.12
A0A486WYQ4;Q2XMY3;Q2XMY4	CELE_W08G11.3	Trichohyalin	A0A486WYQ4	A0A486WYQ4_K284_M1	1	GlyGly (K)	K	284	EIRLANYKSATLLKA	1	1818.78
A0A486WYQ4;Q2XMY3;Q2XMY4	CELE_W08G11.3	Trichohyalin	Q2XMY3	Q2XMY3_K285_M1	1	GlyGly (K)	K	285	EIRLANYKSATLLKA	1	1818.78
A0A486WYQ4;Q2XMY3;Q2XMY4	CELE_W08G11.3	Trichohyalin	Q2XMY4	Q2XMY4_K284_M1	1	GlyGly (K)	K	284	EIRLANYKSATLLKA	1	1818.78
A0A4V0IIR6	ifa-1	Intermediate filament protein A	A0A4V0IIR6	A0A4V0IIR6_K115_M1	1	GlyGly (K)	K	115	RLASYIEKVRFLEAQ	1	17919.2
A0A4V0IJT2;A0A4V0IMP7;A0A4V0IMW1;A0A4V6Z7Z0;Q9N4I6	CELE_Y71F9AL.10	RING-type E3 ubiquitin transferase	A0A4V0IJT2	A0A4V0IJT2_K102_M1	1	GlyGly (K)	K	102	TYNDDVLKDDKGECS	1	5454.89
A0A4V0IJT2;A0A4V0IMP7;A0A4V0IMW1;A0A4V6Z7Z0;Q9N4I6	CELE_Y71F9AL.10	RING-type E3 ubiquitin transferase	A0A4V0IMP7	A0A4V0IMP7_K137_M1	1	GlyGly (K)	K	137	TYNDDVLKDDKGECS	1	5454.89
A0A4V0IJT2;A0A4V0IMP7;A0A4V0IMW1;A0A4V6Z7Z0;Q9N4I6	CELE_Y71F9AL.10	RING-type E3 ubiquitin transferase	A0A4V0IMW1	A0A4V0IMW1_K118_M1	1	GlyGly (K)	K	118	TYNDDVLKDDKGECS	1	5454.89
A0A4V0IJT2;A0A4V0IMP7;A0A4V0IMW1;A0A4V6Z7Z0;Q9N4I6	CELE_Y71F9AL.10	RING-type E3 ubiquitin transferase	A0A4V6Z7Z0	A0A4V6Z7Z0_K116_M1	1	GlyGly (K)	K	116	TYNDDVLKDDKGECS	1	5454.89
A0A4V0IJT2;A0A4V0IMP7;A0A4V0IMW1;A0A4V6Z7Z0;Q9N4I6	CELE_Y71F9AL.10	RING-type E3 ubiquitin transferase	Q9N4I6	Q9N4I6_K139_M1	1	GlyGly (K)	K	139	TYNDDVLKDDKGECS	1	5454.89
A0A4V0IK78;Q18585	dhhc-9	Palmitoyltransferase	A0A4V0IK78	A0A4V0IK78_K306_M1	1	GlyGly (K)	K	306	KYEDISPKSDAYDIV	1	4800.14
A0A4V0IK78;Q18585	dhhc-9	Palmitoyltransferase	Q18585	Q18585_K304_M1	1	GlyGly (K)	K	304	KYEDISPKSDAYDIV	1	4800.14
A0A4V0IKG6;O17566	gck-4	Protein kinase domain-containing protein	A0A4V0IKG6	A0A4V0IKG6_K1009_M1	1	GlyGly (K)	K	1009	KHNLLRAKENNIWEL	1	5081.68
A0A4V0IKG6;O17566	gck-4	Protein kinase domain-containing protein	O17566	O17566_K1009_M1	1	GlyGly (K)	K	1009	KHNLLRAKENNIWEL	1	5081.68
A0A4V0IKQ8;Q27GT0	C53C11.5	Protein tipE	A0A4V0IKQ8	A0A4V0IKQ8_K151_M1	1	GlyGly (K)	K	151	DERKALNKGSVIEV_	1	126014
A0A4V0IKQ8;Q27GT0	C53C11.5	Protein tipE	Q27GT0	Q27GT0_K147_M1	1	GlyGly (K)	K	147	DERKALNKGSVIEV_	1	126014
A0A4V0IL76;A0A4V0ILM7;G5EFX2;G5EGE3	pkn-1	protein kinase C	A0A4V0IL76	A0A4V0IL76_K944_M1	1	GlyGly (K)	K	944	ERDAEDIKIQRFFRH	1	5756.63
A0A4V0IL76;A0A4V0ILM7;G5EFX2;G5EGE3	pkn-1	protein kinase C	A0A4V0ILM7	A0A4V0ILM7_K1063_M1	1	GlyGly (K)	K	1063	ERDAEDIKIQRFFRH	1	5756.63
A0A4V0IL76;A0A4V0ILM7;G5EFX2;G5EGE3	pkn-1	protein kinase C	G5EFX2	G5EFX2_K938_M1	1	GlyGly (K)	K	938	ERDAEDIKIQRFFRH	1	5756.63
A0A4V0IL76;A0A4V0ILM7;G5EFX2;G5EGE3	pkn-1	protein kinase C	G5EGE3	G5EGE3_K1057_M1	1	GlyGly (K)	K	1057	ERDAEDIKIQRFFRH	1	5756.63
A0A4V0ING4;Q18660	acs-17	long-chain-fatty-acid--CoA ligase	A0A4V0ING4	A0A4V0ING4_K51_M1	1	GlyGly (K)	K	51	IFADPAEKLEKSERV	1	40375.1
A0A4V0ING4;Q18660	acs-17	long-chain-fatty-acid--CoA ligase	Q18660	Q18660_K51_M1	1	GlyGly (K)	K	51	IFADPAEKLEKSERV	1	40375.1
A0A4V0ING4;Q18660	acs-17	long-chain-fatty-acid--CoA ligase	A0A4V0ING4	A0A4V0ING4_K710_M1	1	GlyGly (K)	K	710	LKRKNIEKAFRKELD	1	6972.49
A0A4V0ING4;Q18660	acs-17	long-chain-fatty-acid--CoA ligase	Q18660	Q18660_K707_M1	1	GlyGly (K)	K	707	LKRKNIEKAFRKELD	1	6972.49
A0A4V0ING4;Q18660	acs-17	long-chain-fatty-acid--CoA ligase	A0A4V0ING4	A0A4V0ING4_K115_M1	1	GlyGly (K)	K	115	MGTREVLKVHKEKQS	1	3131.81
A0A4V0ING4;Q18660	acs-17	long-chain-fatty-acid--CoA ligase	Q18660	Q18660_K115_M1	1	GlyGly (K)	K	115	MGTREVLKVHKEKQS	1	3131.81
A0A5E4LWH3;Q95QC9	CELE_K09F5.6	Protein tincar	A0A5E4LWH3	A0A5E4LWH3_K525_M1	1	GlyGly (K)	K	525	QSPATRAKILTEVDG	1	4589.94
A0A5E4LWH3;Q95QC9	CELE_K09F5.6	Protein tincar	Q95QC9	Q95QC9_K525_M1	1	GlyGly (K)	K	525	QSPATRAKILTEVDG	1	4589.94
A0A5E4LX31;A0A5E4LZF8;Q94407	nhr-48	Nuclear receptor domain-containing protein;Nuclear receptor domain-containing protein;Nuclear hormone receptor family member nhr-48	A0A5E4LX31	A0A5E4LX31_K691_M1	1	GlyGly (K)	K	691	RFLPQVDKRSVVKRG	1	3930.05
A0A5E4LX31;A0A5E4LZF8;Q94407	nhr-48	Nuclear receptor domain-containing protein;Nuclear receptor domain-containing protein;Nuclear hormone receptor family member nhr-48	A0A5E4LZF8	A0A5E4LZF8_K702_M1	1	GlyGly (K)	K	702	RFLPQVDKRSVVKRG	1	3930.05
A0A5E4LX31;A0A5E4LZF8;Q94407	nhr-48	Nuclear receptor domain-containing protein;Nuclear receptor domain-containing protein;Nuclear hormone receptor family member nhr-48	Q94407	Q94407_K686_M1	1	GlyGly (K)	K	686	RFLPQVDKRSVVKRG	1	3930.05
A0A5E4LXR0;Q20641	nmy-1	Myosin-11	A0A5E4LXR0	A0A5E4LXR0_K71_M1	1	GlyGly (K)	K	71	ISRDDVQKANPPKFD	1	6728.56
A0A5E4LXR0;Q20641	nmy-1	Myosin-11	Q20641	Q20641_K71_M1	1	GlyGly (K)	K	71	ISRDDVQKANPPKFD	1	6728.56
A0A5E4LXR0;Q20641	nmy-1	Myosin-11	A0A5E4LXR0	A0A5E4LXR0_K834_M1	1	GlyGly (K)	K	834	WRLFTKVKPLLQVTR	1	1796.46
A0A5E4LXR0;Q20641	nmy-1	Myosin-11	Q20641	Q20641_K841_M1	1	GlyGly (K)	K	841	WRLFTKVKPLLQVTR	1	1796.46
A0A5E4LYE2	ifc-2	Intermediate filament protein ifc-2	A0A5E4LYE2	A0A5E4LYE2_K291_M1	1	GlyGly (K)	K	291	QEKVVPLKPRKSSNV	1	37333.4
A0A5E4LYE2	ifc-2	Intermediate filament protein ifc-2	A0A5E4LYE2	A0A5E4LYE2_K276_M1	1	GlyGly (K)	K	276	PTVNALTKQFEISSQ	1	25485.4
A0A5E4LYE2	ifc-2	Intermediate filament protein ifc-2	A0A5E4LYE2	A0A5E4LYE2_K685_M1	1	GlyGly (K)	K	685	YEEYSTTKRLRDRSQ	1	18845.8
A0A5E4LYE2	ifc-2	Intermediate filament protein ifc-2	A0A5E4LYE2	A0A5E4LYE2_K612_M1	1	GlyGly (K)	K	612	VTDNAEMKEKVVEIA	1	11806.5
A0A5E4LYE2	ifc-2	Intermediate filament protein ifc-2	A0A5E4LYE2	A0A5E4LYE2_K785_M1	1	GlyGly (K)	K	785	RLADYIEKVRFLEAQ	1	11419
A0A5E4LYE2	ifc-2	Intermediate filament protein ifc-2	A0A5E4LYE2	A0A5E4LYE2_K651_M1	1	GlyGly (K)	K	651	EVKQEELKVENKIEN	1	5375.07
A0A5E4LYE2	ifc-2	Intermediate filament protein ifc-2	A0A5E4LYE2	A0A5E4LYE2_K601_M1	1	GlyGly (K)	K	601	VKQEAKEKINSVTDN	1	5079.06
A0A5E4LYE2	ifc-2	Intermediate filament protein ifc-2	A0A5E4LYE2	A0A5E4LYE2_K315_M1	1	GlyGly (K)	K	315	SRVVVIDKSQMKSHK	1	3652.39
A0A5E4LYE2	ifc-2	Intermediate filament protein ifc-2	A0A5E4LYE2	A0A5E4LYE2_K1055_M1	1	GlyGly (K)	K	1055	ERLIDDLKNNEEAKF	1	1904.46
A0A5E4LZ56;O17397	dhcr-24;F52H2.6	FAD-binding PCMH-type domain-containing protein;Diminuto-like protein	A0A5E4LZ56	A0A5E4LZ56_K103_M1	1	GlyGly (K)	K	103	SFRFPLYKENATKIA	1	41303.6
A0A5E4LZ56;O17397	dhcr-24;F52H2.6	FAD-binding PCMH-type domain-containing protein;Diminuto-like protein	O17397	O17397_K103_M1	1	GlyGly (K)	K	103	SFRFPLYKENATKIA	1	41303.6
A0A5E4LZ56;O17397	dhcr-24;F52H2.6	FAD-binding PCMH-type domain-containing protein;Diminuto-like protein	A0A5E4LZ56	A0A5E4LZ56_K425_M1	1	GlyGly (K)	K	425	KSQPGLMKLRNATHK	1	39429.9
A0A5E4LZ56;O17397	dhcr-24;F52H2.6	FAD-binding PCMH-type domain-containing protein;Diminuto-like protein	O17397	O17397_K434_M1	1	GlyGly (K)	K	434	KSQPGLMKLRNATHK	1	39429.9
A0A5E4LZ56;O17397	dhcr-24;F52H2.6	FAD-binding PCMH-type domain-containing protein;Diminuto-like protein	A0A5E4LZ56	A0A5E4LZ56_K493_M1	1	GlyGly (K)	K	493	DRTLYDWKRASCKCI	1	3094.73
A0A5E4LZ56;O17397	dhcr-24;F52H2.6	FAD-binding PCMH-type domain-containing protein;Diminuto-like protein	O17397	O17397_K502_M1	1	GlyGly (K)	K	502	DRTLYDWKRASCKCI	1	3094.73
A0A5E4LZ56;O17397	dhcr-24;F52H2.6	FAD-binding PCMH-type domain-containing protein;Diminuto-like protein	A0A5E4LZ56	A0A5E4LZ56_K108_M1	1	GlyGly (K)	K	108	LYKENATKIATDKLF	1	2499.28
A0A5E4LZ56;O17397	dhcr-24;F52H2.6	FAD-binding PCMH-type domain-containing protein;Diminuto-like protein	O17397	O17397_K108_M1	1	GlyGly (K)	K	108	LYKENATKIATDKLF	1	2499.28
A0A5E4LZ74;A0A5E4M2I1	CELE_K09E9.3	Transcription initiation factor TFIID subunit 5	A0A5E4LZ74	A0A5E4LZ74_K96_M1	1	GlyGly (K)	K	96	IKDLSFVKTEKEFQL	1	12616.4
A0A5E4LZ74;A0A5E4M2I1	CELE_K09E9.3	Transcription initiation factor TFIID subunit 5	A0A5E4M2I1	A0A5E4M2I1_K96_M1	1	GlyGly (K)	K	96	IKDLSFVKTEKLNQR	1	12616.4
A0A5K1I8Q0;A0A5K1IAT8	CELE_K05C4.9	Protein zyg-11 homolog B	A0A5K1I8Q0	A0A5K1I8Q0_K239_M1	1	GlyGly (K)	K	239	SKNLETSKNVLRFVE	1	5499.05
A0A5K1I8Q0;A0A5K1IAT8	CELE_K05C4.9	Protein zyg-11 homolog B	A0A5K1IAT8	A0A5K1IAT8_K225_M1	1	GlyGly (K)	K	225	SKNLETSKNVLRFVE	1	5499.05
A0A5S9MML0	CELE_F10G7.10	E3 ubiquitin-protein ligase	A0A5S9MML0	A0A5S9MML0_K1506_M1	1	GlyGly (K)	K	1506	QEDERNVKYSTNYST	1	6090.59
A0A5S9MML0	CELE_F10G7.10	E3 ubiquitin-protein ligase	A0A5S9MML0	A0A5S9MML0_K307_M1	1	GlyGly (K)	K	307	VSKILLDKNLYKVLT	1	1750.01
A0A5S9MNI8;A0A5S9MPX1;Q09449;Q95ZZ3	C05C10.2	DNA2/NAM7 helicase-like C-terminal domain-containing protein;DNA2/NAM7 helicase-like C-terminal domain-containing protein;Uncharacterized ATP-dependent helicase C05C10.2;DNA2/NAM7 helicase-like C-terminal domain-containing protein	A0A5S9MNI8	A0A5S9MNI8_K367_M1	1	GlyGly (K)	K	367	TKFFDIGKSEKRKFG	1	94502.6
A0A5S9MNI8;A0A5S9MPX1;Q09449;Q95ZZ3	C05C10.2	DNA2/NAM7 helicase-like C-terminal domain-containing protein;DNA2/NAM7 helicase-like C-terminal domain-containing protein;Uncharacterized ATP-dependent helicase C05C10.2;DNA2/NAM7 helicase-like C-terminal domain-containing protein	A0A5S9MPX1	A0A5S9MPX1_K367_M1	1	GlyGly (K)	K	367	TKFFDIGKSEKRKFG	1	94502.6
A0A5S9MNI8;A0A5S9MPX1;Q09449;Q95ZZ3	C05C10.2	DNA2/NAM7 helicase-like C-terminal domain-containing protein;DNA2/NAM7 helicase-like C-terminal domain-containing protein;Uncharacterized ATP-dependent helicase C05C10.2;DNA2/NAM7 helicase-like C-terminal domain-containing protein	Q09449	Q09449_K488_M1	1	GlyGly (K)	K	488	TKFFDIGKSEKRKFG	1	94502.6
A0A5S9MNI8;A0A5S9MPX1;Q09449;Q95ZZ3	C05C10.2	DNA2/NAM7 helicase-like C-terminal domain-containing protein;DNA2/NAM7 helicase-like C-terminal domain-containing protein;Uncharacterized ATP-dependent helicase C05C10.2;DNA2/NAM7 helicase-like C-terminal domain-containing protein	Q95ZZ3	Q95ZZ3_K488_M1	1	GlyGly (K)	K	488	TKFFDIGKSEKRKFG	1	94502.6
A0A5S9MNI8;A0A5S9MPX1;Q09449;Q95ZZ3	C05C10.2	DNA2/NAM7 helicase-like C-terminal domain-containing protein;DNA2/NAM7 helicase-like C-terminal domain-containing protein;Uncharacterized ATP-dependent helicase C05C10.2;DNA2/NAM7 helicase-like C-terminal domain-containing protein	A0A5S9MNI8	A0A5S9MNI8_K177_M1	1	GlyGly (K)	K	177	VNNRTVLKGFERSSV	1	38357.6
A0A5S9MNI8;A0A5S9MPX1;Q09449;Q95ZZ3	C05C10.2	DNA2/NAM7 helicase-like C-terminal domain-containing protein;DNA2/NAM7 helicase-like C-terminal domain-containing protein;Uncharacterized ATP-dependent helicase C05C10.2;DNA2/NAM7 helicase-like C-terminal domain-containing protein	A0A5S9MPX1	A0A5S9MPX1_K177_M1	1	GlyGly (K)	K	177	VNNRTVLKGFERSSV	1	38357.6
A0A5S9MNI8;A0A5S9MPX1;Q09449;Q95ZZ3	C05C10.2	DNA2/NAM7 helicase-like C-terminal domain-containing protein;DNA2/NAM7 helicase-like C-terminal domain-containing protein;Uncharacterized ATP-dependent helicase C05C10.2;DNA2/NAM7 helicase-like C-terminal domain-containing protein	Q09449	Q09449_K298_M1	1	GlyGly (K)	K	298	VNNRTVLKGFERSSV	1	38357.6
A0A5S9MNI8;A0A5S9MPX1;Q09449;Q95ZZ3	C05C10.2	DNA2/NAM7 helicase-like C-terminal domain-containing protein;DNA2/NAM7 helicase-like C-terminal domain-containing protein;Uncharacterized ATP-dependent helicase C05C10.2;DNA2/NAM7 helicase-like C-terminal domain-containing protein	Q95ZZ3	Q95ZZ3_K298_M1	1	GlyGly (K)	K	298	VNNRTVLKGFERSSV	1	38357.6
A0A5S9MNI8;A0A5S9MPX1;Q09449;Q95ZZ3	C05C10.2	DNA2/NAM7 helicase-like C-terminal domain-containing protein;DNA2/NAM7 helicase-like C-terminal domain-containing protein;Uncharacterized ATP-dependent helicase C05C10.2;DNA2/NAM7 helicase-like C-terminal domain-containing protein	A0A5S9MNI8	A0A5S9MNI8_K1331_M1	1	GlyGly (K)	K	1331	YQNQRRNKVSLSSYP	1	19506.8
A0A5S9MNI8;A0A5S9MPX1;Q09449;Q95ZZ3	C05C10.2	DNA2/NAM7 helicase-like C-terminal domain-containing protein;DNA2/NAM7 helicase-like C-terminal domain-containing protein;Uncharacterized ATP-dependent helicase C05C10.2;DNA2/NAM7 helicase-like C-terminal domain-containing protein	A0A5S9MPX1	A0A5S9MPX1_K1331_M1	1	GlyGly (K)	K	1331	YQNQRRNKVSLSSYP	1	19506.8
A0A5S9MNI8;A0A5S9MPX1;Q09449;Q95ZZ3	C05C10.2	DNA2/NAM7 helicase-like C-terminal domain-containing protein;DNA2/NAM7 helicase-like C-terminal domain-containing protein;Uncharacterized ATP-dependent helicase C05C10.2;DNA2/NAM7 helicase-like C-terminal domain-containing protein	Q09449	Q09449_K1452_M1	1	GlyGly (K)	K	1452	YQNQRRNKVSLSSYP	1	19506.8
A0A5S9MNI8;A0A5S9MPX1;Q09449;Q95ZZ3	C05C10.2	DNA2/NAM7 helicase-like C-terminal domain-containing protein;DNA2/NAM7 helicase-like C-terminal domain-containing protein;Uncharacterized ATP-dependent helicase C05C10.2;DNA2/NAM7 helicase-like C-terminal domain-containing protein	Q95ZZ3	Q95ZZ3_K1452_M1	1	GlyGly (K)	K	1452	YQNQRRNKVSLSSYP	1	19506.8
A0A5S9MNI8;A0A5S9MPX1;Q09449;Q95ZZ3	C05C10.2	DNA2/NAM7 helicase-like C-terminal domain-containing protein;DNA2/NAM7 helicase-like C-terminal domain-containing protein;Uncharacterized ATP-dependent helicase C05C10.2;DNA2/NAM7 helicase-like C-terminal domain-containing protein	A0A5S9MNI8	A0A5S9MNI8_K59_M1	1	GlyGly (K)	K	59	DVMREMEKSMNIFTK	1	5796.59
A0A5S9MNI8;A0A5S9MPX1;Q09449;Q95ZZ3	C05C10.2	DNA2/NAM7 helicase-like C-terminal domain-containing protein;DNA2/NAM7 helicase-like C-terminal domain-containing protein;Uncharacterized ATP-dependent helicase C05C10.2;DNA2/NAM7 helicase-like C-terminal domain-containing protein	A0A5S9MPX1	A0A5S9MPX1_K59_M1	1	GlyGly (K)	K	59	DVMREMEKSMNIFTK	1	5796.59
A0A5S9MNI8;A0A5S9MPX1;Q09449;Q95ZZ3	C05C10.2	DNA2/NAM7 helicase-like C-terminal domain-containing protein;DNA2/NAM7 helicase-like C-terminal domain-containing protein;Uncharacterized ATP-dependent helicase C05C10.2;DNA2/NAM7 helicase-like C-terminal domain-containing protein	Q09449	Q09449_K180_M1	1	GlyGly (K)	K	180	DVMREMEKSMNIFTK	1	5796.59
A0A5S9MNI8;A0A5S9MPX1;Q09449;Q95ZZ3	C05C10.2	DNA2/NAM7 helicase-like C-terminal domain-containing protein;DNA2/NAM7 helicase-like C-terminal domain-containing protein;Uncharacterized ATP-dependent helicase C05C10.2;DNA2/NAM7 helicase-like C-terminal domain-containing protein	Q95ZZ3	Q95ZZ3_K180_M1	1	GlyGly (K)	K	180	DVMREMEKSMNIFTK	1	5796.59
A0A5S9MNI8;A0A5S9MPX1;Q09449;Q95ZZ3	C05C10.2	DNA2/NAM7 helicase-like C-terminal domain-containing protein;DNA2/NAM7 helicase-like C-terminal domain-containing protein;Uncharacterized ATP-dependent helicase C05C10.2;DNA2/NAM7 helicase-like C-terminal domain-containing protein	A0A5S9MNI8	A0A5S9MNI8_K1104_M1	1	GlyGly (K)	K	1104	EGLEGKLKDFGIGNT	1	5283.84
A0A5S9MNI8;A0A5S9MPX1;Q09449;Q95ZZ3	C05C10.2	DNA2/NAM7 helicase-like C-terminal domain-containing protein;DNA2/NAM7 helicase-like C-terminal domain-containing protein;Uncharacterized ATP-dependent helicase C05C10.2;DNA2/NAM7 helicase-like C-terminal domain-containing protein	A0A5S9MPX1	A0A5S9MPX1_K1104_M1	1	GlyGly (K)	K	1104	EGLEGKLKDFGIGNT	1	5283.84
A0A5S9MNI8;A0A5S9MPX1;Q09449;Q95ZZ3	C05C10.2	DNA2/NAM7 helicase-like C-terminal domain-containing protein;DNA2/NAM7 helicase-like C-terminal domain-containing protein;Uncharacterized ATP-dependent helicase C05C10.2;DNA2/NAM7 helicase-like C-terminal domain-containing protein	Q09449	Q09449_K1225_M1	1	GlyGly (K)	K	1225	EGLEGKLKDFGIGNT	1	5283.84
A0A5S9MNI8;A0A5S9MPX1;Q09449;Q95ZZ3	C05C10.2	DNA2/NAM7 helicase-like C-terminal domain-containing protein;DNA2/NAM7 helicase-like C-terminal domain-containing protein;Uncharacterized ATP-dependent helicase C05C10.2;DNA2/NAM7 helicase-like C-terminal domain-containing protein	Q95ZZ3	Q95ZZ3_K1225_M1	1	GlyGly (K)	K	1225	EGLEGKLKDFGIGNT	1	5283.84
A0A5S9MNI8;A0A5S9MPX1;Q09449;Q95ZZ3	C05C10.2	DNA2/NAM7 helicase-like C-terminal domain-containing protein;DNA2/NAM7 helicase-like C-terminal domain-containing protein;Uncharacterized ATP-dependent helicase C05C10.2;DNA2/NAM7 helicase-like C-terminal domain-containing protein	A0A5S9MNI8	A0A5S9MNI8_K407_M1	1	GlyGly (K)	K	407	IRQQHLPKLPKLPNM	1	5059.86
A0A5S9MNI8;A0A5S9MPX1;Q09449;Q95ZZ3	C05C10.2	DNA2/NAM7 helicase-like C-terminal domain-containing protein;DNA2/NAM7 helicase-like C-terminal domain-containing protein;Uncharacterized ATP-dependent helicase C05C10.2;DNA2/NAM7 helicase-like C-terminal domain-containing protein	A0A5S9MPX1	A0A5S9MPX1_K407_M1	1	GlyGly (K)	K	407	IRQQHLPKLPKLPNM	1	5059.86
A0A5S9MNI8;A0A5S9MPX1;Q09449;Q95ZZ3	C05C10.2	DNA2/NAM7 helicase-like C-terminal domain-containing protein;DNA2/NAM7 helicase-like C-terminal domain-containing protein;Uncharacterized ATP-dependent helicase C05C10.2;DNA2/NAM7 helicase-like C-terminal domain-containing protein	Q09449	Q09449_K528_M1	1	GlyGly (K)	K	528	IRQQHLPKLPKLPNM	1	5059.86
A0A5S9MNI8;A0A5S9MPX1;Q09449;Q95ZZ3	C05C10.2	DNA2/NAM7 helicase-like C-terminal domain-containing protein;DNA2/NAM7 helicase-like C-terminal domain-containing protein;Uncharacterized ATP-dependent helicase C05C10.2;DNA2/NAM7 helicase-like C-terminal domain-containing protein	Q95ZZ3	Q95ZZ3_K528_M1	1	GlyGly (K)	K	528	IRQQHLPKLPKLPNM	1	5059.86
A0A5S9MNI8;A0A5S9MPX1;Q09449;Q95ZZ3	C05C10.2	DNA2/NAM7 helicase-like C-terminal domain-containing protein;DNA2/NAM7 helicase-like C-terminal domain-containing protein;Uncharacterized ATP-dependent helicase C05C10.2;DNA2/NAM7 helicase-like C-terminal domain-containing protein	A0A5S9MNI8	A0A5S9MNI8_K1164_M1	1	GlyGly (K)	K	1164	ARSDFMTKRDDFWPN	1	2907.38
A0A5S9MNI8;A0A5S9MPX1;Q09449;Q95ZZ3	C05C10.2	DNA2/NAM7 helicase-like C-terminal domain-containing protein;DNA2/NAM7 helicase-like C-terminal domain-containing protein;Uncharacterized ATP-dependent helicase C05C10.2;DNA2/NAM7 helicase-like C-terminal domain-containing protein	A0A5S9MPX1	A0A5S9MPX1_K1164_M1	1	GlyGly (K)	K	1164	ARSDFMTKRDDFWPN	1	2907.38
A0A5S9MNI8;A0A5S9MPX1;Q09449;Q95ZZ3	C05C10.2	DNA2/NAM7 helicase-like C-terminal domain-containing protein;DNA2/NAM7 helicase-like C-terminal domain-containing protein;Uncharacterized ATP-dependent helicase C05C10.2;DNA2/NAM7 helicase-like C-terminal domain-containing protein	Q09449	Q09449_K1285_M1	1	GlyGly (K)	K	1285	ARSDFMTKRDDFWPN	1	2907.38
A0A5S9MNI8;A0A5S9MPX1;Q09449;Q95ZZ3	C05C10.2	DNA2/NAM7 helicase-like C-terminal domain-containing protein;DNA2/NAM7 helicase-like C-terminal domain-containing protein;Uncharacterized ATP-dependent helicase C05C10.2;DNA2/NAM7 helicase-like C-terminal domain-containing protein	Q95ZZ3	Q95ZZ3_K1285_M1	1	GlyGly (K)	K	1285	ARSDFMTKRDDFWPN	1	2907.38
A0A5S9MNI8;A0A5S9MPX1;Q09449;Q95ZZ3	C05C10.2	DNA2/NAM7 helicase-like C-terminal domain-containing protein;DNA2/NAM7 helicase-like C-terminal domain-containing protein;Uncharacterized ATP-dependent helicase C05C10.2;DNA2/NAM7 helicase-like C-terminal domain-containing protein	A0A5S9MNI8	A0A5S9MNI8_K34_M1	1	GlyGly (K)	K	34	SETSKIVKAEIKAPQ	1	2569.69
A0A5S9MNI8;A0A5S9MPX1;Q09449;Q95ZZ3	C05C10.2	DNA2/NAM7 helicase-like C-terminal domain-containing protein;DNA2/NAM7 helicase-like C-terminal domain-containing protein;Uncharacterized ATP-dependent helicase C05C10.2;DNA2/NAM7 helicase-like C-terminal domain-containing protein	A0A5S9MPX1	A0A5S9MPX1_K34_M1	1	GlyGly (K)	K	34	SETSKIVKAEIKAPQ	1	2569.69
A0A5S9MNI8;A0A5S9MPX1;Q09449;Q95ZZ3	C05C10.2	DNA2/NAM7 helicase-like C-terminal domain-containing protein;DNA2/NAM7 helicase-like C-terminal domain-containing protein;Uncharacterized ATP-dependent helicase C05C10.2;DNA2/NAM7 helicase-like C-terminal domain-containing protein	Q09449	Q09449_K155_M1	1	GlyGly (K)	K	155	SETSKIVKAEIKAPQ	1	2569.69
A0A5S9MNI8;A0A5S9MPX1;Q09449;Q95ZZ3	C05C10.2	DNA2/NAM7 helicase-like C-terminal domain-containing protein;DNA2/NAM7 helicase-like C-terminal domain-containing protein;Uncharacterized ATP-dependent helicase C05C10.2;DNA2/NAM7 helicase-like C-terminal domain-containing protein	Q95ZZ3	Q95ZZ3_K155_M1	1	GlyGly (K)	K	155	SETSKIVKAEIKAPQ	1	2569.69
A0A5S9MNR4;Q19317	sel-2	BEACH domain-containing protein;Putative neurobeachin homolog	A0A5S9MNR4	A0A5S9MNR4_K1438_M1	1	GlyGly (K)	K	1438	GGRIAAIKVANADMK	1	16275.7
A0A5S9MNR4;Q19317	sel-2	BEACH domain-containing protein;Putative neurobeachin homolog	Q19317	Q19317_K1382_M1	1	GlyGly (K)	K	1382	GGRIAAIKVANADMK	1	16275.7
A0A679L8L4	CELE_T16G12.13	Uncharacterized protein	A0A679L8L4	A0A679L8L4_K174_M1	1	GlyGly (K)	K	174	RVIKSEKKDAPVEMN	1	6202.58
A0A679L8M9;Q09165	dig-1	Mesocentin	A0A679L8M9	A0A679L8M9_K6938_M1	1	GlyGly (K)	K	6938	NEDGEFVKPKEADTT	1	5196.27
A0A679L8M9;Q09165	dig-1	Mesocentin	A0A679L8M9	A0A679L8M9_K8431_M1	1	GlyGly (K)	K	8431	NEDGEFVKPKEADTT	1	5196.27
A0A679L8M9;Q09165	dig-1	Mesocentin	A0A679L8M9	A0A679L8M9_K9475_M1	1	GlyGly (K)	K	9475	NEDGEFVKPKEADTT	1	5196.27
A0A679L8M9;Q09165	dig-1	Mesocentin	A0A679L8M9	A0A679L8M9_K10194_M1	1	GlyGly (K)	K	10194	NEDGEFVKPKEADTT	1	5196.27
A0A679L8M9;Q09165	dig-1	Mesocentin	Q09165	Q09165_K6954_M1	1	GlyGly (K)	K	6954	NEDGEFVKPKEADTT	1	5196.27
A0A679L8M9;Q09165	dig-1	Mesocentin	Q09165	Q09165_K8447_M1	1	GlyGly (K)	K	8447	NEDGEFVKPKEADTT	1	5196.27
A0A679L8M9;Q09165	dig-1	Mesocentin	Q09165	Q09165_K9491_M1	1	GlyGly (K)	K	9491	NEDGEFVKPKEADTT	1	5196.27
A0A679L8M9;Q09165	dig-1	Mesocentin	Q09165	Q09165_K10210_M1	1	GlyGly (K)	K	10210	NEDGEFVKPKEADTT	1	5196.27
A0A679L8U9;L8EC34;P34675	CELE_ZK688.5;CELE_ZK688.5;ZK688.5	Ubiquitin-like domain-containing protein;Ubiquitin-like domain-containing protein;Uncharacterized protein ZK688.5	A0A679L8U9	A0A679L8U9_K373_M1	1	GlyGly (K)	K	373	TEEYRALKIQEYPET	1	26453.9
A0A679L8U9;L8EC34;P34675	CELE_ZK688.5;CELE_ZK688.5;ZK688.5	Ubiquitin-like domain-containing protein;Ubiquitin-like domain-containing protein;Uncharacterized protein ZK688.5	L8EC34	L8EC34_K373_M1	1	GlyGly (K)	K	373	TEEYRALKIQEYPET	1	26453.9
A0A679L8U9;L8EC34;P34675	CELE_ZK688.5;CELE_ZK688.5;ZK688.5	Ubiquitin-like domain-containing protein;Ubiquitin-like domain-containing protein;Uncharacterized protein ZK688.5	P34675	P34675_K373_M1	1	GlyGly (K)	K	373	TEEYRALKIQEYPET	1	26453.9
A0A679L8U9;L8EC34;P34675	CELE_ZK688.5;CELE_ZK688.5;ZK688.5	Ubiquitin-like domain-containing protein;Ubiquitin-like domain-containing protein;Uncharacterized protein ZK688.5	A0A679L8U9	A0A679L8U9_K26_M1	1	GlyGly (K)	K	26	TTIRVTLKTLDDREA	1	11535.9
A0A679L8U9;L8EC34;P34675	CELE_ZK688.5;CELE_ZK688.5;ZK688.5	Ubiquitin-like domain-containing protein;Ubiquitin-like domain-containing protein;Uncharacterized protein ZK688.5	L8EC34	L8EC34_K26_M1	1	GlyGly (K)	K	26	TTIRVTLKTLDDREA	1	11535.9
A0A679L8U9;L8EC34;P34675	CELE_ZK688.5;CELE_ZK688.5;ZK688.5	Ubiquitin-like domain-containing protein;Ubiquitin-like domain-containing protein;Uncharacterized protein ZK688.5	P34675	P34675_K26_M1	1	GlyGly (K)	K	26	TTIRVTLKTLDDREA	1	11535.9
A0A679L8V4;H2L0M2;Q7YZG7	CELE_Y55B1AR.2	Flocculation protein FLO11	A0A679L8V4	A0A679L8V4_K141_M1	1	GlyGly (K)	K	141	DSAPLGVKLQRQASL	1	5693.7
A0A679L8V4;H2L0M2;Q7YZG7	CELE_Y55B1AR.2	Flocculation protein FLO11	H2L0M2	H2L0M2_K141_M1	1	GlyGly (K)	K	141	DSAPLGVKLQRQASL	1	5693.7
A0A679L8V4;H2L0M2;Q7YZG7	CELE_Y55B1AR.2	Flocculation protein FLO11	Q7YZG7	Q7YZG7_K165_M1	1	GlyGly (K)	K	165	DSAPLGVKLQRQASL	1	5693.7
A0A679L8W6	CELE_T24C4.10	Uncharacterized protein	A0A679L8W6	A0A679L8W6_K150_M1	1	GlyGly (K)	K	150	DIEASFSKY______	1	84323.8
A0A6J5KJM3;A0A6J5KK84	CELE_Y57A10A.14	LITAF domain-containing protein	A0A6J5KJM3	A0A6J5KJM3_K69_M1	1	GlyGly (K)	K	69	YYGSIIRKVSAQVPY	1	10317.7
A0A6J5KJM3;A0A6J5KK84	CELE_Y57A10A.14	LITAF domain-containing protein	A0A6J5KK84	A0A6J5KK84_K68_M1	1	GlyGly (K)	K	68	YYGSIIRKVSAQVPY	1	10317.7
A0A7I9BBC6;G5EBH1	tat-5	Phospholipid-transporting ATPase;Probable phospholipid-transporting ATPase tat-5	A0A7I9BBC6	A0A7I9BBC6_K1057_M1	1	GlyGly (K)	K	1057	FSPPSYAKVN_____	1	1.19801e+06
A0A7I9BBC6;G5EBH1	tat-5	Phospholipid-transporting ATPase;Probable phospholipid-transporting ATPase tat-5	G5EBH1	G5EBH1_K1072_M1	1	GlyGly (K)	K	1072	FSPPSYAKVN_____	1	1.19801e+06
A0A7I9BBC6;G5EBH1	tat-5	Phospholipid-transporting ATPase;Probable phospholipid-transporting ATPase tat-5	A0A7I9BBC6	A0A7I9BBC6_K173_M1	1	GlyGly (K)	K	173	DRDLNSEKYEKLTRD	1	13871.3
A0A7I9BBC6;G5EBH1	tat-5	Phospholipid-transporting ATPase;Probable phospholipid-transporting ATPase tat-5	G5EBH1	G5EBH1_K188_M1	1	GlyGly (K)	K	188	DRDLNSEKYEKLTRD	1	13871.3
A0A7R9SUK8;A0A7R9SUL5;A0A7R9SUX0;O44741	syp-6	Thyroid receptor-interacting protein 11;Protein MRVI1;Thyroid receptor-interacting protein 11;Protein MRVI1	A0A7R9SUK8	A0A7R9SUK8_K344_M1	1	GlyGly (K)	K	344	KSAIEDVKRQIAESK	1	39045.5
A0A7R9SUK8;A0A7R9SUL5;A0A7R9SUX0;O44741	syp-6	Thyroid receptor-interacting protein 11;Protein MRVI1;Thyroid receptor-interacting protein 11;Protein MRVI1	A0A7R9SUL5	A0A7R9SUL5_K344_M1	1	GlyGly (K)	K	344	KSAIEDVKRQIAESK	1	39045.5
A0A7R9SUK8;A0A7R9SUL5;A0A7R9SUX0;O44741	syp-6	Thyroid receptor-interacting protein 11;Protein MRVI1;Thyroid receptor-interacting protein 11;Protein MRVI1	A0A7R9SUX0	A0A7R9SUX0_K344_M1	1	GlyGly (K)	K	344	KSAIEDVKRQIAESK	1	39045.5
A0A7R9SUK8;A0A7R9SUL5;A0A7R9SUX0;O44741	syp-6	Thyroid receptor-interacting protein 11;Protein MRVI1;Thyroid receptor-interacting protein 11;Protein MRVI1	O44741	O44741_K344_M1	1	GlyGly (K)	K	344	KSAIEDVKRQIAESK	1	39045.5
A0A7R9SUK8;A0A7R9SUL5;A0A7R9SUX0;O44741	syp-6	Thyroid receptor-interacting protein 11;Protein MRVI1;Thyroid receptor-interacting protein 11;Protein MRVI1	A0A7R9SUK8	A0A7R9SUK8_K212_M1	1	GlyGly (K)	K	212	SENVYKAKLEEEINE	1	29615.5
A0A7R9SUK8;A0A7R9SUL5;A0A7R9SUX0;O44741	syp-6	Thyroid receptor-interacting protein 11;Protein MRVI1;Thyroid receptor-interacting protein 11;Protein MRVI1	A0A7R9SUL5	A0A7R9SUL5_K212_M1	1	GlyGly (K)	K	212	SENVYKAKLEEEINE	1	29615.5
A0A7R9SUK8;A0A7R9SUL5;A0A7R9SUX0;O44741	syp-6	Thyroid receptor-interacting protein 11;Protein MRVI1;Thyroid receptor-interacting protein 11;Protein MRVI1	A0A7R9SUX0	A0A7R9SUX0_K212_M1	1	GlyGly (K)	K	212	SENVYKAKLEEEINE	1	29615.5
A0A7R9SUK8;A0A7R9SUL5;A0A7R9SUX0;O44741	syp-6	Thyroid receptor-interacting protein 11;Protein MRVI1;Thyroid receptor-interacting protein 11;Protein MRVI1	O44741	O44741_K212_M1	1	GlyGly (K)	K	212	SENVYKAKLEEEINE	1	29615.5
A0A7R9SUK8;A0A7R9SUL5;A0A7R9SUX0;O44741	syp-6	Thyroid receptor-interacting protein 11;Protein MRVI1;Thyroid receptor-interacting protein 11;Protein MRVI1	A0A7R9SUK8	A0A7R9SUK8_K407_M1	1	GlyGly (K)	K	407	DNVRNVEKSLRFKKW	1	11019.1
A0A7R9SUK8;A0A7R9SUL5;A0A7R9SUX0;O44741	syp-6	Thyroid receptor-interacting protein 11;Protein MRVI1;Thyroid receptor-interacting protein 11;Protein MRVI1	A0A7R9SUL5	A0A7R9SUL5_K407_M1	1	GlyGly (K)	K	407	DNVRNVEKSLRFKKW	1	11019.1
A0A7R9SUK8;A0A7R9SUL5;A0A7R9SUX0;O44741	syp-6	Thyroid receptor-interacting protein 11;Protein MRVI1;Thyroid receptor-interacting protein 11;Protein MRVI1	A0A7R9SUX0	A0A7R9SUX0_K407_M1	1	GlyGly (K)	K	407	DNVRNVEKSLRFKKW	1	11019.1
A0A7R9SUK8;A0A7R9SUL5;A0A7R9SUX0;O44741	syp-6	Thyroid receptor-interacting protein 11;Protein MRVI1;Thyroid receptor-interacting protein 11;Protein MRVI1	O44741	O44741_K407_M1	1	GlyGly (K)	K	407	DNVRNVEKSLRFKKW	1	11019.1
A0A7R9SUK8;A0A7R9SUL5;A0A7R9SUX0;O44741	syp-6	Thyroid receptor-interacting protein 11;Protein MRVI1;Thyroid receptor-interacting protein 11;Protein MRVI1	A0A7R9SUK8	A0A7R9SUK8_K26_M1	1	GlyGly (K)	K	26	RNNNLLEKKFSSFQR	1	2562.39
A0A7R9SUK8;A0A7R9SUL5;A0A7R9SUX0;O44741	syp-6	Thyroid receptor-interacting protein 11;Protein MRVI1;Thyroid receptor-interacting protein 11;Protein MRVI1	A0A7R9SUL5	A0A7R9SUL5_K26_M1	1	GlyGly (K)	K	26	RNNNLLEKKFSSFQR	1	2562.39
A0A7R9SUK8;A0A7R9SUL5;A0A7R9SUX0;O44741	syp-6	Thyroid receptor-interacting protein 11;Protein MRVI1;Thyroid receptor-interacting protein 11;Protein MRVI1	A0A7R9SUX0	A0A7R9SUX0_K26_M1	1	GlyGly (K)	K	26	RNNNLLEKKFSSFQR	1	2562.39
A0A7R9SUK8;A0A7R9SUL5;A0A7R9SUX0;O44741	syp-6	Thyroid receptor-interacting protein 11;Protein MRVI1;Thyroid receptor-interacting protein 11;Protein MRVI1	O44741	O44741_K26_M1	1	GlyGly (K)	K	26	RNNNLLEKKFSSFQR	1	2562.39
A0A7R9SUK8;A0A7R9SUL5;A0A7R9SUX0;O44741	syp-6	Thyroid receptor-interacting protein 11;Protein MRVI1;Thyroid receptor-interacting protein 11;Protein MRVI1	A0A7R9SUK8	A0A7R9SUK8_K449_M1	1	GlyGly (K)	K	449	PGIKLINKDAATPTE	1	2451.44
A0A7R9SUK8;A0A7R9SUL5;A0A7R9SUX0;O44741	syp-6	Thyroid receptor-interacting protein 11;Protein MRVI1;Thyroid receptor-interacting protein 11;Protein MRVI1	A0A7R9SUL5	A0A7R9SUL5_K447_M1	1	GlyGly (K)	K	447	PGIKLINKDAATPTE	1	2451.44
A0A7R9SUK8;A0A7R9SUL5;A0A7R9SUX0;O44741	syp-6	Thyroid receptor-interacting protein 11;Protein MRVI1;Thyroid receptor-interacting protein 11;Protein MRVI1	A0A7R9SUX0	A0A7R9SUX0_K449_M1	1	GlyGly (K)	K	449	PGIKLINKDAATPTE	1	2451.44
A0A7R9SUK8;A0A7R9SUL5;A0A7R9SUX0;O44741	syp-6	Thyroid receptor-interacting protein 11;Protein MRVI1;Thyroid receptor-interacting protein 11;Protein MRVI1	O44741	O44741_K447_M1	1	GlyGly (K)	K	447	PGIKLINKDAATPTE	1	2451.44
A0A7R9SUK8;A0A7R9SUL5;A0A7R9SUX0;O44741	syp-6	Thyroid receptor-interacting protein 11;Protein MRVI1;Thyroid receptor-interacting protein 11;Protein MRVI1	A0A7R9SUK8	A0A7R9SUK8_K200_M1	1	GlyGly (K)	K	200	LEKLSSVKDSSTSEN	1	2199.53
A0A7R9SUK8;A0A7R9SUL5;A0A7R9SUX0;O44741	syp-6	Thyroid receptor-interacting protein 11;Protein MRVI1;Thyroid receptor-interacting protein 11;Protein MRVI1	A0A7R9SUL5	A0A7R9SUL5_K200_M1	1	GlyGly (K)	K	200	LEKLSSVKDSSTSEN	1	2199.53
A0A7R9SUK8;A0A7R9SUL5;A0A7R9SUX0;O44741	syp-6	Thyroid receptor-interacting protein 11;Protein MRVI1;Thyroid receptor-interacting protein 11;Protein MRVI1	A0A7R9SUX0	A0A7R9SUX0_K200_M1	1	GlyGly (K)	K	200	LEKLSSVKDSSTSEN	1	2199.53
A0A7R9SUK8;A0A7R9SUL5;A0A7R9SUX0;O44741	syp-6	Thyroid receptor-interacting protein 11;Protein MRVI1;Thyroid receptor-interacting protein 11;Protein MRVI1	O44741	O44741_K200_M1	1	GlyGly (K)	K	200	LEKLSSVKDSSTSEN	1	2199.53
A0A7R9SUM5;O62483	CELE_Y48E1C.2	Carnosine N-methyltransferase	A0A7R9SUM5	A0A7R9SUM5_K344_M1	1	GlyGly (K)	K	344	EERVIDSKYTVNRRA	1	16744.2
A0A7R9SUM5;O62483	CELE_Y48E1C.2	Carnosine N-methyltransferase	O62483	O62483_K341_M1	1	GlyGly (K)	K	341	EERVIDSKYTVNRRA	1	16744.2
A0A8D6PCX4	CELE_F59F5.5	Uncharacterized protein	A0A8D6PCX4	A0A8D6PCX4_K216_M1	1	GlyGly (K)	K	216	NKTFNYQKKHVIERK	1	10404.1
A0A8D8EJE6;P34600	prp-40;ZK1098.1	Pre-mRNA-processing factor 40 homolog B;WW domain-containing protein ZK1098.1	A0A8D8EJE6	A0A8D8EJE6_K575_M1	1	GlyGly (K)	K	575	DSEWTVIKPKIEKDK	1	5632.82
A0A8D8EJE6;P34600	prp-40;ZK1098.1	Pre-mRNA-processing factor 40 homolog B;WW domain-containing protein ZK1098.1	P34600	P34600_K604_M1	1	GlyGly (K)	K	604	DSEWTVIKPKIEKDK	1	5632.82
A0A8D9I620;A0A8D9I648;A0A8D9I7K9;H2KYG8	CELE_T26A5.2	ANK_REP_REGION domain-containing protein	A0A8D9I620	A0A8D9I620_K461_M1	1	GlyGly (K)	K	461	RSWKSNGKQYATFTS	1	23880.7
A0A8D9I620;A0A8D9I648;A0A8D9I7K9;H2KYG8	CELE_T26A5.2	ANK_REP_REGION domain-containing protein	A0A8D9I648	A0A8D9I648_K461_M1	1	GlyGly (K)	K	461	RSWKSNGKQYATFTS	1	23880.7
A0A8D9I620;A0A8D9I648;A0A8D9I7K9;H2KYG8	CELE_T26A5.2	ANK_REP_REGION domain-containing protein	A0A8D9I7K9	A0A8D9I7K9_K461_M1	1	GlyGly (K)	K	461	RSWKSNGKQYATFTS	1	23880.7
A0A8D9I620;A0A8D9I648;A0A8D9I7K9;H2KYG8	CELE_T26A5.2	ANK_REP_REGION domain-containing protein	H2KYG8	H2KYG8_K461_M1	1	GlyGly (K)	K	461	RSWKSNGKQYATFTS	1	23880.7
A0A8D9I620;A0A8D9I648;A0A8D9I7K9;H2KYG8	CELE_T26A5.2	ANK_REP_REGION domain-containing protein	A0A8D9I620	A0A8D9I620_K7_M1	1	GlyGly (K)	K	7	_MDATTSKPRENDLE	1	11067.3
A0A8D9I620;A0A8D9I648;A0A8D9I7K9;H2KYG8	CELE_T26A5.2	ANK_REP_REGION domain-containing protein	A0A8D9I648	A0A8D9I648_K7_M1	1	GlyGly (K)	K	7	_MDATTSKPRENDLE	1	11067.3
A0A8D9I620;A0A8D9I648;A0A8D9I7K9;H2KYG8	CELE_T26A5.2	ANK_REP_REGION domain-containing protein	A0A8D9I7K9	A0A8D9I7K9_K7_M1	1	GlyGly (K)	K	7	_MDATTSKPRENDLE	1	11067.3
A0A8D9I620;A0A8D9I648;A0A8D9I7K9;H2KYG8	CELE_T26A5.2	ANK_REP_REGION domain-containing protein	H2KYG8	H2KYG8_K7_M1	1	GlyGly (K)	K	7	_MDATTSKPRENDLE	1	11067.3
A0A8D9I637;A0A8D9I7J7;A0A8D9MHU6;A0A8D9MJ86;A0A8D9MJW7;G5EDQ0;Q22833;Q9U6W8	clh-1;clh-1;clh-1;clh-1;clh-1;clh-1;clh-1;ceclc-1	Chloride channel protein;Chloride channel protein;Chloride channel protein;Chloride channel protein;Chloride channel protein;CLH-1;Chloride channel protein;CLC chloride channel protein	A0A8D9I637	A0A8D9I637_K844_M1	1	GlyGly (K)	K	844	IDVPENAKTDDETR_	1	671.394
A0A8D9I637;A0A8D9I7J7;A0A8D9MHU6;A0A8D9MJ86;A0A8D9MJW7;G5EDQ0;Q22833;Q9U6W8	clh-1;clh-1;clh-1;clh-1;clh-1;clh-1;clh-1;ceclc-1	Chloride channel protein;Chloride channel protein;Chloride channel protein;Chloride channel protein;Chloride channel protein;CLH-1;Chloride channel protein;CLC chloride channel protein	A0A8D9I7J7	A0A8D9I7J7_K855_M1	1	GlyGly (K)	K	855	IDVPENAKTDDETR_	1	671.394
A0A8D9I637;A0A8D9I7J7;A0A8D9MHU6;A0A8D9MJ86;A0A8D9MJW7;G5EDQ0;Q22833;Q9U6W8	clh-1;clh-1;clh-1;clh-1;clh-1;clh-1;clh-1;ceclc-1	Chloride channel protein;Chloride channel protein;Chloride channel protein;Chloride channel protein;Chloride channel protein;CLH-1;Chloride channel protein;CLC chloride channel protein	A0A8D9MHU6	A0A8D9MHU6_K905_M1	1	GlyGly (K)	K	905	IDVPENAKTDDETR_	1	671.394
A0A8D9I637;A0A8D9I7J7;A0A8D9MHU6;A0A8D9MJ86;A0A8D9MJW7;G5EDQ0;Q22833;Q9U6W8	clh-1;clh-1;clh-1;clh-1;clh-1;clh-1;clh-1;ceclc-1	Chloride channel protein;Chloride channel protein;Chloride channel protein;Chloride channel protein;Chloride channel protein;CLH-1;Chloride channel protein;CLC chloride channel protein	A0A8D9MJ86	A0A8D9MJ86_K907_M1	1	GlyGly (K)	K	907	IDVPENAKTDDETR_	1	671.394
A0A8D9I637;A0A8D9I7J7;A0A8D9MHU6;A0A8D9MJ86;A0A8D9MJW7;G5EDQ0;Q22833;Q9U6W8	clh-1;clh-1;clh-1;clh-1;clh-1;clh-1;clh-1;ceclc-1	Chloride channel protein;Chloride channel protein;Chloride channel protein;Chloride channel protein;Chloride channel protein;CLH-1;Chloride channel protein;CLC chloride channel protein	A0A8D9MJW7	A0A8D9MJW7_K967_M1	1	GlyGly (K)	K	967	IDVPENAKTDDETR_	1	671.394
A0A8D9I637;A0A8D9I7J7;A0A8D9MHU6;A0A8D9MJ86;A0A8D9MJW7;G5EDQ0;Q22833;Q9U6W8	clh-1;clh-1;clh-1;clh-1;clh-1;clh-1;clh-1;ceclc-1	Chloride channel protein;Chloride channel protein;Chloride channel protein;Chloride channel protein;Chloride channel protein;CLH-1;Chloride channel protein;CLC chloride channel protein	G5EDQ0	G5EDQ0_K896_M1	1	GlyGly (K)	K	896	IDVPENAKTDDETR_	1	671.394
A0A8D9I637;A0A8D9I7J7;A0A8D9MHU6;A0A8D9MJ86;A0A8D9MJW7;G5EDQ0;Q22833;Q9U6W8	clh-1;clh-1;clh-1;clh-1;clh-1;clh-1;clh-1;ceclc-1	Chloride channel protein;Chloride channel protein;Chloride channel protein;Chloride channel protein;Chloride channel protein;CLH-1;Chloride channel protein;CLC chloride channel protein	Q22833	Q22833_K900_M1	1	GlyGly (K)	K	900	IDVPENAKTDDETR_	1	671.394
A0A8D9I637;A0A8D9I7J7;A0A8D9MHU6;A0A8D9MJ86;A0A8D9MJW7;G5EDQ0;Q22833;Q9U6W8	clh-1;clh-1;clh-1;clh-1;clh-1;clh-1;clh-1;ceclc-1	Chloride channel protein;Chloride channel protein;Chloride channel protein;Chloride channel protein;Chloride channel protein;CLH-1;Chloride channel protein;CLC chloride channel protein	Q9U6W8	Q9U6W8_K862_M1	1	GlyGly (K)	K	862	IDVPENAKTDDETR_	1	671.394
A0A8D9I637;A0A8D9I7J7;A0A8D9MHU6;A0A8D9MJ86;A0A8D9MJW7;G5EDQ0;Q22833;Q9U6W8	clh-1;clh-1;clh-1;clh-1;clh-1;clh-1;clh-1;ceclc-1	Chloride channel protein;Chloride channel protein;Chloride channel protein;Chloride channel protein;Chloride channel protein;CLH-1;Chloride channel protein;CLC chloride channel protein	A0A8D9I637	A0A8D9I637_K797_M1	1	GlyGly (K)	K	797	SRGAVVPKQRIRTST	1	570.149
A0A8D9I637;A0A8D9I7J7;A0A8D9MHU6;A0A8D9MJ86;A0A8D9MJW7;G5EDQ0;Q22833;Q9U6W8	clh-1;clh-1;clh-1;clh-1;clh-1;clh-1;clh-1;ceclc-1	Chloride channel protein;Chloride channel protein;Chloride channel protein;Chloride channel protein;Chloride channel protein;CLH-1;Chloride channel protein;CLC chloride channel protein	A0A8D9I7J7	A0A8D9I7J7_K808_M1	1	GlyGly (K)	K	808	SRGAVVPKQRIRTST	1	570.149
A0A8D9I637;A0A8D9I7J7;A0A8D9MHU6;A0A8D9MJ86;A0A8D9MJW7;G5EDQ0;Q22833;Q9U6W8	clh-1;clh-1;clh-1;clh-1;clh-1;clh-1;clh-1;ceclc-1	Chloride channel protein;Chloride channel protein;Chloride channel protein;Chloride channel protein;Chloride channel protein;CLH-1;Chloride channel protein;CLC chloride channel protein	A0A8D9MHU6	A0A8D9MHU6_K858_M1	1	GlyGly (K)	K	858	SRGAVVPKQRIRTST	1	570.149
A0A8D9I637;A0A8D9I7J7;A0A8D9MHU6;A0A8D9MJ86;A0A8D9MJW7;G5EDQ0;Q22833;Q9U6W8	clh-1;clh-1;clh-1;clh-1;clh-1;clh-1;clh-1;ceclc-1	Chloride channel protein;Chloride channel protein;Chloride channel protein;Chloride channel protein;Chloride channel protein;CLH-1;Chloride channel protein;CLC chloride channel protein	A0A8D9MJ86	A0A8D9MJ86_K860_M1	1	GlyGly (K)	K	860	SRGAVVPKQRIRTST	1	570.149
A0A8D9I637;A0A8D9I7J7;A0A8D9MHU6;A0A8D9MJ86;A0A8D9MJW7;G5EDQ0;Q22833;Q9U6W8	clh-1;clh-1;clh-1;clh-1;clh-1;clh-1;clh-1;ceclc-1	Chloride channel protein;Chloride channel protein;Chloride channel protein;Chloride channel protein;Chloride channel protein;CLH-1;Chloride channel protein;CLC chloride channel protein	A0A8D9MJW7	A0A8D9MJW7_K920_M1	1	GlyGly (K)	K	920	SRGAVVPKQRIRTST	1	570.149
A0A8D9I637;A0A8D9I7J7;A0A8D9MHU6;A0A8D9MJ86;A0A8D9MJW7;G5EDQ0;Q22833;Q9U6W8	clh-1;clh-1;clh-1;clh-1;clh-1;clh-1;clh-1;ceclc-1	Chloride channel protein;Chloride channel protein;Chloride channel protein;Chloride channel protein;Chloride channel protein;CLH-1;Chloride channel protein;CLC chloride channel protein	G5EDQ0	G5EDQ0_K849_M1	1	GlyGly (K)	K	849	SRGAVVPKQRIRTST	1	570.149
A0A8D9I637;A0A8D9I7J7;A0A8D9MHU6;A0A8D9MJ86;A0A8D9MJW7;G5EDQ0;Q22833;Q9U6W8	clh-1;clh-1;clh-1;clh-1;clh-1;clh-1;clh-1;ceclc-1	Chloride channel protein;Chloride channel protein;Chloride channel protein;Chloride channel protein;Chloride channel protein;CLH-1;Chloride channel protein;CLC chloride channel protein	Q22833	Q22833_K853_M1	1	GlyGly (K)	K	853	SRGAVVPKQRIRTST	1	570.149
A0A8D9I637;A0A8D9I7J7;A0A8D9MHU6;A0A8D9MJ86;A0A8D9MJW7;G5EDQ0;Q22833;Q9U6W8	clh-1;clh-1;clh-1;clh-1;clh-1;clh-1;clh-1;ceclc-1	Chloride channel protein;Chloride channel protein;Chloride channel protein;Chloride channel protein;Chloride channel protein;CLH-1;Chloride channel protein;CLC chloride channel protein	Q9U6W8	Q9U6W8_K815_M1	1	GlyGly (K)	K	815	SRGAVVPKQRIRTST	1	570.149
A0A8D9I6U5;P91502	usp-5	Ubiquitin carboxyl-terminal hydrolase	A0A8D9I6U5	A0A8D9I6U5_K445_M1	1	GlyGly (K)	K	445	IDPTDSFKFKAINRF	1	232712
A0A8D9I6U5;P91502	usp-5	Ubiquitin carboxyl-terminal hydrolase	P91502	P91502_K445_M1	1	GlyGly (K)	K	445	IDPTDSFKFKAINRF	1	232712
A0A8D9I6U5;P91502	usp-5	Ubiquitin carboxyl-terminal hydrolase	A0A8D9I6U5	A0A8D9I6U5_K414_M1	1	GlyGly (K)	K	414	HRDFSTSKQQDVEEY	1	13705
A0A8D9I6U5;P91502	usp-5	Ubiquitin carboxyl-terminal hydrolase	P91502	P91502_K414_M1	1	GlyGly (K)	K	414	HRDFSTSKQQDVEEY	1	13705
A0A8D9I6U5;P91502	usp-5	Ubiquitin carboxyl-terminal hydrolase	A0A8D9I6U5	A0A8D9I6U5_K520_M1	1	GlyGly (K)	K	520	SPITGEPKGATNTIS	1	6174.6
A0A8D9I6U5;P91502	usp-5	Ubiquitin carboxyl-terminal hydrolase	P91502	P91502_K518_M1	1	GlyGly (K)	K	518	SPITGEPKGATNTIS	1	6174.6
A0A8D9I6U5;P91502	usp-5	Ubiquitin carboxyl-terminal hydrolase	A0A8D9I6U5	A0A8D9I6U5_K217_M1	1	GlyGly (K)	K	217	SQFLSDGKKTNGNGH	1	2845.86
A0A8D9I6U5;P91502	usp-5	Ubiquitin carboxyl-terminal hydrolase	P91502	P91502_K217_M1	1	GlyGly (K)	K	217	SQFLSDGKKTNGNGH	1	2845.86
A0A8D9I6U5;P91502	usp-5	Ubiquitin carboxyl-terminal hydrolase	A0A8D9I6U5	A0A8D9I6U5_K573_M1	1	GlyGly (K)	K	573	SGYRGHGKLEHEIAL	1	2169.19
A0A8D9I6U5;P91502	usp-5	Ubiquitin carboxyl-terminal hydrolase	P91502	P91502_K571_M1	1	GlyGly (K)	K	571	SGYRGHGKLEHEIAL	1	2169.19
A0A8D9MHE6	imph-1	K Homology domain-containing protein	A0A8D9MHE6	A0A8D9MHE6_K250_M1	1	GlyGly (K)	K	250	LCGRLIGKAGSSIKE	1	137040
A0A8D9MHE6	imph-1	K Homology domain-containing protein	A0A8D9MHE6	A0A8D9MHE6_K256_M1	1	GlyGly (K)	K	256	GKAGSSIKEIMQKTG	1	67382.3
A0A8D9MHE6	imph-1	K Homology domain-containing protein	A0A8D9MHE6	A0A8D9MHE6_K535_M1	1	GlyGly (K)	K	535	IIGRIIGKGGQNVRE	1	66843.3
A0A8D9MHE6	imph-1	K Homology domain-containing protein	A0A8D9MHE6	A0A8D9MHE6_K185_M1	1	GlyGly (K)	K	185	VDFVNLSKKERTVLG	1	7316.26
A0A8D9MHE6	imph-1	K Homology domain-containing protein	A0A8D9MHE6	A0A8D9MHE6_K411_M1	1	GlyGly (K)	K	411	RDTGASVKIEAPEEK	1	7178.98
A0A8D9MHE6	imph-1	K Homology domain-containing protein	A0A8D9MHE6	A0A8D9MHE6_K261_M1	1	GlyGly (K)	K	261	SIKEIMQKTGTNITV	1	3968.89
A0A8S4Q965;G5EGM3	taf-1	Bromo domain-containing protein;Transcription initiation factor TFIID subunit 1	A0A8S4Q965	A0A8S4Q965_K458_M1	1	GlyGly (K)	K	458	GQYTKKSKMILGQVQ	1	40404.9
A0A8S4Q965;G5EGM3	taf-1	Bromo domain-containing protein;Transcription initiation factor TFIID subunit 1	G5EGM3	G5EGM3_K458_M1	1	GlyGly (K)	K	458	GQYTKKSKMILGQVQ	1	40404.9
A0A8S4Q9F9;A0A8S4QAY9;A0A8S4QB65;A0A8S4QB79;A0A8S4QBV1;A0A8S4QBV5;A0A8S4QCH2;A0A8S4QD60;A0A8S4QD84;A0A8S4QD98;A0A8S4QFB7;A0A8S4QGK9;Q65XX8;Q65XX9;Q65XY0;Q9N4Z7	mvk-1	Mevalonate kinase	A0A8S4Q9F9	A0A8S4Q9F9_K403_M1	1	GlyGly (K)	K	403	ARMVQTVKERLKKFP	1	11375.2
A0A8S4Q9F9;A0A8S4QAY9;A0A8S4QB65;A0A8S4QB79;A0A8S4QBV1;A0A8S4QBV5;A0A8S4QCH2;A0A8S4QD60;A0A8S4QD84;A0A8S4QD98;A0A8S4QFB7;A0A8S4QGK9;Q65XX8;Q65XX9;Q65XY0;Q9N4Z7	mvk-1	Mevalonate kinase	A0A8S4QAY9	A0A8S4QAY9_K508_M1	1	GlyGly (K)	K	508	ARMVQTVKERLKKFP	1	11375.2
A0A8S4Q9F9;A0A8S4QAY9;A0A8S4QB65;A0A8S4QB79;A0A8S4QBV1;A0A8S4QBV5;A0A8S4QCH2;A0A8S4QD60;A0A8S4QD84;A0A8S4QD98;A0A8S4QFB7;A0A8S4QGK9;Q65XX8;Q65XX9;Q65XY0;Q9N4Z7	mvk-1	Mevalonate kinase	A0A8S4QB65	A0A8S4QB65_K517_M1	1	GlyGly (K)	K	517	ARMVQTVKERLKKFP	1	11375.2
A0A8S4Q9F9;A0A8S4QAY9;A0A8S4QB65;A0A8S4QB79;A0A8S4QBV1;A0A8S4QBV5;A0A8S4QCH2;A0A8S4QD60;A0A8S4QD84;A0A8S4QD98;A0A8S4QFB7;A0A8S4QGK9;Q65XX8;Q65XX9;Q65XY0;Q9N4Z7	mvk-1	Mevalonate kinase	A0A8S4QB79	A0A8S4QB79_K285_M1	1	GlyGly (K)	K	285	ARMVQTVKERLKKFP	1	11375.2
A0A8S4Q9F9;A0A8S4QAY9;A0A8S4QB65;A0A8S4QB79;A0A8S4QBV1;A0A8S4QBV5;A0A8S4QCH2;A0A8S4QD60;A0A8S4QD84;A0A8S4QD98;A0A8S4QFB7;A0A8S4QGK9;Q65XX8;Q65XX9;Q65XY0;Q9N4Z7	mvk-1	Mevalonate kinase	A0A8S4QBV1	A0A8S4QBV1_K424_M1	1	GlyGly (K)	K	424	ARMVQTVKERLKKFP	1	11375.2
A0A8S4Q9F9;A0A8S4QAY9;A0A8S4QB65;A0A8S4QB79;A0A8S4QBV1;A0A8S4QBV5;A0A8S4QCH2;A0A8S4QD60;A0A8S4QD84;A0A8S4QD98;A0A8S4QFB7;A0A8S4QGK9;Q65XX8;Q65XX9;Q65XY0;Q9N4Z7	mvk-1	Mevalonate kinase	A0A8S4QBV5	A0A8S4QBV5_K378_M1	1	GlyGly (K)	K	378	ARMVQTVKERLKKFP	1	11375.2
A0A8S4Q9F9;A0A8S4QAY9;A0A8S4QB65;A0A8S4QB79;A0A8S4QBV1;A0A8S4QBV5;A0A8S4QCH2;A0A8S4QD60;A0A8S4QD84;A0A8S4QD98;A0A8S4QFB7;A0A8S4QGK9;Q65XX8;Q65XX9;Q65XY0;Q9N4Z7	mvk-1	Mevalonate kinase	A0A8S4QCH2	A0A8S4QCH2_K315_M1	1	GlyGly (K)	K	315	ARMVQTVKERLKKFP	1	11375.2
A0A8S4Q9F9;A0A8S4QAY9;A0A8S4QB65;A0A8S4QB79;A0A8S4QBV1;A0A8S4QBV5;A0A8S4QCH2;A0A8S4QD60;A0A8S4QD84;A0A8S4QD98;A0A8S4QFB7;A0A8S4QGK9;Q65XX8;Q65XX9;Q65XY0;Q9N4Z7	mvk-1	Mevalonate kinase	A0A8S4QD60	A0A8S4QD60_K487_M1	1	GlyGly (K)	K	487	ARMVQTVKERLKKFP	1	11375.2
A0A8S4Q9F9;A0A8S4QAY9;A0A8S4QB65;A0A8S4QB79;A0A8S4QBV1;A0A8S4QBV5;A0A8S4QCH2;A0A8S4QD60;A0A8S4QD84;A0A8S4QD98;A0A8S4QFB7;A0A8S4QGK9;Q65XX8;Q65XX9;Q65XY0;Q9N4Z7	mvk-1	Mevalonate kinase	A0A8S4QD84	A0A8S4QD84_K408_M1	1	GlyGly (K)	K	408	ARMVQTVKERLKKFP	1	11375.2
A0A8S4Q9F9;A0A8S4QAY9;A0A8S4QB65;A0A8S4QB79;A0A8S4QBV1;A0A8S4QBV5;A0A8S4QCH2;A0A8S4QD60;A0A8S4QD84;A0A8S4QD98;A0A8S4QFB7;A0A8S4QGK9;Q65XX8;Q65XX9;Q65XY0;Q9N4Z7	mvk-1	Mevalonate kinase	A0A8S4QD98	A0A8S4QD98_K357_M1	1	GlyGly (K)	K	357	ARMVQTVKERLKKFP	1	11375.2
A0A8S4Q9F9;A0A8S4QAY9;A0A8S4QB65;A0A8S4QB79;A0A8S4QBV1;A0A8S4QBV5;A0A8S4QCH2;A0A8S4QD60;A0A8S4QD84;A0A8S4QD98;A0A8S4QFB7;A0A8S4QGK9;Q65XX8;Q65XX9;Q65XY0;Q9N4Z7	mvk-1	Mevalonate kinase	A0A8S4QFB7	A0A8S4QFB7_K415_M1	1	GlyGly (K)	K	415	ARMVQTVKERLKKFP	1	11375.2
A0A8S4Q9F9;A0A8S4QAY9;A0A8S4QB65;A0A8S4QB79;A0A8S4QBV1;A0A8S4QBV5;A0A8S4QCH2;A0A8S4QD60;A0A8S4QD84;A0A8S4QD98;A0A8S4QFB7;A0A8S4QGK9;Q65XX8;Q65XX9;Q65XY0;Q9N4Z7	mvk-1	Mevalonate kinase	A0A8S4QGK9	A0A8S4QGK9_K496_M1	1	GlyGly (K)	K	496	ARMVQTVKERLKKFP	1	11375.2
A0A8S4Q9F9;A0A8S4QAY9;A0A8S4QB65;A0A8S4QB79;A0A8S4QBV1;A0A8S4QBV5;A0A8S4QCH2;A0A8S4QD60;A0A8S4QD84;A0A8S4QD98;A0A8S4QFB7;A0A8S4QGK9;Q65XX8;Q65XX9;Q65XY0;Q9N4Z7	mvk-1	Mevalonate kinase	Q65XX8	Q65XX8_K264_M1	1	GlyGly (K)	K	264	ARMVQTVKERLKKFP	1	11375.2
A0A8S4Q9F9;A0A8S4QAY9;A0A8S4QB65;A0A8S4QB79;A0A8S4QBV1;A0A8S4QBV5;A0A8S4QCH2;A0A8S4QD60;A0A8S4QD84;A0A8S4QD98;A0A8S4QFB7;A0A8S4QGK9;Q65XX8;Q65XX9;Q65XY0;Q9N4Z7	mvk-1	Mevalonate kinase	Q65XX9	Q65XX9_K394_M1	1	GlyGly (K)	K	394	ARMVQTVKERLKKFP	1	11375.2
A0A8S4Q9F9;A0A8S4QAY9;A0A8S4QB65;A0A8S4QB79;A0A8S4QBV1;A0A8S4QBV5;A0A8S4QCH2;A0A8S4QD60;A0A8S4QD84;A0A8S4QD98;A0A8S4QFB7;A0A8S4QGK9;Q65XX8;Q65XX9;Q65XY0;Q9N4Z7	mvk-1	Mevalonate kinase	Q65XY0	Q65XY0_K294_M1	1	GlyGly (K)	K	294	ARMVQTVKERLKKFP	1	11375.2
A0A8S4Q9F9;A0A8S4QAY9;A0A8S4QB65;A0A8S4QB79;A0A8S4QBV1;A0A8S4QBV5;A0A8S4QCH2;A0A8S4QD60;A0A8S4QD84;A0A8S4QD98;A0A8S4QFB7;A0A8S4QGK9;Q65XX8;Q65XX9;Q65XY0;Q9N4Z7	mvk-1	Mevalonate kinase	Q9N4Z7	Q9N4Z7_K387_M1	1	GlyGly (K)	K	387	ARMVQTVKERLKKFP	1	11375.2
A0A8S4Q9F9;A0A8S4QAY9;A0A8S4QB65;A0A8S4QB79;A0A8S4QBV1;A0A8S4QBV5;A0A8S4QCH2;A0A8S4QD60;A0A8S4QD84;A0A8S4QD98;A0A8S4QFB7;A0A8S4QGK9;Q65XX8;Q65XX9;Q65XY0;Q9N4Z7	mvk-1	Mevalonate kinase	A0A8S4Q9F9	A0A8S4Q9F9_K214_M1	1	GlyGly (K)	K	214	WMLKDLLKAADRLAA	1	11182.2
A0A8S4Q9F9;A0A8S4QAY9;A0A8S4QB65;A0A8S4QB79;A0A8S4QBV1;A0A8S4QBV5;A0A8S4QCH2;A0A8S4QD60;A0A8S4QD84;A0A8S4QD98;A0A8S4QFB7;A0A8S4QGK9;Q65XX8;Q65XX9;Q65XY0;Q9N4Z7	mvk-1	Mevalonate kinase	A0A8S4QAY9	A0A8S4QAY9_K205_M1	1	GlyGly (K)	K	205	WMLKDLLKAADRLAA	1	11182.2
A0A8S4Q9F9;A0A8S4QAY9;A0A8S4QB65;A0A8S4QB79;A0A8S4QBV1;A0A8S4QBV5;A0A8S4QCH2;A0A8S4QD60;A0A8S4QD84;A0A8S4QD98;A0A8S4QFB7;A0A8S4QGK9;Q65XX8;Q65XX9;Q65XY0;Q9N4Z7	mvk-1	Mevalonate kinase	A0A8S4QB65	A0A8S4QB65_K214_M1	1	GlyGly (K)	K	214	WMLKDLLKAADRLAA	1	11182.2
A0A8S4Q9F9;A0A8S4QAY9;A0A8S4QB65;A0A8S4QB79;A0A8S4QBV1;A0A8S4QBV5;A0A8S4QCH2;A0A8S4QD60;A0A8S4QD84;A0A8S4QD98;A0A8S4QFB7;A0A8S4QGK9;Q65XX8;Q65XX9;Q65XY0;Q9N4Z7	mvk-1	Mevalonate kinase	A0A8S4QB79	A0A8S4QB79_K75_M1	1	GlyGly (K)	K	75	WMLKDLLKAADRLAA	1	11182.2
A0A8S4Q9F9;A0A8S4QAY9;A0A8S4QB65;A0A8S4QB79;A0A8S4QBV1;A0A8S4QBV5;A0A8S4QCH2;A0A8S4QD60;A0A8S4QD84;A0A8S4QD98;A0A8S4QFB7;A0A8S4QGK9;Q65XX8;Q65XX9;Q65XY0;Q9N4Z7	mvk-1	Mevalonate kinase	A0A8S4QBV1	A0A8S4QBV1_K214_M1	1	GlyGly (K)	K	214	WMLKDLLKAADRLAA	1	11182.2
A0A8S4Q9F9;A0A8S4QAY9;A0A8S4QB65;A0A8S4QB79;A0A8S4QBV1;A0A8S4QBV5;A0A8S4QCH2;A0A8S4QD60;A0A8S4QD84;A0A8S4QD98;A0A8S4QFB7;A0A8S4QGK9;Q65XX8;Q65XX9;Q65XY0;Q9N4Z7	mvk-1	Mevalonate kinase	A0A8S4QBV5	A0A8S4QBV5_K75_M1	1	GlyGly (K)	K	75	WMLKDLLKAADRLAA	1	11182.2
A0A8S4Q9F9;A0A8S4QAY9;A0A8S4QB65;A0A8S4QB79;A0A8S4QBV1;A0A8S4QBV5;A0A8S4QCH2;A0A8S4QD60;A0A8S4QD84;A0A8S4QD98;A0A8S4QFB7;A0A8S4QGK9;Q65XX8;Q65XX9;Q65XY0;Q9N4Z7	mvk-1	Mevalonate kinase	A0A8S4QCH2	A0A8S4QCH2_K105_M1	1	GlyGly (K)	K	105	WMLKDLLKAADRLAA	1	11182.2
A0A8S4Q9F9;A0A8S4QAY9;A0A8S4QB65;A0A8S4QB79;A0A8S4QBV1;A0A8S4QBV5;A0A8S4QCH2;A0A8S4QD60;A0A8S4QD84;A0A8S4QD98;A0A8S4QFB7;A0A8S4QGK9;Q65XX8;Q65XX9;Q65XY0;Q9N4Z7	mvk-1	Mevalonate kinase	A0A8S4QD60	A0A8S4QD60_K205_M1	1	GlyGly (K)	K	205	WMLKDLLKAADRLAA	1	11182.2
A0A8S4Q9F9;A0A8S4QAY9;A0A8S4QB65;A0A8S4QB79;A0A8S4QBV1;A0A8S4QBV5;A0A8S4QCH2;A0A8S4QD60;A0A8S4QD84;A0A8S4QD98;A0A8S4QFB7;A0A8S4QGK9;Q65XX8;Q65XX9;Q65XY0;Q9N4Z7	mvk-1	Mevalonate kinase	A0A8S4QD84	A0A8S4QD84_K105_M1	1	GlyGly (K)	K	105	WMLKDLLKAADRLAA	1	11182.2
A0A8S4Q9F9;A0A8S4QAY9;A0A8S4QB65;A0A8S4QB79;A0A8S4QBV1;A0A8S4QBV5;A0A8S4QCH2;A0A8S4QD60;A0A8S4QD84;A0A8S4QD98;A0A8S4QFB7;A0A8S4QGK9;Q65XX8;Q65XX9;Q65XY0;Q9N4Z7	mvk-1	Mevalonate kinase	A0A8S4QD98	A0A8S4QD98_K75_M1	1	GlyGly (K)	K	75	WMLKDLLKAADRLAA	1	11182.2
A0A8S4Q9F9;A0A8S4QAY9;A0A8S4QB65;A0A8S4QB79;A0A8S4QBV1;A0A8S4QBV5;A0A8S4QCH2;A0A8S4QD60;A0A8S4QD84;A0A8S4QD98;A0A8S4QFB7;A0A8S4QGK9;Q65XX8;Q65XX9;Q65XY0;Q9N4Z7	mvk-1	Mevalonate kinase	A0A8S4QFB7	A0A8S4QFB7_K205_M1	1	GlyGly (K)	K	205	WMLKDLLKAADRLAA	1	11182.2
A0A8S4Q9F9;A0A8S4QAY9;A0A8S4QB65;A0A8S4QB79;A0A8S4QBV1;A0A8S4QBV5;A0A8S4QCH2;A0A8S4QD60;A0A8S4QD84;A0A8S4QD98;A0A8S4QFB7;A0A8S4QGK9;Q65XX8;Q65XX9;Q65XY0;Q9N4Z7	mvk-1	Mevalonate kinase	A0A8S4QGK9	A0A8S4QGK9_K214_M1	1	GlyGly (K)	K	214	WMLKDLLKAADRLAA	1	11182.2
A0A8S4Q9F9;A0A8S4QAY9;A0A8S4QB65;A0A8S4QB79;A0A8S4QBV1;A0A8S4QBV5;A0A8S4QCH2;A0A8S4QD60;A0A8S4QD84;A0A8S4QD98;A0A8S4QFB7;A0A8S4QGK9;Q65XX8;Q65XX9;Q65XY0;Q9N4Z7	mvk-1	Mevalonate kinase	Q65XX8	Q65XX8_K75_M1	1	GlyGly (K)	K	75	WMLKDLLKAADRLAA	1	11182.2
A0A8S4Q9F9;A0A8S4QAY9;A0A8S4QB65;A0A8S4QB79;A0A8S4QBV1;A0A8S4QBV5;A0A8S4QCH2;A0A8S4QD60;A0A8S4QD84;A0A8S4QD98;A0A8S4QFB7;A0A8S4QGK9;Q65XX8;Q65XX9;Q65XY0;Q9N4Z7	mvk-1	Mevalonate kinase	Q65XX9	Q65XX9_K205_M1	1	GlyGly (K)	K	205	WMLKDLLKAADRLAA	1	11182.2
A0A8S4Q9F9;A0A8S4QAY9;A0A8S4QB65;A0A8S4QB79;A0A8S4QBV1;A0A8S4QBV5;A0A8S4QCH2;A0A8S4QD60;A0A8S4QD84;A0A8S4QD98;A0A8S4QFB7;A0A8S4QGK9;Q65XX8;Q65XX9;Q65XY0;Q9N4Z7	mvk-1	Mevalonate kinase	Q65XY0	Q65XY0_K105_M1	1	GlyGly (K)	K	105	WMLKDLLKAADRLAA	1	11182.2
A0A8S4Q9F9;A0A8S4QAY9;A0A8S4QB65;A0A8S4QB79;A0A8S4QBV1;A0A8S4QBV5;A0A8S4QCH2;A0A8S4QD60;A0A8S4QD84;A0A8S4QD98;A0A8S4QFB7;A0A8S4QGK9;Q65XX8;Q65XX9;Q65XY0;Q9N4Z7	mvk-1	Mevalonate kinase	Q9N4Z7	Q9N4Z7_K105_M1	1	GlyGly (K)	K	105	WMLKDLLKAADRLAA	1	11182.2
A0A8S4Q9F9;A0A8S4QAY9;A0A8S4QB65;A0A8S4QB79;A0A8S4QBV1;A0A8S4QBV5;A0A8S4QCH2;A0A8S4QD60;A0A8S4QD84;A0A8S4QD98;A0A8S4QFB7;A0A8S4QGK9;Q65XX8;Q65XX9;Q65XY0;Q9N4Z7	mvk-1	Mevalonate kinase	A0A8S4Q9F9	A0A8S4Q9F9_K489_M1	1	GlyGly (K)	K	489	SSYVGGGKRNSSASV	1	8825.1
A0A8S4Q9F9;A0A8S4QAY9;A0A8S4QB65;A0A8S4QB79;A0A8S4QBV1;A0A8S4QBV5;A0A8S4QCH2;A0A8S4QD60;A0A8S4QD84;A0A8S4QD98;A0A8S4QFB7;A0A8S4QGK9;Q65XX8;Q65XX9;Q65XY0;Q9N4Z7	mvk-1	Mevalonate kinase	A0A8S4QAY9	A0A8S4QAY9_K594_M1	1	GlyGly (K)	K	594	SSYVGGGKRNSSASV	1	8825.1
A0A8S4Q9F9;A0A8S4QAY9;A0A8S4QB65;A0A8S4QB79;A0A8S4QBV1;A0A8S4QBV5;A0A8S4QCH2;A0A8S4QD60;A0A8S4QD84;A0A8S4QD98;A0A8S4QFB7;A0A8S4QGK9;Q65XX8;Q65XX9;Q65XY0;Q9N4Z7	mvk-1	Mevalonate kinase	A0A8S4QB65	A0A8S4QB65_K603_M1	1	GlyGly (K)	K	603	SSYVGGGKRNSSASV	1	8825.1
A0A8S4Q9F9;A0A8S4QAY9;A0A8S4QB65;A0A8S4QB79;A0A8S4QBV1;A0A8S4QBV5;A0A8S4QCH2;A0A8S4QD60;A0A8S4QD84;A0A8S4QD98;A0A8S4QFB7;A0A8S4QGK9;Q65XX8;Q65XX9;Q65XY0;Q9N4Z7	mvk-1	Mevalonate kinase	A0A8S4QB79	A0A8S4QB79_K371_M1	1	GlyGly (K)	K	371	SSYVGGGKRNSSASV	1	8825.1
A0A8S4Q9F9;A0A8S4QAY9;A0A8S4QB65;A0A8S4QB79;A0A8S4QBV1;A0A8S4QBV5;A0A8S4QCH2;A0A8S4QD60;A0A8S4QD84;A0A8S4QD98;A0A8S4QFB7;A0A8S4QGK9;Q65XX8;Q65XX9;Q65XY0;Q9N4Z7	mvk-1	Mevalonate kinase	A0A8S4QBV1	A0A8S4QBV1_K510_M1	1	GlyGly (K)	K	510	SSYVGGGKRNSSASV	1	8825.1
A0A8S4Q9F9;A0A8S4QAY9;A0A8S4QB65;A0A8S4QB79;A0A8S4QBV1;A0A8S4QBV5;A0A8S4QCH2;A0A8S4QD60;A0A8S4QD84;A0A8S4QD98;A0A8S4QFB7;A0A8S4QGK9;Q65XX8;Q65XX9;Q65XY0;Q9N4Z7	mvk-1	Mevalonate kinase	A0A8S4QBV5	A0A8S4QBV5_K464_M1	1	GlyGly (K)	K	464	SSYVGGGKRNSSASV	1	8825.1
A0A8S4Q9F9;A0A8S4QAY9;A0A8S4QB65;A0A8S4QB79;A0A8S4QBV1;A0A8S4QBV5;A0A8S4QCH2;A0A8S4QD60;A0A8S4QD84;A0A8S4QD98;A0A8S4QFB7;A0A8S4QGK9;Q65XX8;Q65XX9;Q65XY0;Q9N4Z7	mvk-1	Mevalonate kinase	A0A8S4QCH2	A0A8S4QCH2_K401_M1	1	GlyGly (K)	K	401	SSYVGGGKRNSSASV	1	8825.1
A0A8S4Q9F9;A0A8S4QAY9;A0A8S4QB65;A0A8S4QB79;A0A8S4QBV1;A0A8S4QBV5;A0A8S4QCH2;A0A8S4QD60;A0A8S4QD84;A0A8S4QD98;A0A8S4QFB7;A0A8S4QGK9;Q65XX8;Q65XX9;Q65XY0;Q9N4Z7	mvk-1	Mevalonate kinase	A0A8S4QD60	A0A8S4QD60_K573_M1	1	GlyGly (K)	K	573	SSYVGGGKRNSSASV	1	8825.1
A0A8S4Q9F9;A0A8S4QAY9;A0A8S4QB65;A0A8S4QB79;A0A8S4QBV1;A0A8S4QBV5;A0A8S4QCH2;A0A8S4QD60;A0A8S4QD84;A0A8S4QD98;A0A8S4QFB7;A0A8S4QGK9;Q65XX8;Q65XX9;Q65XY0;Q9N4Z7	mvk-1	Mevalonate kinase	A0A8S4QD84	A0A8S4QD84_K494_M1	1	GlyGly (K)	K	494	SSYVGGGKRNSSASV	1	8825.1
A0A8S4Q9F9;A0A8S4QAY9;A0A8S4QB65;A0A8S4QB79;A0A8S4QBV1;A0A8S4QBV5;A0A8S4QCH2;A0A8S4QD60;A0A8S4QD84;A0A8S4QD98;A0A8S4QFB7;A0A8S4QGK9;Q65XX8;Q65XX9;Q65XY0;Q9N4Z7	mvk-1	Mevalonate kinase	A0A8S4QD98	A0A8S4QD98_K443_M1	1	GlyGly (K)	K	443	SSYVGGGKRNSSASV	1	8825.1
A0A8S4Q9F9;A0A8S4QAY9;A0A8S4QB65;A0A8S4QB79;A0A8S4QBV1;A0A8S4QBV5;A0A8S4QCH2;A0A8S4QD60;A0A8S4QD84;A0A8S4QD98;A0A8S4QFB7;A0A8S4QGK9;Q65XX8;Q65XX9;Q65XY0;Q9N4Z7	mvk-1	Mevalonate kinase	A0A8S4QFB7	A0A8S4QFB7_K501_M1	1	GlyGly (K)	K	501	SSYVGGGKRNSSASV	1	8825.1
A0A8S4Q9F9;A0A8S4QAY9;A0A8S4QB65;A0A8S4QB79;A0A8S4QBV1;A0A8S4QBV5;A0A8S4QCH2;A0A8S4QD60;A0A8S4QD84;A0A8S4QD98;A0A8S4QFB7;A0A8S4QGK9;Q65XX8;Q65XX9;Q65XY0;Q9N4Z7	mvk-1	Mevalonate kinase	A0A8S4QGK9	A0A8S4QGK9_K582_M1	1	GlyGly (K)	K	582	SSYVGGGKRNSSASV	1	8825.1
A0A8S4Q9F9;A0A8S4QAY9;A0A8S4QB65;A0A8S4QB79;A0A8S4QBV1;A0A8S4QBV5;A0A8S4QCH2;A0A8S4QD60;A0A8S4QD84;A0A8S4QD98;A0A8S4QFB7;A0A8S4QGK9;Q65XX8;Q65XX9;Q65XY0;Q9N4Z7	mvk-1	Mevalonate kinase	Q65XX8	Q65XX8_K350_M1	1	GlyGly (K)	K	350	SSYVGGGKRNSSASV	1	8825.1
A0A8S4Q9F9;A0A8S4QAY9;A0A8S4QB65;A0A8S4QB79;A0A8S4QBV1;A0A8S4QBV5;A0A8S4QCH2;A0A8S4QD60;A0A8S4QD84;A0A8S4QD98;A0A8S4QFB7;A0A8S4QGK9;Q65XX8;Q65XX9;Q65XY0;Q9N4Z7	mvk-1	Mevalonate kinase	Q65XX9	Q65XX9_K480_M1	1	GlyGly (K)	K	480	SSYVGGGKRNSSASV	1	8825.1
A0A8S4Q9F9;A0A8S4QAY9;A0A8S4QB65;A0A8S4QB79;A0A8S4QBV1;A0A8S4QBV5;A0A8S4QCH2;A0A8S4QD60;A0A8S4QD84;A0A8S4QD98;A0A8S4QFB7;A0A8S4QGK9;Q65XX8;Q65XX9;Q65XY0;Q9N4Z7	mvk-1	Mevalonate kinase	Q65XY0	Q65XY0_K380_M1	1	GlyGly (K)	K	380	SSYVGGGKRNSSASV	1	8825.1
A0A8S4Q9F9;A0A8S4QAY9;A0A8S4QB65;A0A8S4QB79;A0A8S4QBV1;A0A8S4QBV5;A0A8S4QCH2;A0A8S4QD60;A0A8S4QD84;A0A8S4QD98;A0A8S4QFB7;A0A8S4QGK9;Q65XX8;Q65XX9;Q65XY0;Q9N4Z7	mvk-1	Mevalonate kinase	Q9N4Z7	Q9N4Z7_K473_M1	1	GlyGly (K)	K	473	SSYVGGGKRNSSASV	1	8825.1
A0A8S4Q9R2;A0A8S4QB36;A0A8S4QBH2;A0A8S4QC16;A0A8S4QC26;A0A8S4QDC4;A0A8S4QFI2;A7LPD6;Q22096	igcm-3	Ig-like domain-containing protein	A0A8S4Q9R2	A0A8S4Q9R2_K485_M1	1	GlyGly (K)	K	485	VCVRRRVKDHPDYNE	1	8371.04
A0A8S4Q9R2;A0A8S4QB36;A0A8S4QBH2;A0A8S4QC16;A0A8S4QC26;A0A8S4QDC4;A0A8S4QFI2;A7LPD6;Q22096	igcm-3	Ig-like domain-containing protein	A0A8S4QB36	A0A8S4QB36_K485_M1	1	GlyGly (K)	K	485	VCVRRRVKDHPDYNE	1	8371.04
A0A8S4Q9R2;A0A8S4QB36;A0A8S4QBH2;A0A8S4QC16;A0A8S4QC26;A0A8S4QDC4;A0A8S4QFI2;A7LPD6;Q22096	igcm-3	Ig-like domain-containing protein	A0A8S4QBH2	A0A8S4QBH2_K45_M1	1	GlyGly (K)	K	45	VCVRRRVKDHPDYNE	1	8371.04
A0A8S4Q9R2;A0A8S4QB36;A0A8S4QBH2;A0A8S4QC16;A0A8S4QC26;A0A8S4QDC4;A0A8S4QFI2;A7LPD6;Q22096	igcm-3	Ig-like domain-containing protein	A0A8S4QC16	A0A8S4QC16_K534_M1	1	GlyGly (K)	K	534	VCVRRRVKDHPDYNE	1	8371.04
A0A8S4Q9R2;A0A8S4QB36;A0A8S4QBH2;A0A8S4QC16;A0A8S4QC26;A0A8S4QDC4;A0A8S4QFI2;A7LPD6;Q22096	igcm-3	Ig-like domain-containing protein	A0A8S4QC26	A0A8S4QC26_K45_M1	1	GlyGly (K)	K	45	VCVRRRVKDHPDYNE	1	8371.04
A0A8S4Q9R2;A0A8S4QB36;A0A8S4QBH2;A0A8S4QC16;A0A8S4QC26;A0A8S4QDC4;A0A8S4QFI2;A7LPD6;Q22096	igcm-3	Ig-like domain-containing protein	A0A8S4QDC4	A0A8S4QDC4_K414_M1	1	GlyGly (K)	K	414	VCVRRRVKDHPDYNE	1	8371.04
A0A8S4Q9R2;A0A8S4QB36;A0A8S4QBH2;A0A8S4QC16;A0A8S4QC26;A0A8S4QDC4;A0A8S4QFI2;A7LPD6;Q22096	igcm-3	Ig-like domain-containing protein	A0A8S4QFI2	A0A8S4QFI2_K414_M1	1	GlyGly (K)	K	414	VCVRRRVKDHPDYNE	1	8371.04
A0A8S4Q9R2;A0A8S4QB36;A0A8S4QBH2;A0A8S4QC16;A0A8S4QC26;A0A8S4QDC4;A0A8S4QFI2;A7LPD6;Q22096	igcm-3	Ig-like domain-containing protein	A7LPD6	A7LPD6_K534_M1	1	GlyGly (K)	K	534	VCVRRRVKDHPDYNE	1	8371.04
A0A8S4Q9R2;A0A8S4QB36;A0A8S4QBH2;A0A8S4QC16;A0A8S4QC26;A0A8S4QDC4;A0A8S4QFI2;A7LPD6;Q22096	igcm-3	Ig-like domain-containing protein	Q22096	Q22096_K534_M1	1	GlyGly (K)	K	534	VCVRRRVKDHPDYNE	1	8371.04
A0A8S4Q9R2;A0A8S4QB36;A0A8S4QBH2;A0A8S4QC16;A0A8S4QC26;A0A8S4QDC4;A0A8S4QFI2;A7LPD6;Q22096	igcm-3	Ig-like domain-containing protein	A0A8S4Q9R2	A0A8S4Q9R2_K494_M1	1	GlyGly (K)	K	494	HPDYNEPKTKANLNI	1	3760.54
A0A8S4Q9R2;A0A8S4QB36;A0A8S4QBH2;A0A8S4QC16;A0A8S4QC26;A0A8S4QDC4;A0A8S4QFI2;A7LPD6;Q22096	igcm-3	Ig-like domain-containing protein	A0A8S4QB36	A0A8S4QB36_K494_M1	1	GlyGly (K)	K	494	HPDYNEPKTKANLNI	1	3760.54
A0A8S4Q9R2;A0A8S4QB36;A0A8S4QBH2;A0A8S4QC16;A0A8S4QC26;A0A8S4QDC4;A0A8S4QFI2;A7LPD6;Q22096	igcm-3	Ig-like domain-containing protein	A0A8S4QBH2	A0A8S4QBH2_K54_M1	1	GlyGly (K)	K	54	HPDYNEPKTKANLNI	1	3760.54
A0A8S4Q9R2;A0A8S4QB36;A0A8S4QBH2;A0A8S4QC16;A0A8S4QC26;A0A8S4QDC4;A0A8S4QFI2;A7LPD6;Q22096	igcm-3	Ig-like domain-containing protein	A0A8S4QC16	A0A8S4QC16_K543_M1	1	GlyGly (K)	K	543	HPDYNEPKTKANLNI	1	3760.54
A0A8S4Q9R2;A0A8S4QB36;A0A8S4QBH2;A0A8S4QC16;A0A8S4QC26;A0A8S4QDC4;A0A8S4QFI2;A7LPD6;Q22096	igcm-3	Ig-like domain-containing protein	A0A8S4QC26	A0A8S4QC26_K54_M1	1	GlyGly (K)	K	54	HPDYNEPKTKANLNI	1	3760.54
A0A8S4Q9R2;A0A8S4QB36;A0A8S4QBH2;A0A8S4QC16;A0A8S4QC26;A0A8S4QDC4;A0A8S4QFI2;A7LPD6;Q22096	igcm-3	Ig-like domain-containing protein	A0A8S4QDC4	A0A8S4QDC4_K423_M1	1	GlyGly (K)	K	423	HPDYNEPKTKANLNI	1	3760.54
A0A8S4Q9R2;A0A8S4QB36;A0A8S4QBH2;A0A8S4QC16;A0A8S4QC26;A0A8S4QDC4;A0A8S4QFI2;A7LPD6;Q22096	igcm-3	Ig-like domain-containing protein	A0A8S4QFI2	A0A8S4QFI2_K423_M1	1	GlyGly (K)	K	423	HPDYNEPKTKANLNI	1	3760.54
A0A8S4Q9R2;A0A8S4QB36;A0A8S4QBH2;A0A8S4QC16;A0A8S4QC26;A0A8S4QDC4;A0A8S4QFI2;A7LPD6;Q22096	igcm-3	Ig-like domain-containing protein	A7LPD6	A7LPD6_K543_M1	1	GlyGly (K)	K	543	HPDYNEPKTKANLNI	1	3760.54
A0A8S4Q9R2;A0A8S4QB36;A0A8S4QBH2;A0A8S4QC16;A0A8S4QC26;A0A8S4QDC4;A0A8S4QFI2;A7LPD6;Q22096	igcm-3	Ig-like domain-containing protein	Q22096	Q22096_K543_M1	1	GlyGly (K)	K	543	HPDYNEPKTKANLNI	1	3760.54
A0A8S4QBU4;Q9U2K0	dhhc-8	Palmitoyltransferase	A0A8S4QBU4	A0A8S4QBU4_K309_M1	1	GlyGly (K)	K	309	VLYVPDQKRADGKMV	1	44031.2
A0A8S4QBU4;Q9U2K0	dhhc-8	Palmitoyltransferase	Q9U2K0	Q9U2K0_K305_M1	1	GlyGly (K)	K	305	VLYVPDQKRADGKMV	1	44031.2
A0A8S4QCF9;G4SRU7;H2L0P9;Q965X3	CELE_Y39A3CL.4	TLDc domain-containing protein	A0A8S4QCF9	A0A8S4QCF9_K51_M1	1	GlyGly (K)	K	51	FTRISDGKNEISAEK	1	10725.3
A0A8S4QCF9;G4SRU7;H2L0P9;Q965X3	CELE_Y39A3CL.4	TLDc domain-containing protein	G4SRU7	G4SRU7_K40_M1	1	GlyGly (K)	K	40	FTRISDGKNEISAEK	1	10725.3
A0A8S4QCF9;G4SRU7;H2L0P9;Q965X3	CELE_Y39A3CL.4	TLDc domain-containing protein	H2L0P9	H2L0P9_K51_M1	1	GlyGly (K)	K	51	FTRISDGKNEISAEK	1	10725.3
A0A8S4QCF9;G4SRU7;H2L0P9;Q965X3	CELE_Y39A3CL.4	TLDc domain-containing protein	Q965X3	Q965X3_K47_M1	1	GlyGly (K)	K	47	FTRISDGKNEISAEK	1	10725.3
A0A8S4QCF9;G4SRU7;H2L0P9;Q965X3	CELE_Y39A3CL.4	TLDc domain-containing protein	A0A8S4QCF9	A0A8S4QCF9_K27_M1	1	GlyGly (K)	K	27	KSDVKTEKVGSEIEK	1	1414.75
A0A8S4QCF9;G4SRU7;H2L0P9;Q965X3	CELE_Y39A3CL.4	TLDc domain-containing protein	G4SRU7	G4SRU7_K16_M1	1	GlyGly (K)	K	16	KSDVKTEKVGSEIEK	1	1414.75
A0A8S4QCF9;G4SRU7;H2L0P9;Q965X3	CELE_Y39A3CL.4	TLDc domain-containing protein	H2L0P9	H2L0P9_K27_M1	1	GlyGly (K)	K	27	KSDVKTEKVGSEIEK	1	1414.75
A0A8S4QCF9;G4SRU7;H2L0P9;Q965X3	CELE_Y39A3CL.4	TLDc domain-containing protein	Q965X3	Q965X3_K23_M1	1	GlyGly (K)	K	23	KSDVKTEKVGSEIEK	1	1414.75
A0A8S4QFJ4;O62418	ekl-5	E3 ubiquitin-protein ligase	A0A8S4QFJ4	A0A8S4QFJ4_K353_M1	1	GlyGly (K)	K	353	VEEQQLEKNKYLEET	1	49581.5
A0A8S4QFJ4;O62418	ekl-5	E3 ubiquitin-protein ligase	O62418	O62418_K357_M1	1	GlyGly (K)	K	357	VEEQQLEKNKYLEET	1	49581.5
A0A8S4QFJ4;O62418	ekl-5	E3 ubiquitin-protein ligase	A0A8S4QFJ4	A0A8S4QFJ4_K355_M1	1	GlyGly (K)	K	355	EQQLEKNKYLEETIE	1	35300.8
A0A8S4QFJ4;O62418	ekl-5	E3 ubiquitin-protein ligase	O62418	O62418_K359_M1	1	GlyGly (K)	K	359	EQQLEKNKYLEETIE	1	35300.8
A0A8S4QFJ4;O62418	ekl-5	E3 ubiquitin-protein ligase	A0A8S4QFJ4	A0A8S4QFJ4_K343_M1	1	GlyGly (K)	K	343	GTWYEFRKDTVEEQQ	1	12697.2
A0A8S4QFJ4;O62418	ekl-5	E3 ubiquitin-protein ligase	O62418	O62418_K347_M1	1	GlyGly (K)	K	347	GTWYEFRKDTVEEQQ	1	12697.2
A0A8S4QGL9;H2L028	wht-7	ABC transporter domain-containing protein	A0A8S4QGL9	A0A8S4QGL9_K74_M1	1	GlyGly (K)	K	74	IKVGDVEKMSVEKRI	1	130690
A0A8S4QGL9;H2L028	wht-7	ABC transporter domain-containing protein	H2L028	H2L028_K74_M1	1	GlyGly (K)	K	74	IKVGDVEKMSVEKRI	1	130690
A0A8S4QGL9;H2L028	wht-7	ABC transporter domain-containing protein	A0A8S4QGL9	A0A8S4QGL9_K349_M1	1	GlyGly (K)	K	349	FKYSELGKSVFKESS	1	13470.7
A0A8S4QGL9;H2L028	wht-7	ABC transporter domain-containing protein	H2L028	H2L028_K349_M1	1	GlyGly (K)	K	349	FKYSELGKSVFKESS	1	13470.7
A0A8S4QGL9;H2L028	wht-7	ABC transporter domain-containing protein	A0A8S4QGL9	A0A8S4QGL9_K331_M1	1	GlyGly (K)	K	331	DQAEETLKKNQIGKI	1	5232.07
A0A8S4QGL9;H2L028	wht-7	ABC transporter domain-containing protein	H2L028	H2L028_K331_M1	1	GlyGly (K)	K	331	DQAEETLKKNQIGKI	1	5232.07
A0A8S4QGL9;H2L028	wht-7	ABC transporter domain-containing protein	A0A8S4QGL9	A0A8S4QGL9_K25_M1	1	GlyGly (K)	K	25	DSTSDIDKADKSFME	1	3537.03
A0A8S4QGL9;H2L028	wht-7	ABC transporter domain-containing protein	H2L028	H2L028_K25_M1	1	GlyGly (K)	K	25	DSTSDIDKADKSFME	1	3537.03
A0A8S4SL88;Q22290;Q9U376	CELE_T07C4.3	ANK_REP_REGION domain-containing protein	A0A8S4SL88	A0A8S4SL88_K386_M1	1	GlyGly (K)	K	386	DEVFSASKKEEHAET	1	20027.7
A0A8S4SL88;Q22290;Q9U376	CELE_T07C4.3	ANK_REP_REGION domain-containing protein	Q22290	Q22290_K386_M1	1	GlyGly (K)	K	386	DEVFSASKKEEHAET	1	20027.7
A0A8S4SL88;Q22290;Q9U376	CELE_T07C4.3	ANK_REP_REGION domain-containing protein	Q9U376	Q9U376_K385_M1	1	GlyGly (K)	K	385	DEVFSASKKEEHAET	1	20027.7
A0A8S4SMQ7;O18191	apc-1;mat-2	Anaphase-promoting complex subunit 1	A0A8S4SMQ7	A0A8S4SMQ7_K1640_M1	1	GlyGly (K)	K	1640	GNEPIVYKEKAPYLL	1	11541.7
A0A8S4SMQ7;O18191	apc-1;mat-2	Anaphase-promoting complex subunit 1	O18191	O18191_K1330_M1	1	GlyGly (K)	K	1330	GNEPIVYKEKAPYLL	1	11541.7
A0A8S4SMQ7;O18191	apc-1;mat-2	Anaphase-promoting complex subunit 1	A0A8S4SMQ7	A0A8S4SMQ7_K1703_M1	1	GlyGly (K)	K	1703	GVDSSEMKIKEATTL	1	3369.01
A0A8S4SMQ7;O18191	apc-1;mat-2	Anaphase-promoting complex subunit 1	O18191	O18191_K1393_M1	1	GlyGly (K)	K	1393	GVDSSEMKIKEATTL	1	3369.01
A0A8S4SRQ3;Q22745	CELE_T24F1.4	EGF-like domain-containing protein	A0A8S4SRQ3	A0A8S4SRQ3_K115_M1	1	GlyGly (K)	K	115	PRYDDIAKDQPPPYS	1	20141.2
A0A8S4SRQ3;Q22745	CELE_T24F1.4	EGF-like domain-containing protein	Q22745	Q22745_K141_M1	1	GlyGly (K)	K	141	PRYDDIAKDQPPPYS	1	20141.2
A0A8S4SRQ8;A0A8S4SS68;Q9U1S3	gphr-1	Golgi pH regulator	A0A8S4SRQ8	A0A8S4SRQ8_K121_M1	1	GlyGly (K)	K	121	ASQIDRLKEEIIPLE	1	2851.72
A0A8S4SRQ8;A0A8S4SS68;Q9U1S3	gphr-1	Golgi pH regulator	A0A8S4SS68	A0A8S4SS68_K187_M1	1	GlyGly (K)	K	187	ASQIDRLKEEIIPLE	1	2851.72
A0A8S4SRQ8;A0A8S4SS68;Q9U1S3	gphr-1	Golgi pH regulator	Q9U1S3	Q9U1S3_K257_M1	1	GlyGly (K)	K	257	ASQIDRLKEEIIPLE	1	2851.72
A0A8S4SS59;K8ERZ6	fcmt-1;CELE_F13D12.9	Cyclopropane-fatty-acyl-phospholipid synthase	A0A8S4SS59	A0A8S4SS59_K369_M1	1	GlyGly (K)	K	369	RSSSDFIKKYIFPGG	1	7403.92
A0A8S4SS59;K8ERZ6	fcmt-1;CELE_F13D12.9	Cyclopropane-fatty-acyl-phospholipid synthase	K8ERZ6	K8ERZ6_K359_M1	1	GlyGly (K)	K	359	RSSSDFIKKYIFPGG	1	7403.92
A0A9J5DGE9;A0A9J5I4G4;D5MCU1;O17698	rike-1	RING-type domain-containing protein	A0A9J5DGE9	A0A9J5DGE9_K249_M1	1	GlyGly (K)	K	249	SDTIALVKDAGTRLD	1	161170
A0A9J5DGE9;A0A9J5I4G4;D5MCU1;O17698	rike-1	RING-type domain-containing protein	A0A9J5I4G4	A0A9J5I4G4_K246_M1	1	GlyGly (K)	K	246	SDTIALVKDAGTRLD	1	161170
A0A9J5DGE9;A0A9J5I4G4;D5MCU1;O17698	rike-1	RING-type domain-containing protein	D5MCU1	D5MCU1_K249_M1	1	GlyGly (K)	K	249	SDTIALVKDAGTRLD	1	161170
A0A9J5DGE9;A0A9J5I4G4;D5MCU1;O17698	rike-1	RING-type domain-containing protein	O17698	O17698_K246_M1	1	GlyGly (K)	K	246	SDTIALVKDAGTRLD	1	161170
A0A9J5DGE9;A0A9J5I4G4;D5MCU1;O17698	rike-1	RING-type domain-containing protein	A0A9J5DGE9	A0A9J5DGE9_K273_M1	1	GlyGly (K)	K	273	DRIVFQTKQPVTKAN	1	8081.79
A0A9J5DGE9;A0A9J5I4G4;D5MCU1;O17698	rike-1	RING-type domain-containing protein	A0A9J5I4G4	A0A9J5I4G4_K270_M1	1	GlyGly (K)	K	270	DRIVFQTKQPVTKAN	1	8081.79
A0A9J5DGE9;A0A9J5I4G4;D5MCU1;O17698	rike-1	RING-type domain-containing protein	D5MCU1	D5MCU1_K273_M1	1	GlyGly (K)	K	273	DRIVFQTKQPVTKAN	1	8081.79
A0A9J5DGE9;A0A9J5I4G4;D5MCU1;O17698	rike-1	RING-type domain-containing protein	O17698	O17698_K270_M1	1	GlyGly (K)	K	270	DRIVFQTKQPVTKAN	1	8081.79
A0A9J5DGE9;A0A9J5I4G4;D5MCU1;O17698	rike-1	RING-type domain-containing protein	A0A9J5DGE9	A0A9J5DGE9_K449_M1	1	GlyGly (K)	K	449	EYEEKIEKLSEPGQK	1	3691.27
A0A9J5DGE9;A0A9J5I4G4;D5MCU1;O17698	rike-1	RING-type domain-containing protein	A0A9J5I4G4	A0A9J5I4G4_K446_M1	1	GlyGly (K)	K	446	EYEEKIEKLSEPGQK	1	3691.27
A0A9J5DGE9;A0A9J5I4G4;D5MCU1;O17698	rike-1	RING-type domain-containing protein	D5MCU1	D5MCU1_K446_M1	1	GlyGly (K)	K	446	EYEEKIEKLSEPGQK	1	3691.27
A0A9J5DGE9;A0A9J5I4G4;D5MCU1;O17698	rike-1	RING-type domain-containing protein	O17698	O17698_K443_M1	1	GlyGly (K)	K	443	EYEEKIEKLSEPGQK	1	3691.27
A0A9J5DGE9;A0A9J5I4G4;D5MCU1;O17698	rike-1	RING-type domain-containing protein	A0A9J5DGE9	A0A9J5DGE9_K446_M1	1	GlyGly (K)	K	446	NGKEYEEKIEKLSEP	1	2659.8
A0A9J5DGE9;A0A9J5I4G4;D5MCU1;O17698	rike-1	RING-type domain-containing protein	A0A9J5I4G4	A0A9J5I4G4_K443_M1	1	GlyGly (K)	K	443	NGKEYEEKIEKLSEP	1	2659.8
A0A9J5DGE9;A0A9J5I4G4;D5MCU1;O17698	rike-1	RING-type domain-containing protein	D5MCU1	D5MCU1_K443_M1	1	GlyGly (K)	K	443	NGKEYEEKIEKLSEP	1	2659.8
A0A9J5DGE9;A0A9J5I4G4;D5MCU1;O17698	rike-1	RING-type domain-containing protein	O17698	O17698_K440_M1	1	GlyGly (K)	K	440	NGKEYEEKIEKLSEP	1	2659.8
A0A9J5E051;Q23190	dct-11	DAF-16/FOXO Controlled, germline Tumor affecting;DAF-16/FOXO Controlled, germline Tumor affecting	A0A9J5E051	A0A9J5E051_K223_M1	1	GlyGly (K)	K	223	LAPEAQPKTRNDNFP	1	269825
A0A9J5E051;Q23190	dct-11	DAF-16/FOXO Controlled, germline Tumor affecting;DAF-16/FOXO Controlled, germline Tumor affecting	Q23190	Q23190_K200_M1	1	GlyGly (K)	K	200	LAPEAQPKTRNDNFP	1	269825
A0A9J5E051;Q23190	dct-11	DAF-16/FOXO Controlled, germline Tumor affecting;DAF-16/FOXO Controlled, germline Tumor affecting	A0A9J5E051	A0A9J5E051_K253_M1	1	GlyGly (K)	K	253	EDKVFEKKAGPSMV_	1	32806.6
A0A9J5E051;Q23190	dct-11	DAF-16/FOXO Controlled, germline Tumor affecting;DAF-16/FOXO Controlled, germline Tumor affecting	Q23190	Q23190_K230_M1	1	GlyGly (K)	K	230	EDKVFEKKAGPSMV_	1	32806.6
A0A9J5HXB2;P91455	aprt-1;T19B4.3	adenine phosphoribosyltransferase;Adenine phosphoribosyltransferase	A0A9J5HXB2	A0A9J5HXB2_K115_M1	1	GlyGly (K)	K	115	AATDLVVKAGGKVGE	1	11744.9
A0A9J5HXB2;P91455	aprt-1;T19B4.3	adenine phosphoribosyltransferase;Adenine phosphoribosyltransferase	P91455	P91455_K148_M1	1	GlyGly (K)	K	148	AATDLVVKAGGKVGE	1	11744.9
A0FLQ6	polq-1	DNA polymerase theta	A0FLQ6	A0FLQ6_K370_M1	1	GlyGly (K)	K	370	PAERVLIKAQPRGPS	1	3503.15
A0FLR5	CELE_F07C6.6	CcmD family protein	A0FLR5	A0FLR5_K96_M1	1	GlyGly (K)	K	96	SIRIEGEKNVPA___	1	8110.35
A0FLR5	CELE_F07C6.6	CcmD family protein	A0FLR5	A0FLR5_K86_M1	1	GlyGly (K)	K	86	EQQNAQLKTVSIRIE	1	5330.32
A0SQM0	mbtr-1	Malignant brain tumor repeat protein 1	A0SQM0	A0SQM0_K370_M1	1	GlyGly (K)	K	370	AEKLNLLKVGQKFEL	1	5511.88
A1IMB7	CELE_Y110A7A.21	MARVEL domain-containing protein	A1IMB7	A1IMB7_K11_M1	1	GlyGly (K)	K	11	SRKSAFPKPKFEVWK	1	3486.15
A1X3T7;Q21053	F59G1.3;vps-35	Vacuolar protein sorting-associated protein 35	A1X3T7	A1X3T7_K65_M1	1	GlyGly (K)	K	65	RTAELSPKFYYRLYM	1	24863.9
A1X3T7;Q21053	F59G1.3;vps-35	Vacuolar protein sorting-associated protein 35	Q21053	Q21053_K60_M1	1	GlyGly (K)	K	60	RTAELSPKFYYRLYM	1	24863.9
A1X3T7;Q21053	F59G1.3;vps-35	Vacuolar protein sorting-associated protein 35	A1X3T7	A1X3T7_K685_M1	1	GlyGly (K)	K	685	LAAAKMFKKPDQVRS	0.93163	5519.71
A1X3T7;Q21053	F59G1.3;vps-35	Vacuolar protein sorting-associated protein 35	Q21053	Q21053_K680_M1	1	GlyGly (K)	K	680	LAAAKMFKKPDQVRS	0.93163	5519.71
A2V8C3	ttr-42	Transthyretin-like family protein	A2V8C3	A2V8C3_K73_M1	1	GlyGly (K)	K	73	KFGQIPEKPLQLKGE	1	3206.95
A2V8C5	nhr-146	Nuclear Hormone Receptor family	A2V8C5	A2V8C5_K309_M1	1	GlyGly (K)	K	309	LKYYISTKSPEDASV	1	1970.41
A3KFE1	CD4.1	Transmembrane protein 119	A3KFE1	A3KFE1_K138_M1	1	GlyGly (K)	K	138	SIVSQVIKSNKVTTK	1	5179.53
A3KFE6	fbxc-44	F-box domain-containing protein	A3KFE6	A3KFE6_K108_M1	1	GlyGly (K)	K	108	LELPQSFKKFKVRNF	1	49737.2
A3KFE6	fbxc-44	F-box domain-containing protein	A3KFE6	A3KFE6_K240_M1	1	GlyGly (K)	K	240	FTLLAEGKDRAISEY	1	17464.9
A3KFE6	fbxc-44	F-box domain-containing protein	A3KFE6	A3KFE6_K38_M1	1	GlyGly (K)	K	38	PSLVKIEKSQPLIIK	1	2383.61
A3KFE6	fbxc-44	F-box domain-containing protein	A3KFE6	A3KFE6_K132_M1	1	GlyGly (K)	K	132	IDRFIDLKSMPLKVI	1	1061.71
A3QMB6	oac-59	Acyl_transf_3 domain-containing protein	A3QMB6	A3QMB6_K269_M1	1	GlyGly (K)	K	269	VVADSSQKTKSYLGP	1	4002.06
A3QMC5	rpl-34	Large ribosomal subunit protein eL34	A3QMC5	A3QMC5_K36_M1	1	GlyGly (K)	K	36	RLVVQYIKKRGQIPK	1	4292.46
A3QMC5	rpl-34	Large ribosomal subunit protein eL34	A3QMC5	A3QMC5_K103_M1	1	GlyGly (K)	K	103	EEQKIVNKVIKHQKD	1	11363.6
A3QMD7	lsy-13	ING family member lsy-13	A3QMD7	A3QMD7_K86_M1	1	GlyGly (K)	K	86	VSEYSDQKIEIASGL	1	519308
A3QMD7	lsy-13	ING family member lsy-13	A3QMD7	A3QMD7_K98_M1	1	GlyGly (K)	K	98	SGLKVLLKDVYGKFM	1	69593.8
A3QMD7	lsy-13	ING family member lsy-13	A3QMD7	A3QMD7_K74_M1	1	GlyGly (K)	K	74	KAFTFMQKKMAKVSE	1	63160.4
A3QMD7	lsy-13	ING family member lsy-13	A3QMD7	A3QMD7_K67_M1	1	GlyGly (K)	K	67	MTAEQKTKAFTFMQK	1	57136.1
A3QMD7	lsy-13	ING family member lsy-13	A3QMD7	A3QMD7_K40_M1	1	GlyGly (K)	K	40	ERLDILAKKEMEVAK	1	23516.8
A3QMD7	lsy-13	ING family member lsy-13	A3QMD7	A3QMD7_K103_M1	1	GlyGly (K)	K	103	LLKDVYGKFMEEEQK	1	11791.7
A4F324;Q9U1Y5	chkr-1;chk-2	CHeckpoint Kinase Related;Serine/threonine-protein kinase chk-2	A4F324	A4F324_K188_M1	1	GlyGly (K)	K	188	GKVLLGYKKSDRSVV	1	3704.2
A4F324;Q9U1Y5	chkr-1;chk-2	CHeckpoint Kinase Related;Serine/threonine-protein kinase chk-2	Q9U1Y5	Q9U1Y5_K189_M1	1	GlyGly (K)	K	189	GKVLLGYKKSDRSVV	1	3704.2
A4LBC2;A4LBC3	met-1	Histone-lysine N-methyltransferase	A4LBC2	A4LBC2_K341_M1	1	GlyGly (K)	K	341	EPAPAREKVENGGPT	1	23293.2
A4LBC2;A4LBC3	met-1	Histone-lysine N-methyltransferase	A4LBC3	A4LBC3_K327_M1	1	GlyGly (K)	K	327	EPAPAREKVENGGPT	1	23293.2
A4UVK2;J7SF86	C44C10.9	CX domain-containing protein	A4UVK2	A4UVK2_K110_M1	1	GlyGly (K)	K	110	TSSTTGNKYSALRNN	1	17271.6
A4UVK2;J7SF86	C44C10.9	CX domain-containing protein	J7SF86	J7SF86_K45_M1	1	GlyGly (K)	K	45	TSSTTGNKYSALRNN	1	17271.6
A5A8P6	CELE_Y54G2A.12	WD_REPEATS_REGION domain-containing protein	A5A8P6	A5A8P6_K159_M1	1	GlyGly (K)	K	159	KQMDEIVKKGQEKSR	1	83909.4
A5A8P6	CELE_Y54G2A.12	WD_REPEATS_REGION domain-containing protein	A5A8P6	A5A8P6_K218_M1	1	GlyGly (K)	K	218	VRTYSGHKLPVREVA	1	6452.96
A5A8P6	CELE_Y54G2A.12	WD_REPEATS_REGION domain-containing protein	A5A8P6	A5A8P6_K109_M1	1	GlyGly (K)	K	109	GVSLFESKKTGGEQR	1	5313.17
A5A8P6	CELE_Y54G2A.12	WD_REPEATS_REGION domain-containing protein	A5A8P6	A5A8P6_K44_M1	1	GlyGly (K)	K	44	TAPDVESKSAIRQVA	1	905.151
A5A8Q6;H2KYD3;H2KYD4	CELE_F57C9.4	C2H2-type domain-containing protein	A5A8Q6	A5A8Q6_K164_M1	1	GlyGly (K)	K	164	RVDYNTLKQRCDFQE	1	1053.37
A5A8Q6;H2KYD3;H2KYD4	CELE_F57C9.4	C2H2-type domain-containing protein	H2KYD3	H2KYD3_K164_M1	1	GlyGly (K)	K	164	RVDYNTLKQRCDFQE	1	1053.37
A5A8Q6;H2KYD3;H2KYD4	CELE_F57C9.4	C2H2-type domain-containing protein	H2KYD4	H2KYD4_K164_M1	1	GlyGly (K)	K	164	RVDYNTLKQRCDFQE	1	1053.37
A5HWA4;Q9XW51	CELE_Y53C10A.6	Uncharacterized protein	A5HWA4	A5HWA4_K196_M1	1	GlyGly (K)	K	196	VLLDKSTKTVPQIDA	1	42019.7
A5HWA4;Q9XW51	CELE_Y53C10A.6	Uncharacterized protein	Q9XW51	Q9XW51_K196_M1	1	GlyGly (K)	K	196	VLLDKSTKTVPQIDA	1	42019.7
A5HWA4;Q9XW51	CELE_Y53C10A.6	Uncharacterized protein	A5HWA4	A5HWA4_K21_M1	1	GlyGly (K)	K	21	LIREYLLKNPIKLSP	1	1064.55
A5HWA4;Q9XW51	CELE_Y53C10A.6	Uncharacterized protein	Q9XW51	Q9XW51_K21_M1	1	GlyGly (K)	K	21	LIREYLLKNPIKLSP	1	1064.55
A5JYR6	CELE_T07D4.5	P53 and DNA damage-regulated protein 1	A5JYR6	A5JYR6_K109_M1	1	GlyGly (K)	K	109	GQIQEVIKKDMDTFL	1	102151
A5JYS2;Q20611	drd-1	Fatty acid hydroxylase domain-containing protein	A5JYS2	A5JYS2_K59_M1	1	GlyGly (K)	K	59	PYKIQDEKKPPLSKY	0.990218	15452.7
A5JYS2;Q20611	drd-1	Fatty acid hydroxylase domain-containing protein	Q20611	Q20611_K59_M1	1	GlyGly (K)	K	59	PYKIQDEKKPPLSKY	0.990218	15452.7
A5JYS4;F5GU97;L8EC33;Q5WRP7;Q867X0;X5LVA3;X5M5W8;X5M907	parg-1	poly(ADP-ribose) glycohydrolase;poly(ADP-ribose) glycohydrolase;poly(ADP-ribose) glycohydrolase;poly(ADP-ribose) glycohydrolase;Poly(ADP-ribose) glycohydrolase 1;poly(ADP-ribose) glycohydrolase;poly(ADP-ribose) glycohydrolase;poly(ADP-ribose) glycohydrolase	A5JYS4	A5JYS4_K403_M1	1	GlyGly (K)	K	403	GREEVLEKFARVARI	1	10182.9
A5JYS4;F5GU97;L8EC33;Q5WRP7;Q867X0;X5LVA3;X5M5W8;X5M907	parg-1	poly(ADP-ribose) glycohydrolase;poly(ADP-ribose) glycohydrolase;poly(ADP-ribose) glycohydrolase;poly(ADP-ribose) glycohydrolase;Poly(ADP-ribose) glycohydrolase 1;poly(ADP-ribose) glycohydrolase;poly(ADP-ribose) glycohydrolase;poly(ADP-ribose) glycohydrolase	F5GU97	F5GU97_K226_M1	1	GlyGly (K)	K	226	GREEVLEKFARVARI	1	10182.9
A5JYS4;F5GU97;L8EC33;Q5WRP7;Q867X0;X5LVA3;X5M5W8;X5M907	parg-1	poly(ADP-ribose) glycohydrolase;poly(ADP-ribose) glycohydrolase;poly(ADP-ribose) glycohydrolase;poly(ADP-ribose) glycohydrolase;Poly(ADP-ribose) glycohydrolase 1;poly(ADP-ribose) glycohydrolase;poly(ADP-ribose) glycohydrolase;poly(ADP-ribose) glycohydrolase	L8EC33	L8EC33_K404_M1	1	GlyGly (K)	K	404	GREEVLEKFARVARI	1	10182.9
A5JYS4;F5GU97;L8EC33;Q5WRP7;Q867X0;X5LVA3;X5M5W8;X5M907	parg-1	poly(ADP-ribose) glycohydrolase;poly(ADP-ribose) glycohydrolase;poly(ADP-ribose) glycohydrolase;poly(ADP-ribose) glycohydrolase;Poly(ADP-ribose) glycohydrolase 1;poly(ADP-ribose) glycohydrolase;poly(ADP-ribose) glycohydrolase;poly(ADP-ribose) glycohydrolase	Q5WRP7	Q5WRP7_K247_M1	1	GlyGly (K)	K	247	GREEVLEKFARVARI	1	10182.9
A5JYS4;F5GU97;L8EC33;Q5WRP7;Q867X0;X5LVA3;X5M5W8;X5M907	parg-1	poly(ADP-ribose) glycohydrolase;poly(ADP-ribose) glycohydrolase;poly(ADP-ribose) glycohydrolase;poly(ADP-ribose) glycohydrolase;Poly(ADP-ribose) glycohydrolase 1;poly(ADP-ribose) glycohydrolase;poly(ADP-ribose) glycohydrolase;poly(ADP-ribose) glycohydrolase	Q867X0	Q867X0_K403_M1	1	GlyGly (K)	K	403	GREEVLEKFARVARI	1	10182.9
A5JYS4;F5GU97;L8EC33;Q5WRP7;Q867X0;X5LVA3;X5M5W8;X5M907	parg-1	poly(ADP-ribose) glycohydrolase;poly(ADP-ribose) glycohydrolase;poly(ADP-ribose) glycohydrolase;poly(ADP-ribose) glycohydrolase;Poly(ADP-ribose) glycohydrolase 1;poly(ADP-ribose) glycohydrolase;poly(ADP-ribose) glycohydrolase;poly(ADP-ribose) glycohydrolase	X5LVA3	X5LVA3_K406_M1	1	GlyGly (K)	K	406	GREEVLEKFARVARI	1	10182.9
A5JYS4;F5GU97;L8EC33;Q5WRP7;Q867X0;X5LVA3;X5M5W8;X5M907	parg-1	poly(ADP-ribose) glycohydrolase;poly(ADP-ribose) glycohydrolase;poly(ADP-ribose) glycohydrolase;poly(ADP-ribose) glycohydrolase;Poly(ADP-ribose) glycohydrolase 1;poly(ADP-ribose) glycohydrolase;poly(ADP-ribose) glycohydrolase;poly(ADP-ribose) glycohydrolase	X5M5W8	X5M5W8_K383_M1	1	GlyGly (K)	K	383	GREEVLEKFARVARI	1	10182.9
A5JYS4;F5GU97;L8EC33;Q5WRP7;Q867X0;X5LVA3;X5M5W8;X5M907	parg-1	poly(ADP-ribose) glycohydrolase;poly(ADP-ribose) glycohydrolase;poly(ADP-ribose) glycohydrolase;poly(ADP-ribose) glycohydrolase;Poly(ADP-ribose) glycohydrolase 1;poly(ADP-ribose) glycohydrolase;poly(ADP-ribose) glycohydrolase;poly(ADP-ribose) glycohydrolase	X5M907	X5M907_K401_M1	1	GlyGly (K)	K	401	GREEVLEKFARVARI	1	10182.9
A5JYT2;Q17581	swsn-9	Bromo domain-containing protein	A5JYT2	A5JYT2_K189_M1	1	GlyGly (K)	K	189	PDYRDIIKTPMDLQT	1	10538.7
A5JYT2;Q17581	swsn-9	Bromo domain-containing protein	Q17581	Q17581_K189_M1	1	GlyGly (K)	K	189	PDYRDIIKTPMDLQT	1	10538.7
A5JYU5;O44199	rad-50	Zinc-hook domain-containing protein;DNA repair protein rad-50	A5JYU5	A5JYU5_K213_M1	1	GlyGly (K)	K	213	KKIVLDFKKEMQTHE	1	1739.42
A5JYU5;O44199	rad-50	Zinc-hook domain-containing protein;DNA repair protein rad-50	O44199	O44199_K199_M1	1	GlyGly (K)	K	199	KKIVLDFKKEMQTHE	1	1739.42
A5JYW9	sin-3	Paired amphipathic helix protein sin-3	A5JYW9	A5JYW9_K992_M1	1	GlyGly (K)	K	992	QHKNYDQKAFKSKPL	1	12249.1
A5JYW9	sin-3	Paired amphipathic helix protein sin-3	A5JYW9	A5JYW9_K1209_M1	1	GlyGly (K)	K	1209	KALQENIKQRRAAVN	1	9683.86
A5JYW9	sin-3	Paired amphipathic helix protein sin-3	A5JYW9	A5JYW9_K778_M1	1	GlyGly (K)	K	778	DLPAIQPKRGLRDQK	1	886.297
A5JYX3;P90947	hmp-1	Vinculin;Alpha-catenin-like protein hmp-1	A5JYX3	A5JYX3_K148_M1	1	GlyGly (K)	K	148	DVKVIVDKVDEVRET	1	24459.1
A5JYX3;P90947	hmp-1	Vinculin;Alpha-catenin-like protein hmp-1	P90947	P90947_K148_M1	1	GlyGly (K)	K	148	DVKVIVDKVDEVRET	1	24459.1
A5JYX3;P90947	hmp-1	Vinculin;Alpha-catenin-like protein hmp-1	A5JYX3	A5JYX3_K488_M1	1	GlyGly (K)	K	488	YKNAWFDKVRLLTTA	1	3370.16
A5JYX3;P90947	hmp-1	Vinculin;Alpha-catenin-like protein hmp-1	P90947	P90947_K488_M1	1	GlyGly (K)	K	488	YKNAWFDKVRLLTTA	1	3370.16
A5JYX3;P90947	hmp-1	Vinculin;Alpha-catenin-like protein hmp-1	A5JYX3	A5JYX3_K848_M1	1	GlyGly (K)	K	848	AAYIASTKFRRPNAN	1	2052.83
A5JYX3;P90947	hmp-1	Vinculin;Alpha-catenin-like protein hmp-1	P90947	P90947_K848_M1	1	GlyGly (K)	K	848	AAYIASTKFRRPNAN	1	2052.83
A5JYZ1;A5JYZ2;O45692	CELE_M01E5.3	RNase NYN domain-containing protein	A5JYZ1	A5JYZ1_K134_M1	1	GlyGly (K)	K	134	QRGDEAVKFLSALNR	1	8518.61
A5JYZ1;A5JYZ2;O45692	CELE_M01E5.3	RNase NYN domain-containing protein	A5JYZ2	A5JYZ2_K134_M1	1	GlyGly (K)	K	134	QRGDEAVKFLSALNR	1	8518.61
A5JYZ1;A5JYZ2;O45692	CELE_M01E5.3	RNase NYN domain-containing protein	O45692	O45692_K134_M1	1	GlyGly (K)	K	134	QRGDEAVKFLSALNR	1	8518.61
A5PEW5;O62414	ric-4	Synaptosomal-associated protein	A5PEW5	A5PEW5_K127_M1	1	GlyGly (K)	K	127	NKTDDFEKTEFAKAW	1	19350.6
A5PEW5;O62414	ric-4	Synaptosomal-associated protein	O62414	O62414_K100_M1	1	GlyGly (K)	K	100	NKTDDFEKTEFAKAW	1	19350.6
A5PEW5;O62414	ric-4	Synaptosomal-associated protein	A5PEW5	A5PEW5_K132_M1	1	GlyGly (K)	K	132	FEKTEFAKAWKKDDD	1	5246.29
A5PEW5;O62414	ric-4	Synaptosomal-associated protein	O62414	O62414_K105_M1	1	GlyGly (K)	K	105	FEKTEFAKAWKKDDD	1	5246.29
A5PEX9	CELE_Y95D11A.3	BZIP domain-containing protein	A5PEX9	A5PEX9_K211_M1	1	GlyGly (K)	K	211	KDYEAVTKRVDSVNM	1	2801.47
A5PEY0	CELE_Y37H2A.14	Transmembrane protein	A5PEY0	A5PEY0_K153_M1	1	GlyGly (K)	K	153	EPQTIEEKGFPRIIW	1	2546.4
A5Z2S3;O62263	CELE_F54B3.1	Protein SZT2	A5Z2S3	A5Z2S3_K1289_M1	1	GlyGly (K)	K	1289	TKLRVYVKALTARMA	1	30994.5
A5Z2S3;O62263	CELE_F54B3.1	Protein SZT2	O62263	O62263_K1289_M1	1	GlyGly (K)	K	1289	TKLRVYVKALTARMA	1	30994.5
A5Z2S3;O62263	CELE_F54B3.1	Protein SZT2	A5Z2S3	A5Z2S3_K1693_M1	1	GlyGly (K)	K	1693	TRLLGMAKSRVRNPY	1	15634.8
A5Z2S3;O62263	CELE_F54B3.1	Protein SZT2	O62263	O62263_K1693_M1	1	GlyGly (K)	K	1693	TRLLGMAKSRVRNPY	1	15634.8
A5Z2S3;O62263	CELE_F54B3.1	Protein SZT2	A5Z2S3	A5Z2S3_K984_M1	1	GlyGly (K)	K	984	DDDDEISKNAIPSRS	0.999797	4513.71
A5Z2S3;O62263	CELE_F54B3.1	Protein SZT2	O62263	O62263_K984_M1	1	GlyGly (K)	K	984	DDDDEISKNAIPSRS	0.999797	4513.71
A5Z2S5;Q17513	B0491.6	DNA helicase	A5Z2S5	A5Z2S5_K234_M1	1	GlyGly (K)	K	234	NLQKFYSKAYGKVFQ	1	14747.3
A5Z2S5;Q17513	B0491.6	DNA helicase	Q17513	Q17513_K232_M1	1	GlyGly (K)	K	232	NLQKFYSKAYGKVFQ	1	14747.3
A5Z2S5;Q17513	B0491.6	DNA helicase	A5Z2S5	A5Z2S5_K418_M1	1	GlyGly (K)	K	418	NDTSLQEKRKFWQEY	1	5506.91
A5Z2S5;Q17513	B0491.6	DNA helicase	Q17513	Q17513_K416_M1	1	GlyGly (K)	K	416	NDTSLQEKRKFWQEY	1	5506.91
A5Z2T6	lotr-1	HTH OST-type domain-containing protein	A5Z2T6	A5Z2T6_K166_M1	1	GlyGly (K)	K	166	YASEEIAKSRGTPEQ	1	18516.1
A5Z2T6	lotr-1	HTH OST-type domain-containing protein	A5Z2T6	A5Z2T6_K175_M1	1	GlyGly (K)	K	175	RGTPEQFKARHKLGP	1	11357.9
A5Z2T6	lotr-1	HTH OST-type domain-containing protein	A5Z2T6	A5Z2T6_K27_M1	1	GlyGly (K)	K	27	RVRKVQPKSINVTEN	1	8712.46
A5Z2T6	lotr-1	HTH OST-type domain-containing protein	A5Z2T6	A5Z2T6_K184_M1	1	GlyGly (K)	K	184	RHKLGPAKTISRVKN	1	7607.19
A5Z2T8;Q1NZ17;Q1NZ18;Q22015	CELE_R31.2	ANK_REP_REGION domain-containing protein;ANK_REP_REGION domain-containing protein;Ubiquitin-like domain-containing protein;ANK_REP_REGION domain-containing protein	A5Z2T8	A5Z2T8_K45_M1	1	GlyGly (K)	K	45	EEREVSPKDLVVEKN	1	1300.46
A5Z2T8;Q1NZ17;Q1NZ18;Q22015	CELE_R31.2	ANK_REP_REGION domain-containing protein;ANK_REP_REGION domain-containing protein;Ubiquitin-like domain-containing protein;ANK_REP_REGION domain-containing protein	Q1NZ17	Q1NZ17_K10_M1	1	GlyGly (K)	K	10	EEREVSPKDLVVEKN	1	1300.46
A5Z2T8;Q1NZ17;Q1NZ18;Q22015	CELE_R31.2	ANK_REP_REGION domain-containing protein;ANK_REP_REGION domain-containing protein;Ubiquitin-like domain-containing protein;ANK_REP_REGION domain-containing protein	Q1NZ18	Q1NZ18_K177_M1	1	GlyGly (K)	K	177	EEREVSPKDLVVEKN	1	1300.46
A5Z2T8;Q1NZ17;Q1NZ18;Q22015	CELE_R31.2	ANK_REP_REGION domain-containing protein;ANK_REP_REGION domain-containing protein;Ubiquitin-like domain-containing protein;ANK_REP_REGION domain-containing protein	Q22015	Q22015_K282_M1	1	GlyGly (K)	K	282	EEREVSPKDLVVEKN	1	1300.46
A5Z2V2	C04H5.7	Toxin	A5Z2V2	A5Z2V2_K94_M1	1	GlyGly (K)	K	94	NVAVKLPKFLQN___	1	75082.7
A6ZJ46;Q20621	CELE_F49E2.2	SH3 domain-containing protein	A6ZJ46	A6ZJ46_K209_M1	1	GlyGly (K)	K	209	QDITAFHKKEAASWA	1	5852.8
A6ZJ46;Q20621	CELE_F49E2.2	SH3 domain-containing protein	Q20621	Q20621_K155_M1	1	GlyGly (K)	K	155	QDITAFHKKEAASWA	1	5852.8
A7DT36	CELE_F56F4.8	Transmembrane protein	A7DT36	A7DT36_K51_M1	1	GlyGly (K)	K	51	IQKLLNEKNNSRIKN	1	227756
A7DT40	CELE_F49D11.10	WD_REPEATS_REGION domain-containing protein	A7DT40	A7DT40_K284_M1	1	GlyGly (K)	K	284	ARHSKGQKEPTLLPR	1	4439.65
A7DT40	CELE_F49D11.10	WD_REPEATS_REGION domain-containing protein	A7DT40	A7DT40_K560_M1	1	GlyGly (K)	K	560	RHLIISTKKGVVCWD	1	0.102261
A7DTF5;Q9U222	CELE_Y56A3A.7	Homeobox protein cut-like	A7DTF5	A7DTF5_K196_M1	1	GlyGly (K)	K	196	DLDDVATKVRAEVME	1	5853.51
A7DTF5;Q9U222	CELE_Y56A3A.7	Homeobox protein cut-like	Q9U222	Q9U222_K196_M1	1	GlyGly (K)	K	196	DLDDVATKVRAEVME	1	5853.51
A7LPD8;Q20296	hda-6	UBP-type domain-containing protein;Histone deacetylase 6	A7LPD8	A7LPD8_K527_M1	1	GlyGly (K)	K	527	YLTRDTLKVARKAVG	1	3743.25
A7LPD8;Q20296	hda-6	UBP-type domain-containing protein;Histone deacetylase 6	Q20296	Q20296_K525_M1	1	GlyGly (K)	K	525	YLTRDTLKVARKAVG	1	3743.25
A7LPG5;Q5FC71;Q9NL51	cisd-1;cisd-1;klp-17	CDGSH iron-sulfur domain-containing protein 2 homologue;Iron-binding zinc finger CDGSH type domain-containing protein;Kinesin like protein	A7LPG5	A7LPG5_K94_M1	1	GlyGly (K)	K	94	DIEDIGEKKAFCRCW	1	462791
A7LPG5;Q5FC71;Q9NL51	cisd-1;cisd-1;klp-17	CDGSH iron-sulfur domain-containing protein 2 homologue;Iron-binding zinc finger CDGSH type domain-containing protein;Kinesin like protein	Q5FC71	Q5FC71_K63_M1	1	GlyGly (K)	K	63	DIEDIGEKKAFCRCW	1	462791
A7LPG5;Q5FC71;Q9NL51	cisd-1;cisd-1;klp-17	CDGSH iron-sulfur domain-containing protein 2 homologue;Iron-binding zinc finger CDGSH type domain-containing protein;Kinesin like protein	Q9NL51	Q9NL51_K94_M1	1	GlyGly (K)	K	94	DIEDIGEKKAFCRCW	1	462791
A7LPG5;Q5FC71;Q9NL51	cisd-1;cisd-1;klp-17	CDGSH iron-sulfur domain-containing protein 2 homologue;Iron-binding zinc finger CDGSH type domain-containing protein;Kinesin like protein	A7LPG5	A7LPG5_K130_M1	1	GlyGly (K)	K	130	NVGPLIVKSEKK___	1	25472.4
A7LPG5;Q5FC71;Q9NL51	cisd-1;cisd-1;klp-17	CDGSH iron-sulfur domain-containing protein 2 homologue;Iron-binding zinc finger CDGSH type domain-containing protein;Kinesin like protein	Q5FC71	Q5FC71_K99_M1	1	GlyGly (K)	K	99	NVGPLIVKSEKK___	1	25472.4
A7LPG5;Q5FC71;Q9NL51	cisd-1;cisd-1;klp-17	CDGSH iron-sulfur domain-containing protein 2 homologue;Iron-binding zinc finger CDGSH type domain-containing protein;Kinesin like protein	Q9NL51	Q9NL51_K130_M1	1	GlyGly (K)	K	130	NVGPLIVKSEKNLYI	1	25472.4
A7YKU9	CELE_D1081.11	Uncharacterized protein	A7YKU9	A7YKU9_K165_M1	1	GlyGly (K)	K	165	RSSYVISKNSSEKRQ	1	9305.03
A8W7V8;H2KZM2	clc-24	Serpentine receptor class gamma	A8W7V8	A8W7V8_K192_M1	1	GlyGly (K)	K	192	VLKSGYSKMSDI___	1	36866.9
A8W7V8;H2KZM2	clc-24	Serpentine receptor class gamma	H2KZM2	H2KZM2_K194_M1	1	GlyGly (K)	K	194	VLKSGYSKMSDI___	1	36866.9
A8WFF4;H2KY87;H2KY89	CELE_F56C9.6	LsmAD domain-containing protein;ZM domain-containing protein;ZM domain-containing protein	A8WFF4	A8WFF4_K133_M1	1	GlyGly (K)	K	133	GRGDYFGKLRSFENG	1	1568.52
A8WFF4;H2KY87;H2KY89	CELE_F56C9.6	LsmAD domain-containing protein;ZM domain-containing protein;ZM domain-containing protein	H2KY87	H2KY87_K129_M1	1	GlyGly (K)	K	129	GRGDYFGKLRSFENG	1	1568.52
A8WFF4;H2KY87;H2KY89	CELE_F56C9.6	LsmAD domain-containing protein;ZM domain-containing protein;ZM domain-containing protein	H2KY89	H2KY89_K142_M1	1	GlyGly (K)	K	142	GRGDYFGKLRSFENG	1	1568.52
A8WFH1	C10A4.10	Uncharacterized protein	A8WFH1	A8WFH1_K226_M1	1	GlyGly (K)	K	226	RVVIPTTKRPKYNKL	1	2698.26
A8WFH7;H2KYT4;Q3HKC5	CELE_F14B8.5	Protein kinase domain-containing protein;Prion-like-(Q/N-rich)-domain-bearing protein;Protein kinase domain-containing protein	A8WFH7	A8WFH7_K313_M1	1	GlyGly (K)	K	313	EEYVVDKKIDVIDQH	1	74395.9
A8WFH7;H2KYT4;Q3HKC5	CELE_F14B8.5	Protein kinase domain-containing protein;Prion-like-(Q/N-rich)-domain-bearing protein;Protein kinase domain-containing protein	H2KYT4	H2KYT4_K392_M1	1	GlyGly (K)	K	392	EEYVVDKKIDVIDQH	1	74395.9
A8WFH7;H2KYT4;Q3HKC5	CELE_F14B8.5	Protein kinase domain-containing protein;Prion-like-(Q/N-rich)-domain-bearing protein;Protein kinase domain-containing protein	Q3HKC5	Q3HKC5_K428_M1	1	GlyGly (K)	K	428	EEYVVDKKIDVIDQH	1	74395.9
A8WFH7;H2KYT4;Q3HKC5	CELE_F14B8.5	Protein kinase domain-containing protein;Prion-like-(Q/N-rich)-domain-bearing protein;Protein kinase domain-containing protein	A8WFH7	A8WFH7_K312_M1	1	GlyGly (K)	K	312	EEEYVVDKKIDVIDQ	1	24997.3
A8WFH7;H2KYT4;Q3HKC5	CELE_F14B8.5	Protein kinase domain-containing protein;Prion-like-(Q/N-rich)-domain-bearing protein;Protein kinase domain-containing protein	H2KYT4	H2KYT4_K391_M1	1	GlyGly (K)	K	391	EEEYVVDKKIDVIDQ	1	24997.3
A8WFH7;H2KYT4;Q3HKC5	CELE_F14B8.5	Protein kinase domain-containing protein;Prion-like-(Q/N-rich)-domain-bearing protein;Protein kinase domain-containing protein	Q3HKC5	Q3HKC5_K427_M1	1	GlyGly (K)	K	427	EEEYVVDKKIDVIDQ	1	24997.3
A8WFH7;H2KYT4;Q3HKC5	CELE_F14B8.5	Protein kinase domain-containing protein;Prion-like-(Q/N-rich)-domain-bearing protein;Protein kinase domain-containing protein	A8WFH7	A8WFH7_K322_M1	1	GlyGly (K)	K	322	DVIDQHDKKRAAGSD	1	18721.8
A8WFH7;H2KYT4;Q3HKC5	CELE_F14B8.5	Protein kinase domain-containing protein;Prion-like-(Q/N-rich)-domain-bearing protein;Protein kinase domain-containing protein	H2KYT4	H2KYT4_K401_M1	1	GlyGly (K)	K	401	DVIDQHDKKRAAGSD	1	18721.8
A8WFH7;H2KYT4;Q3HKC5	CELE_F14B8.5	Protein kinase domain-containing protein;Prion-like-(Q/N-rich)-domain-bearing protein;Protein kinase domain-containing protein	Q3HKC5	Q3HKC5_K437_M1	1	GlyGly (K)	K	437	DVIDQHDKKRAAGSD	1	18721.8
A8WFJ8	rcs-1	RING-type domain-containing protein	A8WFJ8	A8WFJ8_K197_M1	1	GlyGly (K)	K	197	KSIEEHFKKIKEMVA	1	12524
A8WHP8	plin-1	Perilipin-1 homolog	A8WHP8	A8WHP8_K295_M1	1	GlyGly (K)	K	295	TLEEEAQKYKVAPEE	1	96057.5
A8WHP8	plin-1	Perilipin-1 homolog	A8WHP8	A8WHP8_K79_M1	1	GlyGly (K)	K	79	GYNSYYVKPKNTAYE	1	115462
A8WHP8	plin-1	Perilipin-1 homolog	A8WHP8	A8WHP8_K286_M1	1	GlyGly (K)	K	286	STSVFDFKKTLEEEA	1	24217.7
A8WHP8	plin-1	Perilipin-1 homolog	A8WHP8	A8WHP8_K325_M1	1	GlyGly (K)	K	325	QLQSLREKGQNVFGD	1	48074.3
A8WHP8	plin-1	Perilipin-1 homolog	A8WHP8	A8WHP8_K68_M1	1	GlyGly (K)	K	68	VGNYAAQKAYDGYNS	0.99998	16190.9
A8WHP8	plin-1	Perilipin-1 homolog	A8WHP8	A8WHP8_K144_M1	1	GlyGly (K)	K	144	EQVDSAKKLGSSAIS	1	8518.94
A8WIQ9;H2L0E4	CELE_ZC308.4	F-box domain-containing protein	A8WIQ9	A8WIQ9_K23_M1	1	GlyGly (K)	K	23	VPYLSYSKRMELSKV	1	204084
A8WIQ9;H2L0E4	CELE_ZC308.4	F-box domain-containing protein	H2L0E4	H2L0E4_K23_M1	1	GlyGly (K)	K	23	VPYLSYSKRMELSKV	1	204084
A8WIQ9;H2L0E4	CELE_ZC308.4	F-box domain-containing protein	A8WIQ9	A8WIQ9_K127_M1	1	GlyGly (K)	K	127	QRIVQHVKLRESDSP	1	64973.6
A8WIQ9;H2L0E4	CELE_ZC308.4	F-box domain-containing protein	H2L0E4	H2L0E4_K127_M1	1	GlyGly (K)	K	127	QRIVQHVKLRESDSP	1	64973.6
A8WIQ9;H2L0E4	CELE_ZC308.4	F-box domain-containing protein	A8WIQ9	A8WIQ9_K29_M1	1	GlyGly (K)	K	29	SKRMELSKVSPEFRS	1	48438.5
A8WIQ9;H2L0E4	CELE_ZC308.4	F-box domain-containing protein	H2L0E4	H2L0E4_K29_M1	1	GlyGly (K)	K	29	SKRMELSKVSPEFRS	1	48438.5
A8WIQ9;H2L0E4	CELE_ZC308.4	F-box domain-containing protein	A8WIQ9	A8WIQ9_K297_M1	1	GlyGly (K)	K	297	FGKDSNGKESFTAIK	1	19592.2
A8WIQ9;H2L0E4	CELE_ZC308.4	F-box domain-containing protein	H2L0E4	H2L0E4_K313_M1	1	GlyGly (K)	K	313	FGKDSNGKESFTAIK	1	19592.2
A8XJ46;Q8I4E8	CELE_Y17G7B.20	BZIP domain-containing protein	A8XJ46	A8XJ46_K216_M1	1	GlyGly (K)	K	216	NQMRMDSKFTDRLVE	1	78431.3
A8XJ46;Q8I4E8	CELE_Y17G7B.20	BZIP domain-containing protein	Q8I4E8	Q8I4E8_K261_M1	1	GlyGly (K)	K	261	NQMRMDSKFTDRLVE	1	78431.3
A8XJ46;Q8I4E8	CELE_Y17G7B.20	BZIP domain-containing protein	A8XJ46	A8XJ46_K160_M1	1	GlyGly (K)	K	160	DEITQLKKVIDQDSQ	1	8881.33
A8XJ46;Q8I4E8	CELE_Y17G7B.20	BZIP domain-containing protein	Q8I4E8	Q8I4E8_K205_M1	1	GlyGly (K)	K	205	DEITQLKKVIDQDSQ	1	8881.33
A8XJ46;Q8I4E8	CELE_Y17G7B.20	BZIP domain-containing protein	A8XJ46	A8XJ46_K87_M1	1	GlyGly (K)	K	87	YSSGPLVKSPSSKRG	1	5734.7
A8XJ46;Q8I4E8	CELE_Y17G7B.20	BZIP domain-containing protein	Q8I4E8	Q8I4E8_K132_M1	1	GlyGly (K)	K	132	YSSGPLVKSPSSKRG	1	5734.7
A8XQE0;Q8WQA7	ekl-4	SANT_DAMP1_like domain-containing protein	A8XQE0	A8XQE0_K274_M1	1	GlyGly (K)	K	274	IGGAASAKRKNAFRT	1	39024.2
A8XQE0;Q8WQA7	ekl-4	SANT_DAMP1_like domain-containing protein	Q8WQA7	Q8WQA7_K274_M1	1	GlyGly (K)	K	274	IGGAASAKRKNAFRT	1	39024.2
A8XQE0;Q8WQA7	ekl-4	SANT_DAMP1_like domain-containing protein	A8XQE0	A8XQE0_K175_M1	1	GlyGly (K)	K	175	NRTVEDLKERFYSIT	1	31025.8
A8XQE0;Q8WQA7	ekl-4	SANT_DAMP1_like domain-containing protein	Q8WQA7	Q8WQA7_K175_M1	1	GlyGly (K)	K	175	NRTVEDLKERFYSIT	1	31025.8
A8XQE0;Q8WQA7	ekl-4	SANT_DAMP1_like domain-containing protein	A8XQE0	A8XQE0_K420_M1	1	GlyGly (K)	K	420	DDDFIGGKGQPATNR	1	25351.6
A8XQE0;Q8WQA7	ekl-4	SANT_DAMP1_like domain-containing protein	Q8WQA7	Q8WQA7_K420_M1	1	GlyGly (K)	K	420	DDDFIGGKGQPATNR	1	25351.6
A8XQE0;Q8WQA7	ekl-4	SANT_DAMP1_like domain-containing protein	A8XQE0	A8XQE0_K58_M1	1	GlyGly (K)	K	58	AVMPTDVKKTYKQKF	1	23131.3
A8XQE0;Q8WQA7	ekl-4	SANT_DAMP1_like domain-containing protein	Q8WQA7	Q8WQA7_K58_M1	1	GlyGly (K)	K	58	AVMPTDVKKTYKQKF	1	23131.3
A8XQE0;Q8WQA7	ekl-4	SANT_DAMP1_like domain-containing protein	A8XQE0	A8XQE0_K330_M1	1	GlyGly (K)	K	330	LPTNIGQKKLKNIEV	1	13169.1
A8XQE0;Q8WQA7	ekl-4	SANT_DAMP1_like domain-containing protein	Q8WQA7	Q8WQA7_K330_M1	1	GlyGly (K)	K	330	LPTNIGQKKLKNIEV	1	13169.1
A8XQE0;Q8WQA7	ekl-4	SANT_DAMP1_like domain-containing protein	A8XQE0	A8XQE0_K21_M1	1	GlyGly (K)	K	21	APKDATKKPPKPGTS	0.926191	13150.1
A8XQE0;Q8WQA7	ekl-4	SANT_DAMP1_like domain-containing protein	Q8WQA7	Q8WQA7_K21_M1	1	GlyGly (K)	K	21	APKDATKKPPKPGTS	0.926191	13150.1
A8XQE0;Q8WQA7	ekl-4	SANT_DAMP1_like domain-containing protein	A8XQE0	A8XQE0_K394_M1	1	GlyGly (K)	K	394	TRMQENGKDFDIEPR	1	4096.02
A8XQE0;Q8WQA7	ekl-4	SANT_DAMP1_like domain-containing protein	Q8WQA7	Q8WQA7_K394_M1	1	GlyGly (K)	K	394	TRMQENGKDFDIEPR	1	4096.02
A9D4S6;O16376	syf-3	TPR_REGION domain-containing protein	A9D4S6	A9D4S6_K662_M1	1	GlyGly (K)	K	662	QAAKGSFKLLEAAAR	1	10121.1
A9D4S6;O16376	syf-3	TPR_REGION domain-containing protein	O16376	O16376_K659_M1	1	GlyGly (K)	K	659	QAAKGSFKLLEAAAR	1	10121.1
A9D4S6;O16376	syf-3	TPR_REGION domain-containing protein	A9D4S6	A9D4S6_K229_M1	1	GlyGly (K)	K	229	QNWIKYAKFEERNGY	1	9784.47
A9D4S6;O16376	syf-3	TPR_REGION domain-containing protein	O16376	O16376_K229_M1	1	GlyGly (K)	K	229	QNWIKYAKFEERNGY	1	9784.47
A9D4S6;O16376	syf-3	TPR_REGION domain-containing protein	A9D4S6	A9D4S6_K57_M1	1	GlyGly (K)	K	57	IPPAPKTKITDPDEL	1	7168.25
A9D4S6;O16376	syf-3	TPR_REGION domain-containing protein	O16376	O16376_K57_M1	1	GlyGly (K)	K	57	IPPAPKTKITDPDEL	1	7168.25
A9D4S6;O16376	syf-3	TPR_REGION domain-containing protein	A9D4S6	A9D4S6_K65_M1	1	GlyGly (K)	K	65	ITDPDELKEYQRKKR	1	2531.7
A9D4S6;O16376	syf-3	TPR_REGION domain-containing protein	O16376	O16376_K65_M1	1	GlyGly (K)	K	65	ITDPDELKEYQRKKR	1	2531.7
A9D4S6;O16376	syf-3	TPR_REGION domain-containing protein	A9D4S6	A9D4S6_K55_M1	1	GlyGly (K)	K	55	ELIPPAPKTKITDPD	1	565.521
A9D4S6;O16376	syf-3	TPR_REGION domain-containing protein	O16376	O16376_K55_M1	1	GlyGly (K)	K	55	ELIPPAPKTKITDPD	1	565.521
A9UJN4;H9G2X3;Q17948;Q9U3Q1	pptr-2	Serine/threonine protein phosphatase 2A regulatory subunit	A9UJN4	A9UJN4_K491_M1	1	GlyGly (K)	K	491	QKDRVQEKTLNEEKE	1	2214.18
A9UJN4;H9G2X3;Q17948;Q9U3Q1	pptr-2	Serine/threonine protein phosphatase 2A regulatory subunit	H9G2X3	H9G2X3_K458_M1	1	GlyGly (K)	K	458	QKDRVQEKTLNEEKE	1	2214.18
A9UJN4;H9G2X3;Q17948;Q9U3Q1	pptr-2	Serine/threonine protein phosphatase 2A regulatory subunit	Q17948	Q17948_K441_M1	1	GlyGly (K)	K	441	QKDRVQEKTLNEEKE	1	2214.18
A9UJN4;H9G2X3;Q17948;Q9U3Q1	pptr-2	Serine/threonine protein phosphatase 2A regulatory subunit	Q9U3Q1	Q9U3Q1_K445_M1	1	GlyGly (K)	K	445	QKDRVQEKTLNEEKE	1	2214.18
A9UJN7	maph-1.2	Microtubule-associated protein futsch	A9UJN7	A9UJN7_K220_M1	1	GlyGly (K)	K	220	FLNAPTVKSKDALLG	1	27440.6
A9UJN7	maph-1.2	Microtubule-associated protein futsch	A9UJN7	A9UJN7_K206_M1	1	GlyGly (K)	K	206	RIQQSLDKAAKSLPF	1	25945.8
A9UJN7	maph-1.2	Microtubule-associated protein futsch	A9UJN7	A9UJN7_K209_M1	1	GlyGly (K)	K	209	QSLDKAAKSLPFLNA	1	19993.5
A9UJN7	maph-1.2	Microtubule-associated protein futsch	A9UJN7	A9UJN7_K100_M1	1	GlyGly (K)	K	100	GSSGEIAKAIQEANS	0.940566	15559
A9UJN7	maph-1.2	Microtubule-associated protein futsch	A9UJN7	A9UJN7_K555_M1	1	GlyGly (K)	K	555	GPNDGLVKLDDELEK	1	5516.05
B0JCV7;Q4W4Y6;Q9TZL2	C08G5.7	EGF-like domain-containing protein;EGF-like domain-containing protein;GED domain-containing protein	B0JCV7	B0JCV7_K41_M1	1	GlyGly (K)	K	41	SREDPYDKPLDPEDV	1	4691.6
B0JCV7;Q4W4Y6;Q9TZL2	C08G5.7	EGF-like domain-containing protein;EGF-like domain-containing protein;GED domain-containing protein	Q4W4Y6	Q4W4Y6_K161_M1	1	GlyGly (K)	K	161	SREDPYDKPLDPEDV	1	4691.6
B0JCV7;Q4W4Y6;Q9TZL2	C08G5.7	EGF-like domain-containing protein;EGF-like domain-containing protein;GED domain-containing protein	Q9TZL2	Q9TZL2_K9_M1	1	GlyGly (K)	K	9	SREDPYDKPLDPEDV	1	4691.6
B0M0L8;H2KYS1	hsp-43	SHSP domain-containing protein	B0M0L8	B0M0L8_K179_M1	1	GlyGly (K)	K	179	IQSSIDAKGRLQVEA	1	14723.2
B0M0L8;H2KYS1	hsp-43	SHSP domain-containing protein	H2KYS1	H2KYS1_K179_M1	1	GlyGly (K)	K	179	IQSSIDAKGRLQVEA	1	14723.2
B1GRK6;H2KYD9	CELE_F26G5.1	Protein TALPID3	B1GRK6	B1GRK6_K122_M1	1	GlyGly (K)	K	122	NKELPLLKSSKSEIR	1	97253.9
B1GRK6;H2KYD9	CELE_F26G5.1	Protein TALPID3	H2KYD9	H2KYD9_K124_M1	1	GlyGly (K)	K	124	NKELPLLKSSKSEIR	1	97253.9
B1GRK6;H2KYD9	CELE_F26G5.1	Protein TALPID3	B1GRK6	B1GRK6_K52_M1	1	GlyGly (K)	K	52	TISEGRVKNLLQDGT	1	8521.67
B1GRK6;H2KYD9	CELE_F26G5.1	Protein TALPID3	H2KYD9	H2KYD9_K52_M1	1	GlyGly (K)	K	52	TISEGRVKNLLQDGT	1	8521.67
B1Q250;H2KYQ0	ugt-26	UDP-glucuronosyltransferase	B1Q250	B1Q250_K217_M1	1	GlyGly (K)	K	217	YRLVAETKASLAKLF	1	17982.4
B1Q250;H2KYQ0	ugt-26	UDP-glucuronosyltransferase	H2KYQ0	H2KYQ0_K218_M1	1	GlyGly (K)	K	218	YRLVAETKASLAKLF	1	17982.4
B1Q259;Q21777	ztf-15	C2H2-type domain-containing protein	B1Q259	B1Q259_K274_M1	1	GlyGly (K)	K	274	RVNAEEIKVIKEEIQ	1	4023.91
B1Q259;Q21777	ztf-15	C2H2-type domain-containing protein	Q21777	Q21777_K274_M1	1	GlyGly (K)	K	274	RVNAEEIKVIKEEIQ	1	4023.91
B1V899;Q9BL51	trpp-10	Trafficking protein particle complex subunit 10	B1V899	B1V899_K147_M1	1	GlyGly (K)	K	147	TKNSIVEKIKSDFAK	1	20307.9
B1V899;Q9BL51	trpp-10	Trafficking protein particle complex subunit 10	Q9BL51	Q9BL51_K147_M1	1	GlyGly (K)	K	147	TKNSIVEKIKSDFAK	1	20307.9
B1V899;Q9BL51	trpp-10	Trafficking protein particle complex subunit 10	B1V899	B1V899_K198_M1	1	GlyGly (K)	K	198	EIWDKSLKNQYERKK	1	8797.43
B1V899;Q9BL51	trpp-10	Trafficking protein particle complex subunit 10	Q9BL51	Q9BL51_K198_M1	1	GlyGly (K)	K	198	EIWDKSLKNQYERKK	1	8797.43
B1V8J2;D9PTN9;D9PTP0;D9PTP1;Q9XWX6;Q9XWX7	CELE_Y43F8B.2	GSKIP domain-containing protein	B1V8J2	B1V8J2_K146_M1	1	GlyGly (K)	K	146	YRERFSEKLVQRLKL	1	13022.4
B1V8J2;D9PTN9;D9PTP0;D9PTP1;Q9XWX6;Q9XWX7	CELE_Y43F8B.2	GSKIP domain-containing protein	D9PTN9	D9PTN9_K232_M1	1	GlyGly (K)	K	232	YRERFSEKLVQRLKL	1	13022.4
B1V8J2;D9PTN9;D9PTP0;D9PTP1;Q9XWX6;Q9XWX7	CELE_Y43F8B.2	GSKIP domain-containing protein	D9PTP0	D9PTP0_K123_M1	1	GlyGly (K)	K	123	YRERFSEKLVQRLKL	1	13022.4
B1V8J2;D9PTN9;D9PTP0;D9PTP1;Q9XWX6;Q9XWX7	CELE_Y43F8B.2	GSKIP domain-containing protein	D9PTP1	D9PTP1_K75_M1	1	GlyGly (K)	K	75	YRERFSEKLVQRLKL	1	13022.4
B1V8J2;D9PTN9;D9PTP0;D9PTP1;Q9XWX6;Q9XWX7	CELE_Y43F8B.2	GSKIP domain-containing protein	Q9XWX6	Q9XWX6_K180_M1	1	GlyGly (K)	K	180	YRERFSEKLVQRLKL	1	13022.4
B1V8J2;D9PTN9;D9PTP0;D9PTP1;Q9XWX6;Q9XWX7	CELE_Y43F8B.2	GSKIP domain-containing protein	Q9XWX7	Q9XWX7_K253_M1	1	GlyGly (K)	K	253	YRERFSEKLVQRLKL	1	13022.4
B1V8J7	CELE_Y26D4A.21	Uncharacterized protein	B1V8J7	B1V8J7_K111_M1	1	GlyGly (K)	K	111	NEADILEKRARALED	1	38512.3
B2D6L6	2024-03-01	RING-CH-type domain-containing protein	B2D6L6	B2D6L6_K107_M1	1	GlyGly (K)	K	107	TNSGAQFKPIKQWSK	1	48478.1
B2D6L6	2024-03-01	RING-CH-type domain-containing protein	B2D6L6	B2D6L6_K89_M1	1	GlyGly (K)	K	89	KWVNMSNKKTCEICK	1	31172.8
B2D6L9;G5ECC1;G5ECM7	CELE_F13G3.10	Nascent polypeptide-associated complex subunit alpha-like UBA domain-containing protein	B2D6L9	B2D6L9_K14_M1	1	GlyGly (K)	K	14	QEGTVRAKLIETNGD	1	5676.66
B2D6L9;G5ECC1;G5ECM7	CELE_F13G3.10	Nascent polypeptide-associated complex subunit alpha-like UBA domain-containing protein	G5ECC1	G5ECC1_K78_M1	1	GlyGly (K)	K	78	QEGTVRAKLIETNGD	1	5676.66
B2D6L9;G5ECC1;G5ECM7	CELE_F13G3.10	Nascent polypeptide-associated complex subunit alpha-like UBA domain-containing protein	G5ECM7	G5ECM7_K73_M1	1	GlyGly (K)	K	73	QEGTVRAKLIETNGD	1	5676.66
B2D6M2	lin-61	Protein lin-61	B2D6M2	B2D6M2_K291_M1	1	GlyGly (K)	K	291	SPKFDEGKALLSKHR	1	10365.3
B2D6M2	lin-61	Protein lin-61	B2D6M2	B2D6M2_K335_M1	1	GlyGly (K)	K	335	RMNVSITKKDFPESL	1	5884.8
B2D6P4	tlf-1	TATA box-binding protein-like 1	B2D6P4	B2D6P4_K306_M1	1	GlyGly (K)	K	306	REKGVMMKQKRSPGC	1	167929
B2FD95;B2FD96	rfip-2	FIP-RBD domain-containing protein	B2FD95	B2FD95_K429_M1	1	GlyGly (K)	K	429	LKLELQVKDSRMKDM	1	2165.62
B2FD95;B2FD96	rfip-2	FIP-RBD domain-containing protein	B2FD96	B2FD96_K380_M1	1	GlyGly (K)	K	380	LKLELQVKDSRMKDM	1	2165.62
B2FD95;B2FD96	rfip-2	FIP-RBD domain-containing protein	B2FD95	B2FD95_K463_M1	1	GlyGly (K)	K	463	AAPATNQKPRMRFF_	1	1993.97
B2FD95;B2FD96	rfip-2	FIP-RBD domain-containing protein	B2FD96	B2FD96_K414_M1	1	GlyGly (K)	K	414	AAPATNQKPRMRFF_	1	1993.97
B2FDA8	smc-3	Structural maintenance of chromosomes protein 3	B2FDA8	B2FDA8_K141_M1	1	GlyGly (K)	K	141	SNPYYIVKQGKINEL	1	71322.1
B2FDA8	smc-3	Structural maintenance of chromosomes protein 3	B2FDA8	B2FDA8_K156_M1	1	GlyGly (K)	K	156	ATSPDAYKLKLLREV	1	15360.6
B2FDA8	smc-3	Structural maintenance of chromosomes protein 3	B2FDA8	B2FDA8_K575_M1	1	GlyGly (K)	K	575	ETDRIATKILRKFNE	1	4849.57
B2FDA8	smc-3	Structural maintenance of chromosomes protein 3	B2FDA8	B2FDA8_K1021_M1	1	GlyGly (K)	K	1021	FSKWQNVKPRELEKK	1	4227.64
B2FDA9;Q9NEV3	twk-46	Two pore potassium channel protein sup-9	B2FDA9	B2FDA9_K292_M1	1	GlyGly (K)	K	292	RFSEEDGKYGTLDSN	1	25031.2
B2FDA9;Q9NEV3	twk-46	Two pore potassium channel protein sup-9	Q9NEV3	Q9NEV3_K301_M1	1	GlyGly (K)	K	301	RFSEEDGKYGTLDSN	1	25031.2
B2MZB1;P18834	col-14	Nematode cuticle collagen N-terminal domain-containing protein;Cuticle collagen 14	B2MZB1	B2MZB1_K72_M1	1	GlyGly (K)	K	72	LDIETGGKKDSAKLA	1	24771.1
B2MZB1;P18834	col-14	Nematode cuticle collagen N-terminal domain-containing protein;Cuticle collagen 14	P18834	P18834_K91_M1	1	GlyGly (K)	K	91	LDIETGGKKDSAKLA	1	24771.1
B2MZD0	vha-7	V-type proton ATPase 116 kDa subunit a 4	B2MZD0	B2MZD0_K52_M1	1	GlyGly (K)	K	52	HRTLFDSKKRFKLRP	1	64322.2
B3CJ34	gcn-1	TOG domain-containing protein	B3CJ34	B3CJ34_K973_M1	1	GlyGly (K)	K	973	PMIRIILKNSQRFSD	1	21325
B3CJ34	gcn-1	TOG domain-containing protein	B3CJ34	B3CJ34_K1529_M1	1	GlyGly (K)	K	1529	KVQKSGEKALQQIAR	1	17262.6
B3CJ34	gcn-1	TOG domain-containing protein	B3CJ34	B3CJ34_K1676_M1	1	GlyGly (K)	K	1676	VIPWLKEKLVSPQST	1	3202.84
B3GWA0;B3GWA1;Q8I7K5	nono-1	NOPS domain-containing protein;RRM domain-containing protein;RRM domain-containing protein	B3GWA0	B3GWA0_K41_M1	1	GlyGly (K)	K	41	ELYVVEQKRRAQLDE	1	12204.4
B3GWA0;B3GWA1;Q8I7K5	nono-1	NOPS domain-containing protein;RRM domain-containing protein;RRM domain-containing protein	B3GWA1	B3GWA1_K321_M1	1	GlyGly (K)	K	321	ELYVVEQKRRAQLDE	1	12204.4
B3GWA0;B3GWA1;Q8I7K5	nono-1	NOPS domain-containing protein;RRM domain-containing protein;RRM domain-containing protein	Q8I7K5	Q8I7K5_K321_M1	1	GlyGly (K)	K	321	ELYVVEQKRRAQLDE	1	12204.4
B3GWC9;D3YT45;D3YT46;Q18541;Q7JLS6	C39E9.8	DUF19 domain-containing protein	B3GWC9	B3GWC9_K131_M1	1	GlyGly (K)	K	131	TDIRGIFKVTEKSIA	1	3751.33
B3GWC9;D3YT45;D3YT46;Q18541;Q7JLS6	C39E9.8	DUF19 domain-containing protein	D3YT45	D3YT45_K70_M1	1	GlyGly (K)	K	70	TDIRGIFKVTEKSIA	1	3751.33
B3GWC9;D3YT45;D3YT46;Q18541;Q7JLS6	C39E9.8	DUF19 domain-containing protein	D3YT46	D3YT46_K70_M1	1	GlyGly (K)	K	70	TDIRGIFKVTEKSIA	1	3751.33
B3GWC9;D3YT45;D3YT46;Q18541;Q7JLS6	C39E9.8	DUF19 domain-containing protein	Q18541	Q18541_K131_M1	1	GlyGly (K)	K	131	TDIRGIFKVTEKSIA	1	3751.33
B3GWC9;D3YT45;D3YT46;Q18541;Q7JLS6	C39E9.8	DUF19 domain-containing protein	Q7JLS6	Q7JLS6_K131_M1	1	GlyGly (K)	K	131	TDIRGIFKVTEKSIA	1	3751.33
B3WFT8;H2KYS2	C14F11.4	AIP3 domain-containing protein	B3WFT8	B3WFT8_K10_M1	1	GlyGly (K)	K	10	RYPPLVTKKEIIYRR	1	27222.1
B3WFT8;H2KYS2	C14F11.4	AIP3 domain-containing protein	H2KYS2	H2KYS2_K10_M1	1	GlyGly (K)	K	10	RYPPLVTKKEIIYRR	1	27222.1
B3WFT8;H2KYS2	C14F11.4	AIP3 domain-containing protein	B3WFT8	B3WFT8_K86_M1	1	GlyGly (K)	K	86	LRSPSTKKTSQEPPI	1	4424.16
B3WFT8;H2KYS2	C14F11.4	AIP3 domain-containing protein	H2KYS2	H2KYS2_K86_M1	1	GlyGly (K)	K	86	LRSPSTKKTSQEPPI	1	4424.16
B3WFT8;H2KYS2	C14F11.4	AIP3 domain-containing protein	B3WFT8	B3WFT8_K383_M1	1	GlyGly (K)	K	383	ANILLTQKY______	1	3651.34
B3WFT8;H2KYS2	C14F11.4	AIP3 domain-containing protein	H2KYS2	H2KYS2_K379_M1	1	GlyGly (K)	K	379	ANILLTQKY______	1	3651.34
B3WFV6;E1B6S9	CELE_D1054.18	Uncharacterized protein	B3WFV6	B3WFV6_K30_M1	1	GlyGly (K)	K	30	EEEKMEEKIQEPKKR	1	66515.6
B3WFV6;E1B6S9	CELE_D1054.18	Uncharacterized protein	E1B6S9	E1B6S9_K25_M1	1	GlyGly (K)	K	25	EEEKMEEKIQEPKKR	1	66515.6
B3WFV9;G5EC65;G5EDF4;O61304	abts-1;abts-1;abts-1;	Anion exchange protein	B3WFV9	B3WFV9_K457_M1	1	GlyGly (K)	K	457	LPSQEKRKQIGQELL	1	5874.35
B3WFV9;G5EC65;G5EDF4;O61304	abts-1;abts-1;abts-1;	Anion exchange protein	G5EC65	G5EC65_K361_M1	1	GlyGly (K)	K	361	LPSQEKRKQIGQELL	1	5874.35
B3WFV9;G5EC65;G5EDF4;O61304	abts-1;abts-1;abts-1;	Anion exchange protein	G5EDF4	G5EDF4_K403_M1	1	GlyGly (K)	K	403	LPSQEKRKQIGQELL	1	5874.35
B3WFV9;G5EC65;G5EDF4;O61304	abts-1;abts-1;abts-1;	Anion exchange protein	O61304	O61304_K361_M1	1	GlyGly (K)	K	361	LPSQEKRKQIGQELL	1	5874.35
B3WFW5;Q7YTF9	CELE_ZK858.6	Transmembrane 9 superfamily member	B3WFW5	B3WFW5_K78_M1	1	GlyGly (K)	K	78	AGDVIDVKAIKLTSS	1	1794.06
B3WFW5;Q7YTF9	CELE_ZK858.6	Transmembrane 9 superfamily member	Q7YTF9	Q7YTF9_K41_M1	1	GlyGly (K)	K	41	AGDVIDVKAIKLTSS	1	1794.06
B3WFX6;P90839	CELE_F16A11.1	RING finger and SPRY domain-containing protein 1	B3WFX6	B3WFX6_K258_M1	1	GlyGly (K)	K	258	IKMEEYLKNEEVSRY	1	1605.68
B3WFX6;P90839	CELE_F16A11.1	RING finger and SPRY domain-containing protein 1	P90839	P90839_K310_M1	1	GlyGly (K)	K	310	IKMEEYLKNEEVSRY	1	1605.68
B3WFY5	CELE_M04D5.3	Bm5235	B3WFY5	B3WFY5_K30_M2	2	GlyGly (K)	K	30	WTEFEKKKPIDSVEP	1	14192
B3WFY5	CELE_M04D5.3	Bm5235	B3WFY5	B3WFY5_K29_M2	2	GlyGly (K)	K	29	IWTEFEKKKPIDSVE	1	14192
B3WFY5	CELE_M04D5.3	Bm5235	B3WFY5	B3WFY5_K28_M1	1	GlyGly (K)	K	28	VIWTEFEKKKPIDSV	1	2168.19
B5D5N6;Q8WTK1;X5MD71;X5MK26	CELE_Y51F10.4	Amino acid transporter transmembrane domain-containing protein;Amino acid transporter transmembrane domain-containing protein;Amino acid transporter transmembrane domain-containing protein;Aa_trans domain-containing protein	B5D5N6	B5D5N6_K291_M1	1	GlyGly (K)	K	291	KKTSVVEKPKAKDDS	1	64156.9
B5D5N6;Q8WTK1;X5MD71;X5MK26	CELE_Y51F10.4	Amino acid transporter transmembrane domain-containing protein;Amino acid transporter transmembrane domain-containing protein;Amino acid transporter transmembrane domain-containing protein;Aa_trans domain-containing protein	Q8WTK1	Q8WTK1_K464_M1	1	GlyGly (K)	K	464	KKTSVVEKPKAKDDS	1	64156.9
B5D5N6;Q8WTK1;X5MD71;X5MK26	CELE_Y51F10.4	Amino acid transporter transmembrane domain-containing protein;Amino acid transporter transmembrane domain-containing protein;Amino acid transporter transmembrane domain-containing protein;Aa_trans domain-containing protein	X5MD71	X5MD71_K254_M1	1	GlyGly (K)	K	254	KKTSVVEKPKAKDDS	1	64156.9
B5D5N6;Q8WTK1;X5MD71;X5MK26	CELE_Y51F10.4	Amino acid transporter transmembrane domain-containing protein;Amino acid transporter transmembrane domain-containing protein;Amino acid transporter transmembrane domain-containing protein;Aa_trans domain-containing protein	X5MK26	X5MK26_K29_M1	1	GlyGly (K)	K	29	KKTSVVEKPKAKDDS	1	64156.9
B5TRE1	eri-6/7	ERI-6/7	B5TRE1	B5TRE1_K458_M1	1	GlyGly (K)	K	458	EYRDVINKSDRALMA	1	25133.2
B5TRE1	eri-6/7	ERI-6/7	B5TRE1	B5TRE1_K723_M1	1	GlyGly (K)	K	723	IAIITPYKGQTSLVT	1	15055.1
B5TRE1	eri-6/7	ERI-6/7	B5TRE1	B5TRE1_K48_M1	1	GlyGly (K)	K	48	FELTTDTKREEDYGE	1	12499
B5U8M1;Q21852	CELE_R09A8.1	TPX2 domain-containing protein;Protein kinase domain-containing protein	B5U8M1	B5U8M1_K169_M1	1	GlyGly (K)	K	169	PPRAVVYKLPAIKGS	1	13081.4
B5U8M1;Q21852	CELE_R09A8.1	TPX2 domain-containing protein;Protein kinase domain-containing protein	Q21852	Q21852_K680_M1	1	GlyGly (K)	K	680	PPRAVVYKLPAIKGS	1	13081.4
B5U8M1;Q21852	CELE_R09A8.1	TPX2 domain-containing protein;Protein kinase domain-containing protein	B5U8M1	B5U8M1_K275_M1	1	GlyGly (K)	K	275	PKTLAQLKNFSKSNL	1	3777.84
B5U8M1;Q21852	CELE_R09A8.1	TPX2 domain-containing protein;Protein kinase domain-containing protein	Q21852	Q21852_K786_M1	1	GlyGly (K)	K	786	PKTLAQLKNFSKSNL	1	3777.84
B5U8N2;G5ECZ2;G5EDI2;Q7JLB1	ret-1	Reticulon-like protein	B5U8N2	B5U8N2_K181_M1	1	GlyGly (K)	K	181	DETTFDRKGPLTIPE	1	155272
B5U8N2;G5ECZ2;G5EDI2;Q7JLB1	ret-1	Reticulon-like protein	G5ECZ2	G5ECZ2_K2986_M1	1	GlyGly (K)	K	2986	DETTFDRKGPLTIPE	1	155272
B5U8N2;G5ECZ2;G5EDI2;Q7JLB1	ret-1	Reticulon-like protein	G5EDI2	G5EDI2_K2986_M1	1	GlyGly (K)	K	2986	DETTFDRKGPLTIPE	1	155272
B5U8N2;G5ECZ2;G5EDI2;Q7JLB1	ret-1	Reticulon-like protein	Q7JLB1	Q7JLB1_K257_M1	1	GlyGly (K)	K	257	DETTFDRKGPLTIPE	1	155272
B5U8N2;G5ECZ2;G5EDI2;Q7JLB1	ret-1	Reticulon-like protein	B5U8N2	B5U8N2_K73_M1	1	GlyGly (K)	K	73	EQKIEQVKEPIVDSL	1	75314.1
B5U8N2;G5ECZ2;G5EDI2;Q7JLB1	ret-1	Reticulon-like protein	G5ECZ2	G5ECZ2_K2878_M1	1	GlyGly (K)	K	2878	EQKIEQVKEPIVDSL	1	75314.1
B5U8N2;G5ECZ2;G5EDI2;Q7JLB1	ret-1	Reticulon-like protein	G5EDI2	G5EDI2_K2878_M1	1	GlyGly (K)	K	2878	EQKIEQVKEPIVDSL	1	75314.1
B5U8N2;G5ECZ2;G5EDI2;Q7JLB1	ret-1	Reticulon-like protein	Q7JLB1	Q7JLB1_K149_M1	1	GlyGly (K)	K	149	EQKIEQVKEPIVDSL	1	75314.1
B5U8N2;G5ECZ2;G5EDI2;Q7JLB1	ret-1	Reticulon-like protein	B5U8N2	B5U8N2_K47_M1	1	GlyGly (K)	K	47	VESASEYKKQAVDSG	1	133651
B5U8N2;G5ECZ2;G5EDI2;Q7JLB1	ret-1	Reticulon-like protein	G5ECZ2	G5ECZ2_K2852_M1	1	GlyGly (K)	K	2852	VESASEYKKQAVDSG	1	133651
B5U8N2;G5ECZ2;G5EDI2;Q7JLB1	ret-1	Reticulon-like protein	G5EDI2	G5EDI2_K2852_M1	1	GlyGly (K)	K	2852	VESASEYKKQAVDSG	1	133651
B5U8N2;G5ECZ2;G5EDI2;Q7JLB1	ret-1	Reticulon-like protein	Q7JLB1	Q7JLB1_K123_M1	1	GlyGly (K)	K	123	VESASEYKKQAVDSG	1	133651
B5U8N2;G5ECZ2;G5EDI2;Q7JLB1	ret-1	Reticulon-like protein	B5U8N2	B5U8N2_K491_M1	1	GlyGly (K)	K	491	APVAAEEKKDQ____	1	25259.7
B5U8N2;G5ECZ2;G5EDI2;Q7JLB1	ret-1	Reticulon-like protein	G5ECZ2	G5ECZ2_K3296_M1	1	GlyGly (K)	K	3296	APVAAEEKKDQ____	1	25259.7
B5U8N2;G5ECZ2;G5EDI2;Q7JLB1	ret-1	Reticulon-like protein	G5EDI2	G5EDI2_K3300_M1	1	GlyGly (K)	K	3300	APVAAEEKKDQ____	1	25259.7
B5U8N2;G5ECZ2;G5EDI2;Q7JLB1	ret-1	Reticulon-like protein	Q7JLB1	Q7JLB1_K567_M1	1	GlyGly (K)	K	567	APVAAEEKKDQ____	1	25259.7
B5U8N2;G5ECZ2;G5EDI2;Q7JLB1	ret-1	Reticulon-like protein	B5U8N2	B5U8N2_K492_M1	1	GlyGly (K)	K	492	PVAAEEKKDQ_____	0.999787	12849.2
B5U8N2;G5ECZ2;G5EDI2;Q7JLB1	ret-1	Reticulon-like protein	G5ECZ2	G5ECZ2_K3297_M1	1	GlyGly (K)	K	3297	PVAAEEKKDQ_____	0.999787	12849.2
B5U8N2;G5ECZ2;G5EDI2;Q7JLB1	ret-1	Reticulon-like protein	G5EDI2	G5EDI2_K3301_M1	1	GlyGly (K)	K	3301	PVAAEEKKDQ_____	0.999787	12849.2
B5U8N2;G5ECZ2;G5EDI2;Q7JLB1	ret-1	Reticulon-like protein	Q7JLB1	Q7JLB1_K568_M1	1	GlyGly (K)	K	568	PVAAEEKKDQ_____	0.999787	12849.2
B6EU49;P53014	mlc-3	Alkali myosin light chain long isoform;Myosin, essential light chain	B6EU49	B6EU49_K47_M1	1	GlyGly (K)	K	47	PTQAMVTKAAGQEFK	1	511793
B6EU49;P53014	mlc-3	Alkali myosin light chain long isoform;Myosin, essential light chain	P53014	P53014_K47_M1	1	GlyGly (K)	K	47	PTQAMVTKAAGQEFK	1	511793
B6EU49;P53014	mlc-3	Alkali myosin light chain long isoform;Myosin, essential light chain	B6EU49	B6EU49_K143_M1	1	GlyGly (K)	K	143	KYEDFIKKVLAGPFP	1	126030
B6EU49;P53014	mlc-3	Alkali myosin light chain long isoform;Myosin, essential light chain	P53014	P53014_K143_M1	1	GlyGly (K)	K	143	KYEDFIKKVLAGPFP	1	126030
B6EU49;P53014	mlc-3	Alkali myosin light chain long isoform;Myosin, essential light chain	B6EU49	B6EU49_K39_M1	1	GlyGly (K)	K	39	VARAAGLKPTQAMVT	1	42585
B6EU49;P53014	mlc-3	Alkali myosin light chain long isoform;Myosin, essential light chain	P53014	P53014_K39_M1	1	GlyGly (K)	K	39	VARAAGLKPTQAMVT	1	42585
B6EU49;P53014	mlc-3	Alkali myosin light chain long isoform;Myosin, essential light chain	B6EU49	B6EU49_K54_M1	1	GlyGly (K)	K	54	KAAGQEFKRKGEKRL	1	16037.2
B6EU49;P53014	mlc-3	Alkali myosin light chain long isoform;Myosin, essential light chain	P53014	P53014_K54_M1	1	GlyGly (K)	K	54	KAAGQEFKRKGEKRL	1	16037.2
B6EU49;P53014	mlc-3	Alkali myosin light chain long isoform;Myosin, essential light chain	B6EU49	B6EU49_K126_M1	1	GlyGly (K)	K	126	DEADELLKGVEDGEG	1	21232.3
B6EU49;P53014	mlc-3	Alkali myosin light chain long isoform;Myosin, essential light chain	P53014	P53014_K126_M1	1	GlyGly (K)	K	126	DEADELLKGVEDGEG	1	21232.3
B6EU63;J7SEY3	pals-37	Protein containing ALS2cr12 (ALS2CR12) signature	B6EU63	B6EU63_K377_M1	1	GlyGly (K)	K	377	RQFKESLKLLDESRR	1	8263.42
B6EU63;J7SEY3	pals-37	Protein containing ALS2cr12 (ALS2CR12) signature	J7SEY3	J7SEY3_K369_M1	1	GlyGly (K)	K	369	RQFKESLKLLDESRR	1	8263.42
B6EU64	pals-39	Protein containing ALS2cr12 (ALS2CR12) signature	B6EU64	B6EU64_K346_M1	1	GlyGly (K)	K	346	RMDTLMSKTELRSVC	1	20568.6
B6VQ55;B6VQ56	ptr-24	SSD domain-containing protein	B6VQ55	B6VQ55_K434_M1	1	GlyGly (K)	K	434	KIVKTTLKSVENMRD	1	382.31
B6VQ55;B6VQ56	ptr-24	SSD domain-containing protein	B6VQ56	B6VQ56_K500_M1	1	GlyGly (K)	K	500	KIVKTTLKSVENMRD	1	382.31
B6VQ78;Q17645	pgp-5	p-GlycoProtein related	B6VQ78	B6VQ78_K172_M1	1	GlyGly (K)	K	172	ERYTEELKNGEKYAL	1	2975.85
B6VQ78;Q17645	pgp-5	p-GlycoProtein related	Q17645	Q17645_K264_M1	1	GlyGly (K)	K	264	ERYTEELKNGEKYAL	1	2975.85
B7FAS8;Q7YTU4	ero-1	Endoplasmic oxidoreductin;Endoplasmic reticulum oxidoreductin-1	B7FAS8	B7FAS8_K58_M1	1	GlyGly (K)	K	58	NNHRIYEKVQKLLKK	1	11838.1
B7FAS8;Q7YTU4	ero-1	Endoplasmic oxidoreductin;Endoplasmic reticulum oxidoreductin-1	Q7YTU4	Q7YTU4_K58_M1	1	GlyGly (K)	K	58	NNHRIYEKVQKLLKK	1	11838.1
B7WN63;H2KZC8	ints-6	VWFA domain-containing protein	B7WN63	B7WN63_K493_M1	1	GlyGly (K)	K	493	LNDSKTLKIVNPSIR	1	1896.68
B7WN63;H2KZC8	ints-6	VWFA domain-containing protein	H2KZC8	H2KZC8_K490_M1	1	GlyGly (K)	K	490	LNDSKTLKIVNPSIR	1	1896.68
B7WN71;Q09348	CELE_T05H10.4;T05H10.4	FLYWCH-type domain-containing protein;Uncharacterized protein T05H10.4	B7WN71	B7WN71_K239_M1	1	GlyGly (K)	K	239	PVEARTIKVDEEIQR	1	4683.14
B7WN71;Q09348	CELE_T05H10.4;T05H10.4	FLYWCH-type domain-containing protein;Uncharacterized protein T05H10.4	Q09348	Q09348_K265_M1	1	GlyGly (K)	K	265	PVEARTIKVDEEIQR	1	4683.14
B7WN92;Q22467	ctg-2	CRAL-TRIO domain-containing protein	B7WN92	B7WN92_K255_M1	1	GlyGly (K)	K	255	ERWGGTRKAETEYGN	1	13124.9
B7WN92;Q22467	ctg-2	CRAL-TRIO domain-containing protein	Q22467	Q22467_K267_M1	1	GlyGly (K)	K	267	ERWGGTRKAETEYGN	1	13124.9
B7WNA5;H2L2J4;O02237	CELE_E01G4.3	Uncharacterized protein	B7WNA5	B7WNA5_K43_M1	1	GlyGly (K)	K	43	RIEDIEQKMLRHLTS	1	36318.7
B7WNA5;H2L2J4;O02237	CELE_E01G4.3	Uncharacterized protein	H2L2J4	H2L2J4_K144_M1	1	GlyGly (K)	K	144	RIEDIEQKMLRHLTS	1	36318.7
B7WNA5;H2L2J4;O02237	CELE_E01G4.3	Uncharacterized protein	O02237	O02237_K88_M1	1	GlyGly (K)	K	88	RIEDIEQKMLRHLTS	1	36318.7
C0HLB3;C0HLB4	vha-2;vha-3	V-type proton ATPase 16 kDa proteolipid subunit c 2;V-type proton ATPase 16 kDa proteolipid subunit c 3	C0HLB3	C0HLB3_K82_M1	1	GlyGly (K)	K	82	VAMVLKGKVTSASAG	1	561.862
C0HLB3;C0HLB4	vha-2;vha-3	V-type proton ATPase 16 kDa proteolipid subunit c 2;V-type proton ATPase 16 kDa proteolipid subunit c 3	C0HLB4	C0HLB4_K82_M1	1	GlyGly (K)	K	82	VAMVLKGKVTSASAG	1	561.862
C0KDV0;G5EEC9;H2KZC2;H2KZC3;V6CJH3	kcc-2	K+/Cl-Cotransporter	C0KDV0	C0KDV0_K895_M1	1	GlyGly (K)	K	895	EERNQYLKNLNKSDR	1	30315.3
C0KDV0;G5EEC9;H2KZC2;H2KZC3;V6CJH3	kcc-2	K+/Cl-Cotransporter	G5EEC9	G5EEC9_K913_M1	1	GlyGly (K)	K	913	EERNQYLKNLNKSDR	1	30315.3
C0KDV0;G5EEC9;H2KZC2;H2KZC3;V6CJH3	kcc-2	K+/Cl-Cotransporter	H2KZC2	H2KZC2_K936_M1	1	GlyGly (K)	K	936	EERNQYLKNLNKSDR	1	30315.3
C0KDV0;G5EEC9;H2KZC2;H2KZC3;V6CJH3	kcc-2	K+/Cl-Cotransporter	H2KZC3	H2KZC3_K963_M1	1	GlyGly (K)	K	963	EERNQYLKNLNKSDR	1	30315.3
C0KDV0;G5EEC9;H2KZC2;H2KZC3;V6CJH3	kcc-2	K+/Cl-Cotransporter	V6CJH3	V6CJH3_K839_M1	1	GlyGly (K)	K	839	EERNQYLKNLNKSDR	1	30315.3
C0KDV0;G5EEC9;H2KZC2;H2KZC3;V6CJH3	kcc-2	K+/Cl-Cotransporter	C0KDV0	C0KDV0_K77_M1	1	GlyGly (K)	K	77	TSVEADEKPKAAAAK	0.999977	11732.5
C0KDV0;G5EEC9;H2KZC2;H2KZC3;V6CJH3	kcc-2	K+/Cl-Cotransporter	G5EEC9	G5EEC9_K95_M1	1	GlyGly (K)	K	95	TSVEADEKPKAAAAK	0.999977	11732.5
C0KDV0;G5EEC9;H2KZC2;H2KZC3;V6CJH3	kcc-2	K+/Cl-Cotransporter	H2KZC2	H2KZC2_K118_M1	1	GlyGly (K)	K	118	TSVEADEKPKAAAAK	0.999977	11732.5
C0KDV0;G5EEC9;H2KZC2;H2KZC3;V6CJH3	kcc-2	K+/Cl-Cotransporter	H2KZC3	H2KZC3_K145_M1	1	GlyGly (K)	K	145	TSVEADEKPKAAAAK	0.999977	11732.5
C0KDV0;G5EEC9;H2KZC2;H2KZC3;V6CJH3	kcc-2	K+/Cl-Cotransporter	V6CJH3	V6CJH3_K21_M1	1	GlyGly (K)	K	21	TSVEADEKPKAAAAK	0.999977	11732.5
C0KDV0;G5EEC9;H2KZC2;H2KZC3;V6CJH3	kcc-2	K+/Cl-Cotransporter	C0KDV0	C0KDV0_K60_M1	1	GlyGly (K)	K	60	KIGTMLRKLSVYNAT	0.978021	1925.56
C0KDV0;G5EEC9;H2KZC2;H2KZC3;V6CJH3	kcc-2	K+/Cl-Cotransporter	G5EEC9	G5EEC9_K78_M1	1	GlyGly (K)	K	78	KIGTMLRKLSVYNAT	0.978021	1925.56
C0KDV0;G5EEC9;H2KZC2;H2KZC3;V6CJH3	kcc-2	K+/Cl-Cotransporter	H2KZC2	H2KZC2_K101_M1	1	GlyGly (K)	K	101	KIGTMLRKLSVYNAT	0.978021	1925.56
C0KDV0;G5EEC9;H2KZC2;H2KZC3;V6CJH3	kcc-2	K+/Cl-Cotransporter	H2KZC3	H2KZC3_K128_M1	1	GlyGly (K)	K	128	KIGTMLRKLSVYNAT	0.978021	1925.56
C0KDV0;G5EEC9;H2KZC2;H2KZC3;V6CJH3	kcc-2	K+/Cl-Cotransporter	V6CJH3	V6CJH3_K4_M1	1	GlyGly (K)	K	4	____MLRKLSVYNAT	0.978021	1925.56
C0KDV0;G5EEC9;H2KZC2;H2KZC3;V6CJH3	kcc-2	K+/Cl-Cotransporter	C0KDV0	C0KDV0_K969_M1	1	GlyGly (K)	K	969	FSDDEDSKEVKVGNG	1	2942.49
C0KDV0;G5EEC9;H2KZC2;H2KZC3;V6CJH3	kcc-2	K+/Cl-Cotransporter	G5EEC9	G5EEC9_K987_M1	1	GlyGly (K)	K	987	FSDDEDSKEVKVGNG	1	2942.49
C0KDV0;G5EEC9;H2KZC2;H2KZC3;V6CJH3	kcc-2	K+/Cl-Cotransporter	H2KZC2	H2KZC2_K1010_M1	1	GlyGly (K)	K	1010	FSDDEDSKEVKVGNG	1	2942.49
C0KDV0;G5EEC9;H2KZC2;H2KZC3;V6CJH3	kcc-2	K+/Cl-Cotransporter	H2KZC3	H2KZC3_K1037_M1	1	GlyGly (K)	K	1037	FSDDEDSKEVKVGNG	1	2942.49
C0KDV0;G5EEC9;H2KZC2;H2KZC3;V6CJH3	kcc-2	K+/Cl-Cotransporter	V6CJH3	V6CJH3_K913_M1	1	GlyGly (K)	K	913	FSDDEDSKEVKVGNG	1	2942.49
C0KDV0;G5EEC9;H2KZC2;H2KZC3;V6CJH3	kcc-2	K+/Cl-Cotransporter	C0KDV0	C0KDV0_K707_M1	1	GlyGly (K)	K	707	KAQAVQEKLKAVVKK	1	1127.31
C0KDV0;G5EEC9;H2KZC2;H2KZC3;V6CJH3	kcc-2	K+/Cl-Cotransporter	G5EEC9	G5EEC9_K725_M1	1	GlyGly (K)	K	725	KAQAVQEKLKAVVKK	1	1127.31
C0KDV0;G5EEC9;H2KZC2;H2KZC3;V6CJH3	kcc-2	K+/Cl-Cotransporter	H2KZC2	H2KZC2_K748_M1	1	GlyGly (K)	K	748	KAQAVQEKLKAVVKK	1	1127.31
C0KDV0;G5EEC9;H2KZC2;H2KZC3;V6CJH3	kcc-2	K+/Cl-Cotransporter	H2KZC3	H2KZC3_K775_M1	1	GlyGly (K)	K	775	KAQAVQEKLKAVVKK	1	1127.31
C0KDV0;G5EEC9;H2KZC2;H2KZC3;V6CJH3	kcc-2	K+/Cl-Cotransporter	V6CJH3	V6CJH3_K651_M1	1	GlyGly (K)	K	651	KAQAVQEKLKAVVKK	1	1127.31
C0P274;P34358	ced-7	ABC transporter domain-containing protein;ABC transporter ced-7	C0P274	C0P274_K978_M1	1	GlyGly (K)	K	978	KSADSYQKLMDSQAR	1	10782
C0P274;P34358	ced-7	ABC transporter domain-containing protein;ABC transporter ced-7	P34358	P34358_K924_M1	1	GlyGly (K)	K	924	KSADSYQKLMDSQAR	1	10782
C0P275;P34362	C48B4.8	Transmembrane protein;Uncharacterized protein C48B4.8	C0P275	C0P275_K170_M1	1	GlyGly (K)	K	170	MTDEEYVKKMKRLAI	1	8900.83
C0P275;P34362	C48B4.8	Transmembrane protein;Uncharacterized protein C48B4.8	P34362	P34362_K178_M1	1	GlyGly (K)	K	178	MTDEEYVKKMKRLAI	1	8900.83
C0Z1Y7	sec-20	Vesicle transport protein SEC20	C0Z1Y7	C0Z1Y7_K196_M1	1	GlyGly (K)	K	196	TSSKLLSKYEQREIT	1	33493.9
C1P636;Q27481	uba-1	E1 ubiquitin-activating enzyme	C1P636	C1P636_K104_M1	1	GlyGly (K)	K	104	NSDELLDKNLYSRQI	1	52803.7
C1P636;Q27481	uba-1	E1 ubiquitin-activating enzyme	Q27481	Q27481_K105_M1	1	GlyGly (K)	K	105	NSDELLDKNLYSRQI	1	52803.7
C1P636;Q27481	uba-1	E1 ubiquitin-activating enzyme	C1P636	C1P636_K1079_M1	1	GlyGly (K)	K	1079	AVYEELLKKSLHPSV	1	30445.3
C1P636;Q27481	uba-1	E1 ubiquitin-activating enzyme	Q27481	Q27481_K1080_M1	1	GlyGly (K)	K	1080	AVYEELLKKSLHPSV	1	30445.3
C1P636;Q27481	uba-1	E1 ubiquitin-activating enzyme	C1P636	C1P636_K895_M1	1	GlyGly (K)	K	895	KLATLNVKSTSKLNC	1	6659.14
C1P636;Q27481	uba-1	E1 ubiquitin-activating enzyme	Q27481	Q27481_K896_M1	1	GlyGly (K)	K	896	KLATLNVKSTSKLNC	1	6659.14
C1P646	C45B11.9	Ac108	C1P646	C1P646_K68_M1	1	GlyGly (K)	K	68	DKSVSESKSEAV___	1	102249
C2BR97;G5EDT8	smg-3	MIF4G domain-containing protein	C2BR97	C2BR97_K248_M1	1	GlyGly (K)	K	248	YYDSLYSKTEKTCSA	1	5332.07
C2BR97;G5EDT8	smg-3	MIF4G domain-containing protein	G5EDT8	G5EDT8_K248_M1	1	GlyGly (K)	K	248	YYDSLYSKTEKTCSA	1	5332.07
C2BR97;G5EDT8	smg-3	MIF4G domain-containing protein	C2BR97	C2BR97_K888_M1	1	GlyGly (K)	K	888	LRWPKNLKEAQDIVT	1	1197.99
C2BR97;G5EDT8	smg-3	MIF4G domain-containing protein	G5EDT8	G5EDT8_K888_M1	1	GlyGly (K)	K	888	LRWPKNLKEAQDIVT	1	1197.99
C4ALD5;O61528	unc-73	CRAL-TRIO domain-containing protein	C4ALD5	C4ALD5_K1194_M1	1	GlyGly (K)	K	1194	DTAIFNEKKINERRE	1	457.831
C4ALD5;O61528	unc-73	CRAL-TRIO domain-containing protein	O61528	O61528_K1194_M1	1	GlyGly (K)	K	1194	DTAIFNEKKINERRE	1	457.831
C5VUK2;Q95PZ0	csn-6	COP9 signalosome complex subunit 6	C5VUK2	C5VUK2_K251_M1	1	GlyGly (K)	K	251	EANLLAQKLKTIDRY	1	124706
C5VUK2;Q95PZ0	csn-6	COP9 signalosome complex subunit 6	Q95PZ0	Q95PZ0_K251_M1	1	GlyGly (K)	K	251	EANLLAQKLKTIDRY	1	124706
C6KRI9;Q22847;X5M5W2;X5M900	CELE_T28C6.7	Kinesin motor domain-containing protein	C6KRI9	C6KRI9_K1000_M1	1	GlyGly (K)	K	1000	KLQEAEEKLKTVQVP	1	24433.6
C6KRI9;Q22847;X5M5W2;X5M900	CELE_T28C6.7	Kinesin motor domain-containing protein	Q22847	Q22847_K1000_M1	1	GlyGly (K)	K	1000	KLQEAEEKLKTVQVP	1	24433.6
C6KRI9;Q22847;X5M5W2;X5M900	CELE_T28C6.7	Kinesin motor domain-containing protein	X5M5W2	X5M5W2_K1004_M1	1	GlyGly (K)	K	1004	KLQEAEEKLKTVQVP	1	24433.6
C6KRI9;Q22847;X5M5W2;X5M900	CELE_T28C6.7	Kinesin motor domain-containing protein	X5M900	X5M900_K1004_M1	1	GlyGly (K)	K	1004	KLQEAEEKLKTVQVP	1	24433.6
C6KRI9;Q22847;X5M5W2;X5M900	CELE_T28C6.7	Kinesin motor domain-containing protein	C6KRI9	C6KRI9_K366_M1	1	GlyGly (K)	K	366	NYNQCQKKAIFEDID	1	7833.33
C6KRI9;Q22847;X5M5W2;X5M900	CELE_T28C6.7	Kinesin motor domain-containing protein	Q22847	Q22847_K366_M1	1	GlyGly (K)	K	366	NYNQCQKKAIFEDID	1	7833.33
C6KRI9;Q22847;X5M5W2;X5M900	CELE_T28C6.7	Kinesin motor domain-containing protein	X5M5W2	X5M5W2_K366_M1	1	GlyGly (K)	K	366	NYNQCQKKAIFEDID	1	7833.33
C6KRI9;Q22847;X5M5W2;X5M900	CELE_T28C6.7	Kinesin motor domain-containing protein	X5M900	X5M900_K366_M1	1	GlyGly (K)	K	366	NYNQCQKKAIFEDID	1	7833.33
C6KRI9;Q22847;X5M5W2;X5M900	CELE_T28C6.7	Kinesin motor domain-containing protein	C6KRI9	C6KRI9_K28_M1	1	GlyGly (K)	K	28	VHQQLVYKDNRIIDL	1	2702.88
C6KRI9;Q22847;X5M5W2;X5M900	CELE_T28C6.7	Kinesin motor domain-containing protein	Q22847	Q22847_K28_M1	1	GlyGly (K)	K	28	VHQQLVYKDNRIIDL	1	2702.88
C6KRI9;Q22847;X5M5W2;X5M900	CELE_T28C6.7	Kinesin motor domain-containing protein	X5M5W2	X5M5W2_K28_M1	1	GlyGly (K)	K	28	VHQQLVYKDNRIIDL	1	2702.88
C6KRI9;Q22847;X5M5W2;X5M900	CELE_T28C6.7	Kinesin motor domain-containing protein	X5M900	X5M900_K28_M1	1	GlyGly (K)	K	28	VHQQLVYKDNRIIDL	1	2702.88
C6KRJ1	C33D9.13	Uncharacterized protein	C6KRJ1	C6KRJ1_K270_M1	1	GlyGly (K)	K	270	MEISKFSKIIATGKN	1	3266.32
C6KRJ4;Q5CZ44	chca-1	Copper transport protein	C6KRJ4	C6KRJ4_K84_M1	1	GlyGly (K)	K	84	DQENVDSKTKYGGIK	1	20942
C6KRJ4;Q5CZ44	chca-1	Copper transport protein	Q5CZ44	Q5CZ44_K84_M1	1	GlyGly (K)	K	84	DQENVDSKTKYGGIK	1	20942
C6KRJ4;Q5CZ44	chca-1	Copper transport protein	C6KRJ4	C6KRJ4_K75_M1	1	GlyGly (K)	K	75	WATEERMKIDQENVD	1	12864.5
C6KRJ4;Q5CZ44	chca-1	Copper transport protein	Q5CZ44	Q5CZ44_K75_M1	1	GlyGly (K)	K	75	WATEERMKIDQENVD	1	12864.5
C6KRJ4;Q5CZ44	chca-1	Copper transport protein	C6KRJ4	C6KRJ4_K91_M1	1	GlyGly (K)	K	91	KTKYGGIKIPGKSEK	0.999609	6192.32
C6KRJ4;Q5CZ44	chca-1	Copper transport protein	Q5CZ44	Q5CZ44_K91_M1	1	GlyGly (K)	K	91	KTKYGGIKIPGKSEK	0.999609	6192.32
C6KRJ5	CELE_T20D3.14	CHCH domain-containing protein	C6KRJ5	C6KRJ5_K34_M1	1	GlyGly (K)	K	34	DRVESLIKKSGCWDL	1	2816.63
C6KRL6	zhp-3	Zip homologous protein 3	C6KRL6	C6KRL6_K318_M1	1	GlyGly (K)	K	318	FGVHDISKRDSSLPT	1	12307.4
C6KRL6	zhp-3	Zip homologous protein 3	C6KRL6	C6KRL6_K112_M1	1	GlyGly (K)	K	112	MEVYFRTKGQEFDSQ	1	1882.92
C6KRP5	sqrd-1	FAD/NAD(P)-binding domain-containing protein	C6KRP5	C6KRP5_K93_M1	1	GlyGly (K)	K	93	VQKFEPAKNSVKLRG	1	1143.05
C7IVS4;Q9NAH1	pola-1	DNA polymerase	C7IVS4	C7IVS4_K27_M1	1	GlyGly (K)	K	27	GVSQKKSKELSAIEQ	1	8624.86
C7IVS4;Q9NAH1	pola-1	DNA polymerase	Q9NAH1	Q9NAH1_K27_M1	1	GlyGly (K)	K	27	GVSQKKSKELSAIEQ	1	8624.86
C7IVS4;Q9NAH1	pola-1	DNA polymerase	C7IVS4	C7IVS4_K378_M1	1	GlyGly (K)	K	378	VYFMPRTKNLSTGEE	1	7333.36
C7IVS4;Q9NAH1	pola-1	DNA polymerase	Q9NAH1	Q9NAH1_K378_M1	1	GlyGly (K)	K	378	VYFMPRTKNLSTGEE	1	7333.36
C7IVS4;Q9NAH1	pola-1	DNA polymerase	C7IVS4	C7IVS4_K1433_M1	1	GlyGly (K)	K	1433	LADRINEKYLEKNAY	1	4966.64
C7IVS4;Q9NAH1	pola-1	DNA polymerase	Q9NAH1	Q9NAH1_K1405_M1	1	GlyGly (K)	K	1405	LADRINEKYLEKNAY	1	4966.64
C7IVS4;Q9NAH1	pola-1	DNA polymerase	C7IVS4	C7IVS4_K687_M1	1	GlyGly (K)	K	687	LAAMELVKSRSFDLT	1	4666.88
C7IVS4;Q9NAH1	pola-1	DNA polymerase	Q9NAH1	Q9NAH1_K687_M1	1	GlyGly (K)	K	687	LAAMELVKSRSFDLT	1	4666.88
C7IVS4;Q9NAH1	pola-1	DNA polymerase	C7IVS4	C7IVS4_K814_M1	1	GlyGly (K)	K	814	GDEKKSGKAQYSGGL	1	3461.89
C7IVS4;Q9NAH1	pola-1	DNA polymerase	Q9NAH1	Q9NAH1_K814_M1	1	GlyGly (K)	K	814	GDEKKSGKAQYSGGL	1	3461.89
C7IVS4;Q9NAH1	pola-1	DNA polymerase	C7IVS4	C7IVS4_K1021_M1	1	GlyGly (K)	K	1021	MLLLKKKKYAALTIN	1	3408.95
C7IVS4;Q9NAH1	pola-1	DNA polymerase	Q9NAH1	Q9NAH1_K1021_M1	1	GlyGly (K)	K	1021	MLLLKKKKYAALTIN	1	3408.95
C7IVS4;Q9NAH1	pola-1	DNA polymerase	C7IVS4	C7IVS4_K658_M1	1	GlyGly (K)	K	658	KRSINIGKIGHSKSG	1	0.10095
C7IVS4;Q9NAH1	pola-1	DNA polymerase	Q9NAH1	Q9NAH1_K658_M1	1	GlyGly (K)	K	658	KRSINIGKIGHSKSG	1	0.10095
C9IY21;C9IY22	CELE_ZK1058.9	Uncharacterized protein	C9IY21	C9IY21_K128_M1	1	GlyGly (K)	K	128	NTPVDNEKRYASHVR	1	3372.87
C9IY21;C9IY22	CELE_ZK1058.9	Uncharacterized protein	C9IY22	C9IY22_K40_M1	1	GlyGly (K)	K	40	NTPVDNEKRYASHVR	1	3372.87
D0IMZ5;U4PR92	fln-1	Calponin-homology (CH) domain-containing protein	D0IMZ5	D0IMZ5_K214_M1	1	GlyGly (K)	K	214	ENTEKAMKSAQDLLK	1	56051.5
D0IMZ5;U4PR92	fln-1	Calponin-homology (CH) domain-containing protein	U4PR92	U4PR92_K216_M1	1	GlyGly (K)	K	216	ENTEKAMKSAQDLLK	1	56051.5
D0IMZ5;U4PR92	fln-1	Calponin-homology (CH) domain-containing protein	D0IMZ5	D0IMZ5_K1009_M1	1	GlyGly (K)	K	1009	DEQKEHVKGSPFKAV	1	50526.7
D0IMZ5;U4PR92	fln-1	Calponin-homology (CH) domain-containing protein	U4PR92	U4PR92_K1011_M1	1	GlyGly (K)	K	1011	DEQKEHVKGSPFKAV	1	50526.7
D0IMZ5;U4PR92	fln-1	Calponin-homology (CH) domain-containing protein	D0IMZ5	D0IMZ5_K640_M1	1	GlyGly (K)	K	640	TEPIEGLKPSATRVT	1	47977.2
D0IMZ5;U4PR92	fln-1	Calponin-homology (CH) domain-containing protein	U4PR92	U4PR92_K642_M1	1	GlyGly (K)	K	642	TEPIEGLKPSATRVT	1	47977.2
D0IMZ5;U4PR92	fln-1	Calponin-homology (CH) domain-containing protein	D0IMZ5	D0IMZ5_K2172_M1	1	GlyGly (K)	K	2172	DAAKVTAKGAGLNKF	1	25902.9
D0IMZ5;U4PR92	fln-1	Calponin-homology (CH) domain-containing protein	U4PR92	U4PR92_K2174_M1	1	GlyGly (K)	K	2174	DAAKVTAKGAGLNKF	1	25902.9
D0IMZ5;U4PR92	fln-1	Calponin-homology (CH) domain-containing protein	D0IMZ5	D0IMZ5_K365_M1	1	GlyGly (K)	K	365	ARLLDYNKTAKVGDD	1	19383.8
D0IMZ5;U4PR92	fln-1	Calponin-homology (CH) domain-containing protein	U4PR92	U4PR92_K367_M1	1	GlyGly (K)	K	367	ARLLDYNKTAKVGDD	1	19383.8
D0IMZ5;U4PR92	fln-1	Calponin-homology (CH) domain-containing protein	D0IMZ5	D0IMZ5_K1219_M1	1	GlyGly (K)	K	1219	RVPVMAEKIGRKEDV	1	9356.03
D0IMZ5;U4PR92	fln-1	Calponin-homology (CH) domain-containing protein	U4PR92	U4PR92_K1221_M1	1	GlyGly (K)	K	1221	RVPVMAEKIGRKEDV	1	9356.03
D0IMZ5;U4PR92	fln-1	Calponin-homology (CH) domain-containing protein	D0IMZ5	D0IMZ5_K430_M1	1	GlyGly (K)	K	430	SVNVFHKKLPLTGSP	1	8112.23
D0IMZ5;U4PR92	fln-1	Calponin-homology (CH) domain-containing protein	U4PR92	U4PR92_K432_M1	1	GlyGly (K)	K	432	SVNVFHKKLPLTGSP	1	8112.23
D0IMZ5;U4PR92	fln-1	Calponin-homology (CH) domain-containing protein	D0IMZ5	D0IMZ5_K37_M1	1	GlyGly (K)	K	37	NTFTRWVKNHLQKAG	1	8047.11
D0IMZ5;U4PR92	fln-1	Calponin-homology (CH) domain-containing protein	U4PR92	U4PR92_K37_M1	1	GlyGly (K)	K	37	NTFTRWVKNHLQKAG	1	8047.11
D0IMZ5;U4PR92	fln-1	Calponin-homology (CH) domain-containing protein	D0IMZ5	D0IMZ5_K2168_M1	1	GlyGly (K)	K	2168	EYQGDAAKVTAKGAG	1	5296.23
D0IMZ5;U4PR92	fln-1	Calponin-homology (CH) domain-containing protein	U4PR92	U4PR92_K2170_M1	1	GlyGly (K)	K	2170	EYQGDAAKVTAKGAG	1	5296.23
D0IMZ5;U4PR92	fln-1	Calponin-homology (CH) domain-containing protein	D0IMZ5	D0IMZ5_K653_M1	1	GlyGly (K)	K	653	VTGIDESKVYNVGEK	1	4753.1
D0IMZ5;U4PR92	fln-1	Calponin-homology (CH) domain-containing protein	U4PR92	U4PR92_K655_M1	1	GlyGly (K)	K	655	VTGIDESKVYNVGEK	1	4753.1
D0IMZ5;U4PR92	fln-1	Calponin-homology (CH) domain-containing protein	D0IMZ5	D0IMZ5_K449_M1	1	GlyGly (K)	K	449	GKPKNSFKVWGRGIA	1	3915.97
D0IMZ5;U4PR92	fln-1	Calponin-homology (CH) domain-containing protein	U4PR92	U4PR92_K451_M1	1	GlyGly (K)	K	451	GKPKNSFKVWGRGIA	1	3915.97
D0IMZ5;U4PR92	fln-1	Calponin-homology (CH) domain-containing protein	D0IMZ5	D0IMZ5_K2244_M1	1	GlyGly (K)	K	2244	VFIKYGDKEIPGSPF	1	3905.92
D0IMZ5;U4PR92	fln-1	Calponin-homology (CH) domain-containing protein	U4PR92	U4PR92_K2246_M1	1	GlyGly (K)	K	2246	VFIKYGDKEIPGSPF	1	3905.92
D0IMZ5;U4PR92	fln-1	Calponin-homology (CH) domain-containing protein	D0IMZ5	D0IMZ5_K538_M1	1	GlyGly (K)	K	538	GEVIESHKIHVAPES	1	2409.95
D0IMZ5;U4PR92	fln-1	Calponin-homology (CH) domain-containing protein	U4PR92	U4PR92_K540_M1	1	GlyGly (K)	K	540	GEVIESHKIHVAPES	1	2409.95
D0IMZ5;U4PR92	fln-1	Calponin-homology (CH) domain-containing protein	D0IMZ5	D0IMZ5_K2093_M1	1	GlyGly (K)	K	2093	LDAYELEKGYKVRYT	1	1107.27
D0IMZ5;U4PR92	fln-1	Calponin-homology (CH) domain-containing protein	U4PR92	U4PR92_K2095_M1	1	GlyGly (K)	K	2095	LDAYELEKGYKVRYT	1	1107.27
D0Z5N8;D0Z5N9;H1UBJ5;Q7YWP7	CELE_Y47D3A.32	Uncharacterized protein	D0Z5N8	D0Z5N8_K107_M1	1	GlyGly (K)	K	107	KAKVEREKLEQEDEE	1	9598.72
D0Z5N8;D0Z5N9;H1UBJ5;Q7YWP7	CELE_Y47D3A.32	Uncharacterized protein	D0Z5N9	D0Z5N9_K83_M1	1	GlyGly (K)	K	83	KAKVEREKLEQEDEE	1	9598.72
D0Z5N8;D0Z5N9;H1UBJ5;Q7YWP7	CELE_Y47D3A.32	Uncharacterized protein	H1UBJ5	H1UBJ5_K108_M1	1	GlyGly (K)	K	108	KAKVEREKLEQEDEE	1	9598.72
D0Z5N8;D0Z5N9;H1UBJ5;Q7YWP7	CELE_Y47D3A.32	Uncharacterized protein	Q7YWP7	Q7YWP7_K87_M1	1	GlyGly (K)	K	87	KAKVEREKLEQEDEE	1	9598.72
D1MN75;Q22832	mfsc-1	Major facilitator superfamily (MFS) profile domain-containing protein	D1MN75	D1MN75_K249_M1	1	GlyGly (K)	K	249	LKKISIGKIAAVDKR	1	9568.09
D1MN75;Q22832	mfsc-1	Major facilitator superfamily (MFS) profile domain-containing protein	Q22832	Q22832_K240_M1	1	GlyGly (K)	K	240	LKKISIGKIAAVDKR	1	9568.09
D1MN75;Q22832	mfsc-1	Major facilitator superfamily (MFS) profile domain-containing protein	D1MN75	D1MN75_K243_M1	1	GlyGly (K)	K	243	FVGNVELKKISIGKI	1	2074.2
D1MN75;Q22832	mfsc-1	Major facilitator superfamily (MFS) profile domain-containing protein	Q22832	Q22832_K234_M1	1	GlyGly (K)	K	234	FVGNVELKKISIGKI	1	2074.2
D1MN85;O45551;P56570	ife-1;ife-1;ife-5	eIF-4F 25 kDa subunit;Eukaryotic translation initiation factor 4E-1;Eukaryotic translation initiation factor 4E-5	D1MN85	D1MN85_K178_M1	1	GlyGly (K)	K	178	MRIGVVLKEKLMAAS	1	16180.3
D1MN85;O45551;P56570	ife-1;ife-1;ife-5	eIF-4F 25 kDa subunit;Eukaryotic translation initiation factor 4E-1;Eukaryotic translation initiation factor 4E-5	O45551	O45551_K159_M1	1	GlyGly (K)	K	159	MRIGVVLKEKLMAAS	1	16180.3
D1MN85;O45551;P56570	ife-1;ife-1;ife-5	eIF-4F 25 kDa subunit;Eukaryotic translation initiation factor 4E-1;Eukaryotic translation initiation factor 4E-5	P56570	P56570_K156_M1	1	GlyGly (K)	K	156	MRIGVVLKEKLMAAA	1	16180.3
D2YW10;D2YW11;Q9U344;Q9U345	CELE_W06F12.2	Zinc finger protein	D2YW10	D2YW10_K177_M1	1	GlyGly (K)	K	177	TTDEYEGKDRRGVRY	1	3591.17
D2YW10;D2YW11;Q9U344;Q9U345	CELE_W06F12.2	Zinc finger protein	D2YW11	D2YW11_K183_M1	1	GlyGly (K)	K	183	TTDEYEGKDRRGVRY	1	3591.17
D2YW10;D2YW11;Q9U344;Q9U345	CELE_W06F12.2	Zinc finger protein	Q9U344	Q9U344_K183_M1	1	GlyGly (K)	K	183	TTDEYEGKDRRGVRY	1	3591.17
D2YW10;D2YW11;Q9U344;Q9U345	CELE_W06F12.2	Zinc finger protein	Q9U345	Q9U345_K177_M1	1	GlyGly (K)	K	177	TTDEYEGKDRRGVRY	1	3591.17
D3KFR7;Q18227	hint-3	Adenosine 5'-monophosphoramidase HINT3	D3KFR7	D3KFR7_K193_M1	1	GlyGly (K)	K	193	AKDDVHEKIPAQVIS	1	3485.08
D3KFR7;Q18227	hint-3	Adenosine 5'-monophosphoramidase HINT3	Q18227	Q18227_K168_M1	1	GlyGly (K)	K	168	AKDDVHEKIPAQVIS	1	3485.08
D3YT16	elli-1	Enlarged germline granules protein 1	D3YT16	D3YT16_K170_M1	1	GlyGly (K)	K	170	AAATAPVKKHVRPAN	1	42951.1
D3YT20;Q21102	dph-3	DPH3 homolog;Diphthamide biosynthesis protein 3	D3YT20	D3YT20_K37_M1	1	GlyGly (K)	K	37	LETISTSKPIAEPV_	1	19131.9
D3YT20;Q21102	dph-3	DPH3 homolog;Diphthamide biosynthesis protein 3	Q21102	Q21102_K74_M1	1	GlyGly (K)	K	74	LETISTSKPIAEPV_	1	19131.9
D4YWC3;Q9XX57	dct-16	DAF-16/FOXO Controlled, germline Tumor affecting;DAF-16/FOXO Controlled, germline Tumor affecting	D4YWC3	D4YWC3_K51_M1	1	GlyGly (K)	K	51	GETNEYIKGQSEADQ	1	144199
D4YWC3;Q9XX57	dct-16	DAF-16/FOXO Controlled, germline Tumor affecting;DAF-16/FOXO Controlled, germline Tumor affecting	Q9XX57	Q9XX57_K62_M1	1	GlyGly (K)	K	62	GETNEYIKGQSEADQ	1	144199
D4YWC3;Q9XX57	dct-16	DAF-16/FOXO Controlled, germline Tumor affecting;DAF-16/FOXO Controlled, germline Tumor affecting	D4YWC3	D4YWC3_K67_M1	1	GlyGly (K)	K	67	IYAVIIEKKKAELIE	1	3156.68
D4YWC3;Q9XX57	dct-16	DAF-16/FOXO Controlled, germline Tumor affecting;DAF-16/FOXO Controlled, germline Tumor affecting	Q9XX57	Q9XX57_K78_M1	1	GlyGly (K)	K	78	IYAVIIEKKKAELIE	1	3156.68
D4YWC3;Q9XX57	dct-16	DAF-16/FOXO Controlled, germline Tumor affecting;DAF-16/FOXO Controlled, germline Tumor affecting	D4YWC3	D4YWC3_K22_M1	1	GlyGly (K)	K	22	LKIAATYKKKDDEPE	1	5165.08
D4YWC3;Q9XX57	dct-16	DAF-16/FOXO Controlled, germline Tumor affecting;DAF-16/FOXO Controlled, germline Tumor affecting	Q9XX57	Q9XX57_K33_M1	1	GlyGly (K)	K	33	LKIAATYKKKDDEPE	1	5165.08
D4YWC3;Q9XX57	dct-16	DAF-16/FOXO Controlled, germline Tumor affecting;DAF-16/FOXO Controlled, germline Tumor affecting	D4YWC3	D4YWC3_K77_M1	1	GlyGly (K)	K	77	AELIEAAKKQ_____	1	3781.23
D4YWC3;Q9XX57	dct-16	DAF-16/FOXO Controlled, germline Tumor affecting;DAF-16/FOXO Controlled, germline Tumor affecting	Q9XX57	Q9XX57_K88_M1	1	GlyGly (K)	K	88	AELIEAAKKQ_____	1	3781.23
D5L4J1;G5EBU7;G5EDT7;G5EEX5;G5EEZ2;Q2YS43	fog-2	Feminization of germline protein;Feminization of germline protein;Feminization of germline protein;F-box domain-containing protein;Feminization of germline protein;F-box domain-containing protein	D5L4J1	D5L4J1_K34_M1	1	GlyGly (K)	K	34	TVYKIVGKVDPYSRL	1	80042.8
D5L4J1;G5EBU7;G5EDT7;G5EEX5;G5EEZ2;Q2YS43	fog-2	Feminization of germline protein;Feminization of germline protein;Feminization of germline protein;F-box domain-containing protein;Feminization of germline protein;F-box domain-containing protein	G5EBU7	G5EBU7_K34_M1	1	GlyGly (K)	K	34	TVYKIVGKVDPYSRL	1	80042.8
D5L4J1;G5EBU7;G5EDT7;G5EEX5;G5EEZ2;Q2YS43	fog-2	Feminization of germline protein;Feminization of germline protein;Feminization of germline protein;F-box domain-containing protein;Feminization of germline protein;F-box domain-containing protein	G5EDT7	G5EDT7_K34_M1	1	GlyGly (K)	K	34	TVYKIVGKVDPYSRL	1	80042.8
D5L4J1;G5EBU7;G5EDT7;G5EEX5;G5EEZ2;Q2YS43	fog-2	Feminization of germline protein;Feminization of germline protein;Feminization of germline protein;F-box domain-containing protein;Feminization of germline protein;F-box domain-containing protein	G5EEX5	G5EEX5_K34_M1	1	GlyGly (K)	K	34	TVYKIVGKVDPYSRL	1	80042.8
D5L4J1;G5EBU7;G5EDT7;G5EEX5;G5EEZ2;Q2YS43	fog-2	Feminization of germline protein;Feminization of germline protein;Feminization of germline protein;F-box domain-containing protein;Feminization of germline protein;F-box domain-containing protein	G5EEZ2	G5EEZ2_K34_M1	1	GlyGly (K)	K	34	TVYKIVGKVDPYSRL	1	80042.8
D5L4J1;G5EBU7;G5EDT7;G5EEX5;G5EEZ2;Q2YS43	fog-2	Feminization of germline protein;Feminization of germline protein;Feminization of germline protein;F-box domain-containing protein;Feminization of germline protein;F-box domain-containing protein	Q2YS43	Q2YS43_K34_M1	1	GlyGly (K)	K	34	TVYKIVGKVDPYSRL	1	80042.8
D5L4N0;G5EBP8;G5EBP9;G5EC06	ftr-1	Fog-2-like protein;Fog-2-like protein;Fog-2-like protein;F-box domain-containing protein	D5L4N0	D5L4N0_K34_M1	1	GlyGly (K)	K	34	MVYKIAGKVDPFSRL	1	9529.94
D5L4N0;G5EBP8;G5EBP9;G5EC06	ftr-1	Fog-2-like protein;Fog-2-like protein;Fog-2-like protein;F-box domain-containing protein	G5EBP8	G5EBP8_K34_M1	1	GlyGly (K)	K	34	MVYKIAGKVDPFSRL	1	9529.94
D5L4N0;G5EBP8;G5EBP9;G5EC06	ftr-1	Fog-2-like protein;Fog-2-like protein;Fog-2-like protein;F-box domain-containing protein	G5EBP9	G5EBP9_K34_M1	1	GlyGly (K)	K	34	MVYKIAGKVDPFSRL	1	9529.94
D5L4N0;G5EBP8;G5EBP9;G5EC06	ftr-1	Fog-2-like protein;Fog-2-like protein;Fog-2-like protein;F-box domain-containing protein	G5EC06	G5EC06_K34_M1	1	GlyGly (K)	K	34	MVYKIAGKVDPFSRL	1	9529.94
D5L4N0;G5EBP8;G5EBP9;G5EC06	ftr-1	Fog-2-like protein;Fog-2-like protein;Fog-2-like protein;F-box domain-containing protein	D5L4N0	D5L4N0_K242_M1	1	GlyGly (K)	K	242	RFTIRMGKLSVPDAI	1	3271.41
D5L4N0;G5EBP8;G5EBP9;G5EC06	ftr-1	Fog-2-like protein;Fog-2-like protein;Fog-2-like protein;F-box domain-containing protein	G5EBP8	G5EBP8_K242_M1	1	GlyGly (K)	K	242	RFTIRMGKLSVPDAI	1	3271.41
D5L4N0;G5EBP8;G5EBP9;G5EC06	ftr-1	Fog-2-like protein;Fog-2-like protein;Fog-2-like protein;F-box domain-containing protein	G5EBP9	G5EBP9_K242_M1	1	GlyGly (K)	K	242	RFTIRMGKLSVPDAI	1	3271.41
D5L4N0;G5EBP8;G5EBP9;G5EC06	ftr-1	Fog-2-like protein;Fog-2-like protein;Fog-2-like protein;F-box domain-containing protein	G5EC06	G5EC06_K242_M1	1	GlyGly (K)	K	242	RFTIRMGKLSVPDAI	1	3271.41
D5MCN2	larp-1	La-related protein 1	D5MCN2	D5MCN2_K1080_M1	1	GlyGly (K)	K	1080	FYSYGLEKKFRPEIY	1	21084.3
D5MCN2	larp-1	La-related protein 1	D5MCN2	D5MCN2_K642_M1	1	GlyGly (K)	K	642	EALKDSTKVDMSPDG	1	12763.1
D5MCN2	larp-1	La-related protein 1	D5MCN2	D5MCN2_K936_M1	1	GlyGly (K)	K	936	NRFYPISKPTAPLDA	1	7729.25
D5SGZ9	CELE_Y62E10A.23	Mediator complex subunit 9	D5SGZ9	D5SGZ9_K55_M1	1	GlyGly (K)	K	55	ASFKDALKSIPDIGV	1	63784.6
D6R8W8	chil-13	GH18 domain-containing protein	D6R8W8	D6R8W8_K3_M1	1	GlyGly (K)	K	3	_____MSKASDDFLL	1	55835
D7SFI3	C02D5.4	Glutathione S-transferase omega	D7SFI3	D7SFI3_K114_M1	1	GlyGly (K)	K	114	LPTDPYEKVQQKLLL	1	9907.96
D7SFI3	C02D5.4	Glutathione S-transferase omega	D7SFI3	D7SFI3_K118_M1	1	GlyGly (K)	K	118	PYEKVQQKLLLDRIS	1	5560.91
D7SFP4;O02334	pri-2	DNA primase large subunit	D7SFP4	D7SFP4_K180_M1	1	GlyGly (K)	K	180	TKKITSDKFDKEYGY	1	2807.39
D7SFP4;O02334	pri-2	DNA primase large subunit	O02334	O02334_K361_M1	1	GlyGly (K)	K	361	TKKITSDKFDKEYGY	1	2807.39
D7SFP5	CELE_W02D9.2	Protein YIPF	D7SFP5	D7SFP5_K20_M1	1	GlyGly (K)	K	20	IAGMSAPKSSSNRRG	1	31372.9
D9N119;H2KZ20	CELE_F26G1.2	DUF4316 domain-containing protein;Signal peptide protein	D9N119	D9N119_K42_M1	1	GlyGly (K)	K	42	LKKFSEVKQKDVVSY	1	15059.9
D9N119;H2KZ20	CELE_F26G1.2	DUF4316 domain-containing protein;Signal peptide protein	H2KZ20	H2KZ20_K42_M1	1	GlyGly (K)	K	42	LKKFSEVKQKDVVSY	1	15059.9
D9PTN5	myrf-2	Myelin regulatory factor homolog 2	D9PTN5	D9PTN5_K676_M1	1	GlyGly (K)	K	676	RLTQYAQKKKMLNSM	1	1.80563e+06
D9PTN5	myrf-2	Myelin regulatory factor homolog 2	D9PTN5	D9PTN5_K658_M1	1	GlyGly (K)	K	658	LTGDLDQKIDDKVAE	1	30530.6
D9PTN5	myrf-2	Myelin regulatory factor homolog 2	D9PTN5	D9PTN5_K714_M1	1	GlyGly (K)	K	714	ALTLTNTKKNRRSSR	1	6512.72
D9PTN5	myrf-2	Myelin regulatory factor homolog 2	D9PTN5	D9PTN5_K591_M1	1	GlyGly (K)	K	591	RIVDYFYKPEVASKW	1	5915.4
D9PTN5	myrf-2	Myelin regulatory factor homolog 2	D9PTN5	D9PTN5_K582_M1	1	GlyGly (K)	K	582	DALENLQKLRIVDYF	1	2894.22
D9PTN5	myrf-2	Myelin regulatory factor homolog 2	D9PTN5	D9PTN5_K574_M1	1	GlyGly (K)	K	574	NITEKGAKDALENLQ	1	2659.38
D9PTP5	snx-6	PX domain-containing protein	D9PTP5	D9PTP5_K71_M1	1	GlyGly (K)	K	71	TTVVQEEKKKAEKEE	1	13938.4
D9PTP5	snx-6	PX domain-containing protein	D9PTP5	D9PTP5_K379_M1	1	GlyGly (K)	K	379	ARDTQAAKDLLYRRM	1	10751.9
E0AHA7;G5EG85;Q9U9J8;S6FN00	unc-70	Spectrin beta chain	E0AHA7	E0AHA7_K1937_M1	1	GlyGly (K)	K	1937	RDGYAGDKALDIGSR	1	3442.6
E0AHA7;G5EG85;Q9U9J8;S6FN00	unc-70	Spectrin beta chain	G5EG85	G5EG85_K1868_M1	1	GlyGly (K)	K	1868	RDGYAGDKALDIGSR	1	3442.6
E0AHA7;G5EG85;Q9U9J8;S6FN00	unc-70	Spectrin beta chain	Q9U9J8	Q9U9J8_K1868_M1	1	GlyGly (K)	K	1868	RDGYAGDKALDIGSR	1	3442.6
E0AHA7;G5EG85;Q9U9J8;S6FN00	unc-70	Spectrin beta chain	S6FN00	S6FN00_K1868_M1	1	GlyGly (K)	K	1868	RDGYAGDKALDIGSR	1	3442.6
E0R7K6;Q9U2P0	fbxa-210	F-box domain-containing protein	E0R7K6	E0R7K6_K293_M1	1	GlyGly (K)	K	293	PKALTNIKLKCSNLA	1	19840
E0R7K6;Q9U2P0	fbxa-210	F-box domain-containing protein	Q9U2P0	Q9U2P0_K287_M1	1	GlyGly (K)	K	287	PKALTNIKLKCSNLA	1	19840
E0R7K6;Q9U2P0	fbxa-210	F-box domain-containing protein	E0R7K6	E0R7K6_K357_M1	1	GlyGly (K)	K	357	KIRDILLKSPSFQSG	1	9973.56
E0R7K6;Q9U2P0	fbxa-210	F-box domain-containing protein	Q9U2P0	Q9U2P0_K351_M1	1	GlyGly (K)	K	351	KIRDILLKSPSFQSG	1	9973.56
E1B6R9;Q9U3K1	CELE_F11A10.6	Transmembrane protein 115	E1B6R9	E1B6R9_K160_M1	1	GlyGly (K)	K	160	RRRQKALKELNDRLN	1	15617.3
E1B6R9;Q9U3K1	CELE_F11A10.6	Transmembrane protein 115	Q9U3K1	Q9U3K1_K301_M1	1	GlyGly (K)	K	301	RRRQKALKELNDRLN	1	15617.3
E1B6S1;Q20396	ent-7	Equilibrative Nucleoside Transporter (ENT) Family	E1B6S1	E1B6S1_K264_M1	1	GlyGly (K)	K	264	VEARAEEKVDNPSIR	1	29961
E1B6S1;Q20396	ent-7	Equilibrative Nucleoside Transporter (ENT) Family	Q20396	Q20396_K252_M1	1	GlyGly (K)	K	252	VEARAEEKVDNPSIR	1	29961
E1B6U2;P90754	enpp-1;C27A7.1	Ectonucleotide pyrophosphatase/phosphodiesterase C27A7.1	E1B6U2	E1B6U2_K28_M1	1	GlyGly (K)	K	28	YDEVDETKRWFNRRF	1	33805.2
E1B6U2;P90754	enpp-1;C27A7.1	Ectonucleotide pyrophosphatase/phosphodiesterase C27A7.1	P90754	P90754_K42_M1	1	GlyGly (K)	K	42	YDEVDETKRWFNRRF	1	33805.2
E1B6U8	CELE_F30A10.15	Uncharacterized protein	E1B6U8	E1B6U8_K120_M1	1	GlyGly (K)	K	120	STDESKTKMTISPVN	1	1361.18
E1B6V7;E1B6V8;E1B6V9;O62358	CELE_T02G6.5	F-box domain-containing protein;F-box domain-containing protein;F-box associated domain-containing protein;F-box domain-containing protein	E1B6V7	E1B6V7_K388_M1	1	GlyGly (K)	K	388	VNANPDAKMLRGIVN	1	20522.3
E1B6V7;E1B6V8;E1B6V9;O62358	CELE_T02G6.5	F-box domain-containing protein;F-box domain-containing protein;F-box associated domain-containing protein;F-box domain-containing protein	E1B6V8	E1B6V8_K392_M1	1	GlyGly (K)	K	392	VNANPDAKMLRGIVN	1	20522.3
E1B6V7;E1B6V8;E1B6V9;O62358	CELE_T02G6.5	F-box domain-containing protein;F-box domain-containing protein;F-box associated domain-containing protein;F-box domain-containing protein	E1B6V9	E1B6V9_K263_M1	1	GlyGly (K)	K	263	VNANPDAKMLRGIVN	1	20522.3
E1B6V7;E1B6V8;E1B6V9;O62358	CELE_T02G6.5	F-box domain-containing protein;F-box domain-containing protein;F-box associated domain-containing protein;F-box domain-containing protein	O62358	O62358_K326_M1	1	GlyGly (K)	K	326	VNANPDAKMLRGIVN	1	20522.3
E1B6W0;Q2EEN1;Q9XUE3	rsd-2	RSD-2 domain-containing protein	E1B6W0	E1B6W0_K690_M1	1	GlyGly (K)	K	690	RDDISIQKRIAHMNF	1	407375
E1B6W0;Q2EEN1;Q9XUE3	rsd-2	RSD-2 domain-containing protein	Q2EEN1	Q2EEN1_K948_M1	1	GlyGly (K)	K	948	RDDISIQKRIAHMNF	1	407375
E1B6W0;Q2EEN1;Q9XUE3	rsd-2	RSD-2 domain-containing protein	Q9XUE3	Q9XUE3_K1138_M1	1	GlyGly (K)	K	1138	RDDISIQKRIAHMNF	1	407375
E1B6W0;Q2EEN1;Q9XUE3	rsd-2	RSD-2 domain-containing protein	E1B6W0	E1B6W0_K166_M1	1	GlyGly (K)	K	166	FKAVAPLKRQFIDDL	1	210878
E1B6W0;Q2EEN1;Q9XUE3	rsd-2	RSD-2 domain-containing protein	Q2EEN1	Q2EEN1_K424_M1	1	GlyGly (K)	K	424	FKAVAPLKRQFIDDL	1	210878
E1B6W0;Q2EEN1;Q9XUE3	rsd-2	RSD-2 domain-containing protein	Q9XUE3	Q9XUE3_K614_M1	1	GlyGly (K)	K	614	FKAVAPLKRQFIDDL	1	210878
E1B6W0;Q2EEN1;Q9XUE3	rsd-2	RSD-2 domain-containing protein	E1B6W0	E1B6W0_K282_M1	1	GlyGly (K)	K	282	EILSPGTKDQKNLGA	1	99299.1
E1B6W0;Q2EEN1;Q9XUE3	rsd-2	RSD-2 domain-containing protein	Q2EEN1	Q2EEN1_K540_M1	1	GlyGly (K)	K	540	EILSPGTKDQKNLGA	1	99299.1
E1B6W0;Q2EEN1;Q9XUE3	rsd-2	RSD-2 domain-containing protein	Q9XUE3	Q9XUE3_K730_M1	1	GlyGly (K)	K	730	EILSPGTKDQKNLGA	1	99299.1
E1B6W0;Q2EEN1;Q9XUE3	rsd-2	RSD-2 domain-containing protein	E1B6W0	E1B6W0_K199_M1	1	GlyGly (K)	K	199	RKNGLGAKSISRLPN	1	78037.2
E1B6W0;Q2EEN1;Q9XUE3	rsd-2	RSD-2 domain-containing protein	Q2EEN1	Q2EEN1_K457_M1	1	GlyGly (K)	K	457	RKNGLGAKSISRLPN	1	78037.2
E1B6W0;Q2EEN1;Q9XUE3	rsd-2	RSD-2 domain-containing protein	Q9XUE3	Q9XUE3_K647_M1	1	GlyGly (K)	K	647	RKNGLGAKSISRLPN	1	78037.2
E1B6W0;Q2EEN1;Q9XUE3	rsd-2	RSD-2 domain-containing protein	E1B6W0	E1B6W0_K116_M1	1	GlyGly (K)	K	116	PKHKSYNKEVGVSDR	1	56548.4
E1B6W0;Q2EEN1;Q9XUE3	rsd-2	RSD-2 domain-containing protein	Q2EEN1	Q2EEN1_K374_M1	1	GlyGly (K)	K	374	PKHKSYNKEVGVSDR	1	56548.4
E1B6W0;Q2EEN1;Q9XUE3	rsd-2	RSD-2 domain-containing protein	Q9XUE3	Q9XUE3_K564_M1	1	GlyGly (K)	K	564	PKHKSYNKEVGVSDR	1	56548.4
E1B6W0;Q2EEN1;Q9XUE3	rsd-2	RSD-2 domain-containing protein	E1B6W0	E1B6W0_K411_M1	1	GlyGly (K)	K	411	NVYDDFQKGGPQSVN	1	26400
E1B6W0;Q2EEN1;Q9XUE3	rsd-2	RSD-2 domain-containing protein	Q2EEN1	Q2EEN1_K669_M1	1	GlyGly (K)	K	669	NVYDDFQKGGPQSVN	1	26400
E1B6W0;Q2EEN1;Q9XUE3	rsd-2	RSD-2 domain-containing protein	Q9XUE3	Q9XUE3_K859_M1	1	GlyGly (K)	K	859	NVYDDFQKGGPQSVN	1	26400
E1B6W0;Q2EEN1;Q9XUE3	rsd-2	RSD-2 domain-containing protein	E1B6W0	E1B6W0_K399_M1	1	GlyGly (K)	K	399	SPPEPINKYNDENVY	1	14411.8
E1B6W0;Q2EEN1;Q9XUE3	rsd-2	RSD-2 domain-containing protein	Q2EEN1	Q2EEN1_K657_M1	1	GlyGly (K)	K	657	SPPEPINKYNDENVY	1	14411.8
E1B6W0;Q2EEN1;Q9XUE3	rsd-2	RSD-2 domain-containing protein	Q9XUE3	Q9XUE3_K847_M1	1	GlyGly (K)	K	847	SPPEPINKYNDENVY	1	14411.8
E1B6W0;Q2EEN1;Q9XUE3	rsd-2	RSD-2 domain-containing protein	E1B6W0	E1B6W0_K630_M1	1	GlyGly (K)	K	630	YCRLVYGKVPREIVD	1	9478.79
E1B6W0;Q2EEN1;Q9XUE3	rsd-2	RSD-2 domain-containing protein	Q2EEN1	Q2EEN1_K888_M1	1	GlyGly (K)	K	888	YCRLVYGKVPREIVD	1	9478.79
E1B6W0;Q2EEN1;Q9XUE3	rsd-2	RSD-2 domain-containing protein	Q9XUE3	Q9XUE3_K1078_M1	1	GlyGly (K)	K	1078	YCRLVYGKVPREIVD	1	9478.79
E1B6W0;Q2EEN1;Q9XUE3	rsd-2	RSD-2 domain-containing protein	E1B6W0	E1B6W0_K285_M1	1	GlyGly (K)	K	285	SPGTKDQKNLGASMT	1	887.698
E1B6W0;Q2EEN1;Q9XUE3	rsd-2	RSD-2 domain-containing protein	Q2EEN1	Q2EEN1_K543_M1	1	GlyGly (K)	K	543	SPGTKDQKNLGASMT	1	887.698
E1B6W0;Q2EEN1;Q9XUE3	rsd-2	RSD-2 domain-containing protein	Q9XUE3	Q9XUE3_K733_M1	1	GlyGly (K)	K	733	SPGTKDQKNLGASMT	1	887.698
E1B6W2	CELE_Y49E10.21	RAD50-interacting protein 1	E1B6W2	E1B6W2_K676_M1	1	GlyGly (K)	K	676	NWQKIEEKGFGYGDY	1	8838.09
E3W737;Q19727	prpf-4	Protein kinase domain-containing protein;Serine/threonine-protein kinase PRP4 homolog	E3W737	E3W737_K302_M1	1	GlyGly (K)	K	302	AEAKDLIKSTRFGSE	1	5482.32
E3W737;Q19727	prpf-4	Protein kinase domain-containing protein;Serine/threonine-protein kinase PRP4 homolog	Q19727	Q19727_K302_M1	1	GlyGly (K)	K	302	AEAKDLIKSTRFGSE	1	5482.32
E3W737;Q19727	prpf-4	Protein kinase domain-containing protein;Serine/threonine-protein kinase PRP4 homolog	E3W737	E3W737_K484_M1	1	GlyGly (K)	K	484	KGNTVAVKIIRNNEV	1	1537.14
E3W737;Q19727	prpf-4	Protein kinase domain-containing protein;Serine/threonine-protein kinase PRP4 homolog	Q19727	Q19727_K484_M1	1	GlyGly (K)	K	484	KGNTVAVKIIRNNEV	1	1537.14
E3W744;P90755	C27A7.3	Ectonucleotide pyrophosphatase/phosphodiesterase C27A7.1;Ectonucleotide pyrophosphatase/phosphodiesterase C27A7.3	E3W744	E3W744_K11_M1	1	GlyGly (K)	K	11	RVVDVNSKKTGTSWK	1	16268
E3W744;P90755	C27A7.3	Ectonucleotide pyrophosphatase/phosphodiesterase C27A7.1;Ectonucleotide pyrophosphatase/phosphodiesterase C27A7.3	P90755	P90755_K11_M1	1	GlyGly (K)	K	11	RVVDVNSKKTGTSWK	1	16268
E5QCE7;Q21162	dnj-14	J domain-containing protein	E5QCE7	E5QCE7_K77_M1	1	GlyGly (K)	K	77	NLDGDPEKTEMFKEI	1	134489
E5QCE7;Q21162	dnj-14	J domain-containing protein	Q21162	Q21162_K77_M1	1	GlyGly (K)	K	77	NLDGDPEKTEMFKEI	1	134489
E5QCE7;Q21162	dnj-14	J domain-containing protein	E5QCE7	E5QCE7_K96_M1	1	GlyGly (K)	K	96	AVLSNPNKRRVYDEM	1	35841.2
E5QCE7;Q21162	dnj-14	J domain-containing protein	Q21162	Q21162_K96_M1	1	GlyGly (K)	K	96	AVLSNPNKRRVYDEM	1	35841.2
E5QCE7;Q21162	dnj-14	J domain-containing protein	E5QCE7	E5QCE7_K69_M1	1	GlyGly (K)	K	69	ALRYHPDKNLDGDPE	1	15771.2
E5QCE7;Q21162	dnj-14	J domain-containing protein	Q21162	Q21162_K69_M1	1	GlyGly (K)	K	69	ALRYHPDKNLDGDPE	1	15771.2
E5QCF6;E5QCF8;P34558	CELE_T05G5.5;CELE_T05G5.5;T05G5.5	Dephospho-CoA kinase;Dephospho-CoA kinase;Uncharacterized protein T05G5.5	E5QCF6	E5QCF6_K81_M1	1	GlyGly (K)	K	81	LIFSNPEKRKALNGI	1	3779.23
E5QCF6;E5QCF8;P34558	CELE_T05G5.5;CELE_T05G5.5;T05G5.5	Dephospho-CoA kinase;Dephospho-CoA kinase;Uncharacterized protein T05G5.5	E5QCF8	E5QCF8_K100_M1	1	GlyGly (K)	K	100	LIFSNPEKRKALNGI	1	3779.23
E5QCF6;E5QCF8;P34558	CELE_T05G5.5;CELE_T05G5.5;T05G5.5	Dephospho-CoA kinase;Dephospho-CoA kinase;Uncharacterized protein T05G5.5	P34558	P34558_K91_M1	1	GlyGly (K)	K	91	LIFSNPEKRKALNGI	1	3779.23
E5QCH3;Q93762	CELE_F53C11.4	SH2 domain-containing protein	E5QCH3	E5QCH3_K410_M1	1	GlyGly (K)	K	410	TMSRLAAKPYLIRSY	1	2895.53
E5QCH3;Q93762	CELE_F53C11.4	SH2 domain-containing protein	Q93762	Q93762_K410_M1	1	GlyGly (K)	K	410	TMSRLAAKPYLIRSY	1	2895.53
E5QCI8;O45666	nhr-49	NR LBD domain-containing protein;Nuclear hormone receptor family member nhr-49	E5QCI8	E5QCI8_K155_M1	1	GlyGly (K)	K	155	LNGFAAFKTSNITPR	1	19668.2
E5QCI8;O45666	nhr-49	NR LBD domain-containing protein;Nuclear hormone receptor family member nhr-49	O45666	O45666_K302_M1	1	GlyGly (K)	K	302	LNGFAAFKTSNITPR	1	19668.2
E6N0V1;I7LFE2	rog-1	IRS-type PTB domain-containing protein	E6N0V1	E6N0V1_K426_M1	1	GlyGly (K)	K	426	VPGTSMSKRRISRED	1	21680.5
E6N0V1;I7LFE2	rog-1	IRS-type PTB domain-containing protein	I7LFE2	I7LFE2_K423_M1	1	GlyGly (K)	K	423	VPGTSMSKRRISRED	1	21680.5
E6N0V1;I7LFE2	rog-1	IRS-type PTB domain-containing protein	E6N0V1	E6N0V1_K475_M1	1	GlyGly (K)	K	475	LRDIQTDKIMRGIDV	1	9045.16
E6N0V1;I7LFE2	rog-1	IRS-type PTB domain-containing protein	I7LFE2	I7LFE2_K472_M1	1	GlyGly (K)	K	472	LRDIQTDKIMRGIDV	1	9045.16
E6N0V1;I7LFE2	rog-1	IRS-type PTB domain-containing protein	E6N0V1	E6N0V1_K591_M1	1	GlyGly (K)	K	591	ADRTQALKGTLRQKK	1	5132.56
E6N0V1;I7LFE2	rog-1	IRS-type PTB domain-containing protein	I7LFE2	I7LFE2_K588_M1	1	GlyGly (K)	K	588	ADRTQALKGTLRQKK	1	5132.56
E7FKX6;Q9GZC8	delta-sid-1;sid-1	Delta-systemic RNAi enabling protein SID-1;Systemic RNA interference defective protein 1	E7FKX6	E7FKX6_K416_M1	1	GlyGly (K)	K	416	GNREIQVKIPLKQDS	1	5535.7
E7FKX6;Q9GZC8	delta-sid-1;sid-1	Delta-systemic RNAi enabling protein SID-1;Systemic RNA interference defective protein 1	Q9GZC8	Q9GZC8_K416_M1	1	GlyGly (K)	K	416	GNREIQVKIPLKQDS	1	5535.7
E9P860	znfx-1	NFX1-type zinc finger-containing protein 1 homolog	E9P860	E9P860_K984_M1	1	GlyGly (K)	K	984	DEDYEFSKSRELSKE	1	42593
E9P860	znfx-1	NFX1-type zinc finger-containing protein 1 homolog	E9P860	E9P860_K1023_M1	1	GlyGly (K)	K	1023	SNLIQINKKWYNVSR	1	28652.3
E9P860	znfx-1	NFX1-type zinc finger-containing protein 1 homolog	E9P860	E9P860_K805_M1	1	GlyGly (K)	K	805	NVEKVDGKQVTERDG	1	19121.2
E9P860	znfx-1	NFX1-type zinc finger-containing protein 1 homolog	E9P860	E9P860_K945_M1	1	GlyGly (K)	K	945	EYQISEEKKLMKTYN	1	8756.93
E9P886	ttll-5	Tubulin polyglutamylase ttll-5	E9P886	E9P886_K113_M1	1	GlyGly (K)	K	113	HDAKVSEKYTWLGER	1	60031.6
E9P886	ttll-5	Tubulin polyglutamylase ttll-5	E9P886	E9P886_K474_M1	1	GlyGly (K)	K	474	CVPLLDRKIIDSVTP	1	1605.33
E9P886	ttll-5	Tubulin polyglutamylase ttll-5	E9P886	E9P886_K188_M1	1	GlyGly (K)	K	188	PRSTELTKKDRLYEN	1	1466.48
E9P8A3;O45625	scb-1	MRG domain-containing protein	E9P8A3	E9P8A3_K101_M1	1	GlyGly (K)	K	101	VIRSDDIKPILAPKS	1	45318.2
E9P8A3;O45625	scb-1	MRG domain-containing protein	O45625	O45625_K139_M1	1	GlyGly (K)	K	139	VIRSDDIKPILAPKS	1	45318.2
E9P8A3;O45625	scb-1	MRG domain-containing protein	E9P8A3	E9P8A3_K12_M1	1	GlyGly (K)	K	12	QERTDILKVSKSLVE	1	11005.3
E9P8A3;O45625	scb-1	MRG domain-containing protein	O45625	O45625_K50_M1	1	GlyGly (K)	K	50	QERTDILKVSKSLVE	1	11005.3
E9P8A3;O45625	scb-1	MRG domain-containing protein	E9P8A3	E9P8A3_K15_M1	1	GlyGly (K)	K	15	TDILKVSKSLVEEKW	1	7503.44
E9P8A3;O45625	scb-1	MRG domain-containing protein	O45625	O45625_K53_M1	1	GlyGly (K)	K	53	TDILKVSKSLVEEKW	1	7503.44
E9P8A3;O45625	scb-1	MRG domain-containing protein	E9P8A3	E9P8A3_K121_M1	1	GlyGly (K)	K	121	RTTRMAAKASGPEFD	1	5013.52
E9P8A3;O45625	scb-1	MRG domain-containing protein	O45625	O45625_K159_M1	1	GlyGly (K)	K	159	RTTRMAAKASGPEFD	1	5013.52
E9RKC7	zfr-1	DZF domain-containing protein	E9RKC7	E9RKC7_K498_M1	1	GlyGly (K)	K	498	IAKGTFIKGDRCAEV	1	5291.62
F1LIN4;Q9NCE1	mboa-2	diacylglycerol O-acyltransferase;O-acyltransferase	F1LIN4	F1LIN4_K41_M1	1	GlyGly (K)	K	41	TQVTDLAKKTCDPKQ	1	11491.1
F1LIN4;Q9NCE1	mboa-2	diacylglycerol O-acyltransferase;O-acyltransferase	Q9NCE1	Q9NCE1_K223_M1	1	GlyGly (K)	K	223	TQVTDLAKKTCDPKQ	1	11491.1
F3Y5R0;Q9XWK4	gid-1	B30.2/SPRY domain-containing protein	F3Y5R0	F3Y5R0_K181_M1	1	GlyGly (K)	K	181	ATEELYLKDAKIERF	1	11744.3
F3Y5R0;Q9XWK4	gid-1	B30.2/SPRY domain-containing protein	Q9XWK4	Q9XWK4_K408_M1	1	GlyGly (K)	K	408	ATEELYLKDAKIERF	1	11744.3
F3Y5R0;Q9XWK4	gid-1	B30.2/SPRY domain-containing protein	F3Y5R0	F3Y5R0_K235_M1	1	GlyGly (K)	K	235	KMGREIMKVAGEMRG	1	3507.53
F3Y5R0;Q9XWK4	gid-1	B30.2/SPRY domain-containing protein	Q9XWK4	Q9XWK4_K462_M1	1	GlyGly (K)	K	462	KMGREIMKVAGEMRG	1	3507.53
F5GUC6	pmp-3	ATP-binding cassette sub-family D member 4	F5GUC6	F5GUC6_K551_M1	1	GlyGly (K)	K	551	VKALQVDKDVARITQ	1	23360
F5GUC6	pmp-3	ATP-binding cassette sub-family D member 4	F5GUC6	F5GUC6_K28_M1	1	GlyGly (K)	K	28	ASAQNPVKMARLALD	1	1005.35
F5GUG6;F5GUG7;F5GUG8	CELE_W05B5.1	Uncharacterized protein	F5GUG6	F5GUG6_K93_M1	1	GlyGly (K)	K	93	VSPPLPSKKMTDAEN	1	27061.7
F5GUG6;F5GUG7;F5GUG8	CELE_W05B5.1	Uncharacterized protein	F5GUG7	F5GUG7_K88_M1	1	GlyGly (K)	K	88	VSPPLPSKKMTDAEN	1	27061.7
F5GUG6;F5GUG7;F5GUG8	CELE_W05B5.1	Uncharacterized protein	F5GUG8	F5GUG8_K53_M1	1	GlyGly (K)	K	53	VSPPLPSKKMTDAEN	1	27061.7
F5GUG6;F5GUG7;F5GUG8	CELE_W05B5.1	Uncharacterized protein	F5GUG6	F5GUG6_K202_M1	1	GlyGly (K)	K	202	EDLPPAGKVELIHVK	1	12893.6
F5GUG6;F5GUG7;F5GUG8	CELE_W05B5.1	Uncharacterized protein	F5GUG7	F5GUG7_K197_M1	1	GlyGly (K)	K	197	EDLPPAGKVELIHVK	1	12893.6
F5GUG6;F5GUG7;F5GUG8	CELE_W05B5.1	Uncharacterized protein	F5GUG8	F5GUG8_K162_M1	1	GlyGly (K)	K	162	EDLPPAGKVELIHVK	1	12893.6
F5GUG6;F5GUG7;F5GUG8	CELE_W05B5.1	Uncharacterized protein	F5GUG6	F5GUG6_K209_M1	1	GlyGly (K)	K	209	KVELIHVKKKKCGCC	1	2584.65
F5GUG6;F5GUG7;F5GUG8	CELE_W05B5.1	Uncharacterized protein	F5GUG7	F5GUG7_K204_M1	1	GlyGly (K)	K	204	KVELIHVKKKKCGCC	1	2584.65
F5GUG6;F5GUG7;F5GUG8	CELE_W05B5.1	Uncharacterized protein	F5GUG8	F5GUG8_K169_M1	1	GlyGly (K)	K	169	KVELIHVKKKKCGCC	1	2584.65
G1K0V8;P34563	iff-1	Eukaryotic translation initiation factor 5A;Eukaryotic translation initiation factor 5A-1	G1K0V8	G1K0V8_K118_M1	1	GlyGly (K)	K	118	CELKDDLKMPEGDLG	1	3926.6
G1K0V8;P34563	iff-1	Eukaryotic translation initiation factor 5A;Eukaryotic translation initiation factor 5A-1	P34563	P34563_K118_M1	1	GlyGly (K)	K	118	CELKDDLKMPEGDLG	1	3926.6
G1K0X0;Q1ZXU6;Q22656	pgp-6	p-GlycoProtein related	G1K0X0	G1K0X0_K667_M1	1	GlyGly (K)	K	667	RILDELSKEGAKKSN	1	34199.3
G1K0X0;Q1ZXU6;Q22656	pgp-6	p-GlycoProtein related	Q1ZXU6	Q1ZXU6_K614_M1	1	GlyGly (K)	K	614	RILDELSKEGAKKSN	1	34199.3
G1K0X0;Q1ZXU6;Q22656	pgp-6	p-GlycoProtein related	Q22656	Q22656_K673_M1	1	GlyGly (K)	K	673	RILDELSKEGAKKSN	1	34199.3
G2HK02	pqn-87	MATH domain-containing protein	G2HK02	G2HK02_K777_M1	1	GlyGly (K)	K	777	KLSGGFVKDQKRQAD	1	15183.9
G2HK02	pqn-87	MATH domain-containing protein	G2HK02	G2HK02_K560_M1	1	GlyGly (K)	K	560	LRIQEVNKAEQVLKE	1	11382.3
G2HK02	pqn-87	MATH domain-containing protein	G2HK02	G2HK02_K433_M1	1	GlyGly (K)	K	433	VVTVQQMKKKKPYDQ	1	10970.2
G2HK08;G2HK09	CELE_Y56A3A.16	Rubicon Homology domain-containing protein	G2HK08	G2HK08_K132_M1	1	GlyGly (K)	K	132	LVLPISNKGRVCRFD	1	23845.5
G2HK08;G2HK09	CELE_Y56A3A.16	Rubicon Homology domain-containing protein	G2HK09	G2HK09_K132_M1	1	GlyGly (K)	K	132	LVLPISNKGRVCRFD	1	23845.5
G3MTX3;P34314;Q2XN10	tlk-1	Protein kinase domain-containing protein;Serine/threonine-protein kinase tousled-like 1;Protein kinase domain-containing protein	G3MTX3	G3MTX3_K535_M1	1	GlyGly (K)	K	535	ETDLSMEKERLEKEK	1	5993.14
G3MTX3;P34314;Q2XN10	tlk-1	Protein kinase domain-containing protein;Serine/threonine-protein kinase tousled-like 1;Protein kinase domain-containing protein	P34314	P34314_K616_M1	1	GlyGly (K)	K	616	ETDLSMEKERLEKEK	1	5993.14
G3MTX3;P34314;Q2XN10	tlk-1	Protein kinase domain-containing protein;Serine/threonine-protein kinase tousled-like 1;Protein kinase domain-containing protein	Q2XN10	Q2XN10_K549_M1	1	GlyGly (K)	K	549	ETDLSMEKERLEKEK	1	5993.14
G3MU35;G5EBM4	cln-3.1	Battenin	G3MU35	G3MU35_K202_M1	1	GlyGly (K)	K	202	RGDVLNTKKVPQREL	1	333977
G3MU35;G5EBM4	cln-3.1	Battenin	G5EBM4	G5EBM4_K239_M1	1	GlyGly (K)	K	239	RGDVLNTKKVPQREL	1	333977
G3MU35;G5EBM4	cln-3.1	Battenin	G3MU35	G3MU35_K186_M1	1	GlyGly (K)	K	186	IIPKNYDKDVFEAAE	1	13972.8
G3MU35;G5EBM4	cln-3.1	Battenin	G5EBM4	G5EBM4_K223_M1	1	GlyGly (K)	K	223	IIPKNYDKDVFEAAE	1	13972.8
G3MU40;G5ECM1	rrf-1	RNA-directed RNA polymerase	G3MU40	G3MU40_K1463_M1	1	GlyGly (K)	K	1463	NPINDKAKPKTTVRY	0.851739	45324.1
G3MU40;G5ECM1	rrf-1	RNA-directed RNA polymerase	G5ECM1	G5ECM1_K1544_M1	1	GlyGly (K)	K	1544	NPINDKAKPKTTVRY	0.851739	45324.1
G3MU40;G5ECM1	rrf-1	RNA-directed RNA polymerase	G3MU40	G3MU40_K437_M1	1	GlyGly (K)	K	437	MRSNVTGKLLDRTAN	1	6819.94
G3MU40;G5ECM1	rrf-1	RNA-directed RNA polymerase	G5ECM1	G5ECM1_K518_M1	1	GlyGly (K)	K	518	MRSNVTGKLLDRTAN	1	6819.94
G3MU79;G3MU80;G3MU81;G3MU82;G3MU83;N1NSD8;N1NSE3;N1NTD2;N1NTD8;N1NTI7;N1NTJ2;N1NV07;N1NVB4;O45623;O45624;Q7JKC3	math-33	Ubiquitin carboxyl-terminal hydrolase 7	G3MU79	G3MU79_K167_M1	1	GlyGly (K)	K	167	YVVNDTIKLRCRFTA	1	15640
G3MU79;G3MU80;G3MU81;G3MU82;G3MU83;N1NSD8;N1NSE3;N1NTD2;N1NTD8;N1NTI7;N1NTJ2;N1NV07;N1NVB4;O45623;O45624;Q7JKC3	math-33	Ubiquitin carboxyl-terminal hydrolase 7	G3MU80	G3MU80_K167_M1	1	GlyGly (K)	K	167	YVVNDTIKLRCRFTA	1	15640
G3MU79;G3MU80;G3MU81;G3MU82;G3MU83;N1NSD8;N1NSE3;N1NTD2;N1NTD8;N1NTI7;N1NTJ2;N1NV07;N1NVB4;O45623;O45624;Q7JKC3	math-33	Ubiquitin carboxyl-terminal hydrolase 7	G3MU81	G3MU81_K167_M1	1	GlyGly (K)	K	167	YVVNDTIKLRCRFTA	1	15640
G3MU79;G3MU80;G3MU81;G3MU82;G3MU83;N1NSD8;N1NSE3;N1NTD2;N1NTD8;N1NTI7;N1NTJ2;N1NV07;N1NVB4;O45623;O45624;Q7JKC3	math-33	Ubiquitin carboxyl-terminal hydrolase 7	G3MU82	G3MU82_K167_M1	1	GlyGly (K)	K	167	YVVNDTIKLRCRFTA	1	15640
G3MU79;G3MU80;G3MU81;G3MU82;G3MU83;N1NSD8;N1NSE3;N1NTD2;N1NTD8;N1NTI7;N1NTJ2;N1NV07;N1NVB4;O45623;O45624;Q7JKC3	math-33	Ubiquitin carboxyl-terminal hydrolase 7	G3MU83	G3MU83_K167_M1	1	GlyGly (K)	K	167	YVVNDTIKLRCRFTA	1	15640
G3MU79;G3MU80;G3MU81;G3MU82;G3MU83;N1NSD8;N1NSE3;N1NTD2;N1NTD8;N1NTI7;N1NTJ2;N1NV07;N1NVB4;O45623;O45624;Q7JKC3	math-33	Ubiquitin carboxyl-terminal hydrolase 7	N1NSD8	N1NSD8_K170_M1	1	GlyGly (K)	K	170	YVVNDTIKLRCRFTA	1	15640
G3MU79;G3MU80;G3MU81;G3MU82;G3MU83;N1NSD8;N1NSE3;N1NTD2;N1NTD8;N1NTI7;N1NTJ2;N1NV07;N1NVB4;O45623;O45624;Q7JKC3	math-33	Ubiquitin carboxyl-terminal hydrolase 7	N1NSE3	N1NSE3_K170_M1	1	GlyGly (K)	K	170	YVVNDTIKLRCRFTA	1	15640
G3MU79;G3MU80;G3MU81;G3MU82;G3MU83;N1NSD8;N1NSE3;N1NTD2;N1NTD8;N1NTI7;N1NTJ2;N1NV07;N1NVB4;O45623;O45624;Q7JKC3	math-33	Ubiquitin carboxyl-terminal hydrolase 7	N1NTD2	N1NTD2_K170_M1	1	GlyGly (K)	K	170	YVVNDTIKLRCRFTA	1	15640
G3MU79;G3MU80;G3MU81;G3MU82;G3MU83;N1NSD8;N1NSE3;N1NTD2;N1NTD8;N1NTI7;N1NTJ2;N1NV07;N1NVB4;O45623;O45624;Q7JKC3	math-33	Ubiquitin carboxyl-terminal hydrolase 7	N1NTD8	N1NTD8_K170_M1	1	GlyGly (K)	K	170	YVVNDTIKLRCRFTA	1	15640
G3MU79;G3MU80;G3MU81;G3MU82;G3MU83;N1NSD8;N1NSE3;N1NTD2;N1NTD8;N1NTI7;N1NTJ2;N1NV07;N1NVB4;O45623;O45624;Q7JKC3	math-33	Ubiquitin carboxyl-terminal hydrolase 7	N1NTI7	N1NTI7_K170_M1	1	GlyGly (K)	K	170	YVVNDTIKLRCRFTA	1	15640
G3MU79;G3MU80;G3MU81;G3MU82;G3MU83;N1NSD8;N1NSE3;N1NTD2;N1NTD8;N1NTI7;N1NTJ2;N1NV07;N1NVB4;O45623;O45624;Q7JKC3	math-33	Ubiquitin carboxyl-terminal hydrolase 7	N1NTJ2	N1NTJ2_K170_M1	1	GlyGly (K)	K	170	YVVNDTIKLRCRFTA	1	15640
G3MU79;G3MU80;G3MU81;G3MU82;G3MU83;N1NSD8;N1NSE3;N1NTD2;N1NTD8;N1NTI7;N1NTJ2;N1NV07;N1NVB4;O45623;O45624;Q7JKC3	math-33	Ubiquitin carboxyl-terminal hydrolase 7	N1NV07	N1NV07_K170_M1	1	GlyGly (K)	K	170	YVVNDTIKLRCRFTA	1	15640
G3MU79;G3MU80;G3MU81;G3MU82;G3MU83;N1NSD8;N1NSE3;N1NTD2;N1NTD8;N1NTI7;N1NTJ2;N1NV07;N1NVB4;O45623;O45624;Q7JKC3	math-33	Ubiquitin carboxyl-terminal hydrolase 7	N1NVB4	N1NVB4_K170_M1	1	GlyGly (K)	K	170	YVVNDTIKLRCRFTA	1	15640
G3MU79;G3MU80;G3MU81;G3MU82;G3MU83;N1NSD8;N1NSE3;N1NTD2;N1NTD8;N1NTI7;N1NTJ2;N1NV07;N1NVB4;O45623;O45624;Q7JKC3	math-33	Ubiquitin carboxyl-terminal hydrolase 7	O45623	O45623_K167_M1	1	GlyGly (K)	K	167	YVVNDTIKLRCRFTA	1	15640
G3MU79;G3MU80;G3MU81;G3MU82;G3MU83;N1NSD8;N1NSE3;N1NTD2;N1NTD8;N1NTI7;N1NTJ2;N1NV07;N1NVB4;O45623;O45624;Q7JKC3	math-33	Ubiquitin carboxyl-terminal hydrolase 7	O45624	O45624_K167_M1	1	GlyGly (K)	K	167	YVVNDTIKLRCRFTA	1	15640
G3MU79;G3MU80;G3MU81;G3MU82;G3MU83;N1NSD8;N1NSE3;N1NTD2;N1NTD8;N1NTI7;N1NTJ2;N1NV07;N1NVB4;O45623;O45624;Q7JKC3	math-33	Ubiquitin carboxyl-terminal hydrolase 7	Q7JKC3	Q7JKC3_K167_M1	1	GlyGly (K)	K	167	YVVNDTIKLRCRFTA	1	15640
G3MU79;G3MU80;G3MU81;G3MU82;G3MU83;N1NSD8;N1NSE3;N1NTD2;N1NTD8;N1NTI7;N1NTJ2;N1NV07;N1NVB4;O45623;O45624;Q7JKC3	math-33	Ubiquitin carboxyl-terminal hydrolase 7	G3MU79	G3MU79_K650_M1	1	GlyGly (K)	K	650	SLERTTQKLTSRLRP	1	13779.1
G3MU79;G3MU80;G3MU81;G3MU82;G3MU83;N1NSD8;N1NSE3;N1NTD2;N1NTD8;N1NTI7;N1NTJ2;N1NV07;N1NVB4;O45623;O45624;Q7JKC3	math-33	Ubiquitin carboxyl-terminal hydrolase 7	G3MU80	G3MU80_K650_M1	1	GlyGly (K)	K	650	SLERTTQKLTSRLRP	1	13779.1
G3MU79;G3MU80;G3MU81;G3MU82;G3MU83;N1NSD8;N1NSE3;N1NTD2;N1NTD8;N1NTI7;N1NTJ2;N1NV07;N1NVB4;O45623;O45624;Q7JKC3	math-33	Ubiquitin carboxyl-terminal hydrolase 7	G3MU81	G3MU81_K650_M1	1	GlyGly (K)	K	650	SLERTTQKLTSRLRP	1	13779.1
G3MU79;G3MU80;G3MU81;G3MU82;G3MU83;N1NSD8;N1NSE3;N1NTD2;N1NTD8;N1NTI7;N1NTJ2;N1NV07;N1NVB4;O45623;O45624;Q7JKC3	math-33	Ubiquitin carboxyl-terminal hydrolase 7	G3MU82	G3MU82_K650_M1	1	GlyGly (K)	K	650	SLERTTQKLTSRLRP	1	13779.1
G3MU79;G3MU80;G3MU81;G3MU82;G3MU83;N1NSD8;N1NSE3;N1NTD2;N1NTD8;N1NTI7;N1NTJ2;N1NV07;N1NVB4;O45623;O45624;Q7JKC3	math-33	Ubiquitin carboxyl-terminal hydrolase 7	G3MU83	G3MU83_K650_M1	1	GlyGly (K)	K	650	SLERTTQKLTSRLRP	1	13779.1
G3MU79;G3MU80;G3MU81;G3MU82;G3MU83;N1NSD8;N1NSE3;N1NTD2;N1NTD8;N1NTI7;N1NTJ2;N1NV07;N1NVB4;O45623;O45624;Q7JKC3	math-33	Ubiquitin carboxyl-terminal hydrolase 7	N1NSD8	N1NSD8_K653_M1	1	GlyGly (K)	K	653	SLERTTQKLTSRLRP	1	13779.1
G3MU79;G3MU80;G3MU81;G3MU82;G3MU83;N1NSD8;N1NSE3;N1NTD2;N1NTD8;N1NTI7;N1NTJ2;N1NV07;N1NVB4;O45623;O45624;Q7JKC3	math-33	Ubiquitin carboxyl-terminal hydrolase 7	N1NSE3	N1NSE3_K653_M1	1	GlyGly (K)	K	653	SLERTTQKLTSRLRP	1	13779.1
G3MU79;G3MU80;G3MU81;G3MU82;G3MU83;N1NSD8;N1NSE3;N1NTD2;N1NTD8;N1NTI7;N1NTJ2;N1NV07;N1NVB4;O45623;O45624;Q7JKC3	math-33	Ubiquitin carboxyl-terminal hydrolase 7	N1NTD2	N1NTD2_K653_M1	1	GlyGly (K)	K	653	SLERTTQKLTSRLRP	1	13779.1
G3MU79;G3MU80;G3MU81;G3MU82;G3MU83;N1NSD8;N1NSE3;N1NTD2;N1NTD8;N1NTI7;N1NTJ2;N1NV07;N1NVB4;O45623;O45624;Q7JKC3	math-33	Ubiquitin carboxyl-terminal hydrolase 7	N1NTD8	N1NTD8_K653_M1	1	GlyGly (K)	K	653	SLERTTQKLTSRLRP	1	13779.1
G3MU79;G3MU80;G3MU81;G3MU82;G3MU83;N1NSD8;N1NSE3;N1NTD2;N1NTD8;N1NTI7;N1NTJ2;N1NV07;N1NVB4;O45623;O45624;Q7JKC3	math-33	Ubiquitin carboxyl-terminal hydrolase 7	N1NTI7	N1NTI7_K653_M1	1	GlyGly (K)	K	653	SLERTTQKLTSRLRP	1	13779.1
G3MU79;G3MU80;G3MU81;G3MU82;G3MU83;N1NSD8;N1NSE3;N1NTD2;N1NTD8;N1NTI7;N1NTJ2;N1NV07;N1NVB4;O45623;O45624;Q7JKC3	math-33	Ubiquitin carboxyl-terminal hydrolase 7	N1NTJ2	N1NTJ2_K653_M1	1	GlyGly (K)	K	653	SLERTTQKLTSRLRP	1	13779.1
G3MU79;G3MU80;G3MU81;G3MU82;G3MU83;N1NSD8;N1NSE3;N1NTD2;N1NTD8;N1NTI7;N1NTJ2;N1NV07;N1NVB4;O45623;O45624;Q7JKC3	math-33	Ubiquitin carboxyl-terminal hydrolase 7	N1NV07	N1NV07_K653_M1	1	GlyGly (K)	K	653	SLERTTQKLTSRLRP	1	13779.1
G3MU79;G3MU80;G3MU81;G3MU82;G3MU83;N1NSD8;N1NSE3;N1NTD2;N1NTD8;N1NTI7;N1NTJ2;N1NV07;N1NVB4;O45623;O45624;Q7JKC3	math-33	Ubiquitin carboxyl-terminal hydrolase 7	N1NVB4	N1NVB4_K653_M1	1	GlyGly (K)	K	653	SLERTTQKLTSRLRP	1	13779.1
G3MU79;G3MU80;G3MU81;G3MU82;G3MU83;N1NSD8;N1NSE3;N1NTD2;N1NTD8;N1NTI7;N1NTJ2;N1NV07;N1NVB4;O45623;O45624;Q7JKC3	math-33	Ubiquitin carboxyl-terminal hydrolase 7	O45623	O45623_K650_M1	1	GlyGly (K)	K	650	SLERTTQKLTSRLRP	1	13779.1
G3MU79;G3MU80;G3MU81;G3MU82;G3MU83;N1NSD8;N1NSE3;N1NTD2;N1NTD8;N1NTI7;N1NTJ2;N1NV07;N1NVB4;O45623;O45624;Q7JKC3	math-33	Ubiquitin carboxyl-terminal hydrolase 7	O45624	O45624_K650_M1	1	GlyGly (K)	K	650	SLERTTQKLTSRLRP	1	13779.1
G3MU79;G3MU80;G3MU81;G3MU82;G3MU83;N1NSD8;N1NSE3;N1NTD2;N1NTD8;N1NTI7;N1NTJ2;N1NV07;N1NVB4;O45623;O45624;Q7JKC3	math-33	Ubiquitin carboxyl-terminal hydrolase 7	Q7JKC3	Q7JKC3_K650_M1	1	GlyGly (K)	K	650	SLERTTQKLTSRLRP	1	13779.1
G3MU88;O18239	sec-61.a	Translocon Sec61/SecY plug domain-containing protein	G3MU88	G3MU88_K76_M1	1	GlyGly (K)	K	76	IEVGDTPKDRALFNG	1	43989.2
G3MU88;O18239	sec-61.a	Translocon Sec61/SecY plug domain-containing protein	O18239	O18239_K107_M1	1	GlyGly (K)	K	107	IEVGDTPKDRALFNG	1	43989.2
G3MU88;O18239	sec-61.a	Translocon Sec61/SecY plug domain-containing protein	G3MU88	G3MU88_K361_M1	1	GlyGly (K)	K	361	KDVAKQLKEQQMVMR	1	28525.4
G3MU88;O18239	sec-61.a	Translocon Sec61/SecY plug domain-containing protein	O18239	O18239_K392_M1	1	GlyGly (K)	K	392	KDVAKQLKEQQMVMR	1	28525.4
G3MU88;O18239	sec-61.a	Translocon Sec61/SecY plug domain-containing protein	G3MU88	G3MU88_K354_M1	1	GlyGly (K)	K	354	DVSGSSAKDVAKQLK	1	12852.3
G3MU88;O18239	sec-61.a	Translocon Sec61/SecY plug domain-containing protein	O18239	O18239_K385_M1	1	GlyGly (K)	K	385	DVSGSSAKDVAKQLK	1	12852.3
G4RT15;O61825	B0511.12	Pecanex-like protein	G4RT15	G4RT15_K792_M1	1	GlyGly (K)	K	792	AQKNFNLKVDRMSVD	1	32534.6
G4RT15;O61825	B0511.12	Pecanex-like protein	O61825	O61825_K766_M1	1	GlyGly (K)	K	766	AQKNFNLKVDRMSVD	1	32534.6
G4RT15;O61825	B0511.12	Pecanex-like protein	G4RT15	G4RT15_K784_M1	1	GlyGly (K)	K	784	YPMKMFPKAQKNFNL	1	24036.3
G4RT15;O61825	B0511.12	Pecanex-like protein	O61825	O61825_K758_M1	1	GlyGly (K)	K	758	YPMKMFPKAQKNFNL	1	24036.3
G4RT15;O61825	B0511.12	Pecanex-like protein	G4RT15	G4RT15_K1392_M1	1	GlyGly (K)	K	1392	HLTRSLQKSLAGDLA	1	4908.64
G4RT15;O61825	B0511.12	Pecanex-like protein	O61825	O61825_K1366_M1	1	GlyGly (K)	K	1366	HLTRSLQKSLAGDLA	1	4908.64
G4RTI0;Q95XC2	CELE_Y34F4.5;clc-26	Transmembrane protein	G4RTI0	G4RTI0_K155_M1	1	GlyGly (K)	K	155	TSVYSISKN______	1	83772.8
G4RTI0;Q95XC2	CELE_Y34F4.5;clc-26	Transmembrane protein	Q95XC2	Q95XC2_K190_M1	1	GlyGly (K)	K	190	TSVYSISKN______	1	83772.8
G4RYA5	CELE_F38A1.8	SRP54-type proteins GTP-binding domain-containing protein	G4RYA5	G4RYA5_K380_M1	1	GlyGly (K)	K	380	SRVAQEVKTAVRESL	1	18849.1
G4RYA5	CELE_F38A1.8	SRP54-type proteins GTP-binding domain-containing protein	G4RYA5	G4RYA5_K367_M1	1	GlyGly (K)	K	367	VVSKLEGKVVNNFSR	1	1325.66
G4S1A4	CELE_F10C1.9	LZ_Tnp_IS66 domain-containing protein	G4S1A4	G4S1A4_K3_M1	1	GlyGly (K)	K	3	_____MLKLQAENDH	1	19919.6
G4S708;Q8WTM8	wrb-1	Guided entry of tail-anchored proteins factor 1	G4S708	G4S708_K49_M1	1	GlyGly (K)	K	49	SKPKPSPKVVALKLK	1	5512.19
G4S708;Q8WTM8	wrb-1	Guided entry of tail-anchored proteins factor 1	Q8WTM8	Q8WTM8_K53_M1	1	GlyGly (K)	K	53	SKPKPSPKVVALKLK	1	5512.19
G4S8L2;G4S8L3;Q20314	CELE_F42A9.6	Transmembrane protein;G_PROTEIN_RECEP_F2_4 domain-containing protein;Uncharacterized protein	G4S8L2	G4S8L2_K167_M1	1	GlyGly (K)	K	167	TAPRHESKPDIF___	1	99998.1
G4S8L2;G4S8L3;Q20314	CELE_F42A9.6	Transmembrane protein;G_PROTEIN_RECEP_F2_4 domain-containing protein;Uncharacterized protein	G4S8L3	G4S8L3_K119_M1	1	GlyGly (K)	K	119	TAPRHESKPDIF___	1	99998.1
G4S8L2;G4S8L3;Q20314	CELE_F42A9.6	Transmembrane protein;G_PROTEIN_RECEP_F2_4 domain-containing protein;Uncharacterized protein	Q20314	Q20314_K97_M1	1	GlyGly (K)	K	97	TAPRHESKPDIF___	1	99998.1
G4SKK4;P91348	zipt-2.4	Zinc transporter ZIP3	G4SKK4	G4SKK4_K180_M1	1	GlyGly (K)	K	180	DETTALTKTTKRAIS	1	45958
G4SKK4;P91348	zipt-2.4	Zinc transporter ZIP3	P91348	P91348_K180_M1	1	GlyGly (K)	K	180	DETTALTKTTKRAIS	1	45958
G4SKK4;P91348	zipt-2.4	Zinc transporter ZIP3	G4SKK4	G4SKK4_K166_M1	1	GlyGly (K)	K	166	TVDEIKKKEDDLVVD	1	1999.96
G4SKK4;P91348	zipt-2.4	Zinc transporter ZIP3	P91348	P91348_K166_M1	1	GlyGly (K)	K	166	TVDEIKKKEDDLVVD	1	1999.96
G4SLH0	ttn-1	Titin homolog	G4SLH0	G4SLH0_K5002_M1	1	GlyGly (K)	K	5002	TVEPTVEKLAPVESK	1	32458.1
G4SLH0	ttn-1	Titin homolog	G4SLH0	G4SLH0_K5080_M1	1	GlyGly (K)	K	5080	TVEPTVEKLAPVESK	1	32458.1
G4SLH0	ttn-1	Titin homolog	G4SLH0	G4SLH0_K5597_M1	1	GlyGly (K)	K	5597	TVEPTVEKLAPVESK	1	32458.1
G4SLH0	ttn-1	Titin homolog	G4SLH0	G4SLH0_K5753_M1	1	GlyGly (K)	K	5753	TVEPTVEKLAPVESK	1	32458.1
G4SLH0	ttn-1	Titin homolog	G4SLH0	G4SLH0_K5831_M1	1	GlyGly (K)	K	5831	TVEPTVEKLAPVESK	1	32458.1
G4SLH0	ttn-1	Titin homolog	G4SLH0	G4SLH0_K5870_M1	1	GlyGly (K)	K	5870	TVEPTVEKLAPVESK	1	32458.1
G4SLH0	ttn-1	Titin homolog	G4SLH0	G4SLH0_K5948_M1	1	GlyGly (K)	K	5948	TVEPTVEKLAPVESK	1	32458.1
G4SLH0	ttn-1	Titin homolog	G4SLH0	G4SLH0_K6026_M1	1	GlyGly (K)	K	6026	TVEPTVEKLAPVESK	1	32458.1
G4SLH0	ttn-1	Titin homolog	G4SLH0	G4SLH0_K6265_M1	1	GlyGly (K)	K	6265	TVEPTVEKLAPVESK	1	32458.1
G4SLH0	ttn-1	Titin homolog	G4SLH0	G4SLH0_K6343_M1	1	GlyGly (K)	K	6343	TVEPTVEKLAPVESK	1	32458.1
G4SLH0	ttn-1	Titin homolog	G4SLH0	G4SLH0_K6382_M1	1	GlyGly (K)	K	6382	TVEPTVEKLAPVESK	1	32458.1
G4SLH0	ttn-1	Titin homolog	G4SLH0	G4SLH0_K6538_M1	1	GlyGly (K)	K	6538	TVEPTVEKLAPVESK	1	32458.1
G4SLH0	ttn-1	Titin homolog	G4SLH0	G4SLH0_K6616_M1	1	GlyGly (K)	K	6616	TVEPTVEKLAPVESK	1	32458.1
G4SLH0	ttn-1	Titin homolog	G4SLH0	G4SLH0_K6655_M1	1	GlyGly (K)	K	6655	TVEPTVEKLAPVESK	1	32458.1
G4SLH0	ttn-1	Titin homolog	G4SLH0	G4SLH0_K12559_M1	1	GlyGly (K)	K	12559	STVLEEKKDDGDDKS	1	7319
G4SLH0	ttn-1	Titin homolog	G4SLH0	G4SLH0_K13409_M1	1	GlyGly (K)	K	13409	STKESESKETVDEKP	1	7146.75
G4SLH0	ttn-1	Titin homolog	G4SLH0	G4SLH0_K5714_M1	1	GlyGly (K)	K	5714	TVEPTVEKLAPVESK	1	4043.04
G4SLH0	ttn-1	Titin homolog	G4SLH0	G4SLH0_K5909_M1	1	GlyGly (K)	K	5909	TVEPTVEKLAPVESK	1	4043.04
G4SLH0	ttn-1	Titin homolog	G4SLH0	G4SLH0_K6499_M1	1	GlyGly (K)	K	6499	TVEPTVEKLAPVESK	1	4043.04
G4SLH0	ttn-1	Titin homolog	G4SLH0	G4SLH0_K4662_M1	1	GlyGly (K)	K	4662	PAEIVEQKDVPVPET	1	2847.55
G4SLH0	ttn-1	Titin homolog	G4SLH0	G4SLH0_K5301_M1	1	GlyGly (K)	K	5301	PAEIVEQKDVPVPET	1	2847.55
G4SLH0	ttn-1	Titin homolog	G4SLH0	G4SLH0_K5462_M1	1	GlyGly (K)	K	5462	PAEIVEQKDVPVPET	1	2847.55
G4SLH0	ttn-1	Titin homolog	G4SLH0	G4SLH0_K5579_M1	1	GlyGly (K)	K	5579	PAEIVEQKDVPVPET	1	2847.55
G4SLH0	ttn-1	Titin homolog	G4SLH0	G4SLH0_K5735_M1	1	GlyGly (K)	K	5735	PAEIVEQKDVPVPET	1	2847.55
G4SLH0	ttn-1	Titin homolog	G4SLH0	G4SLH0_K5813_M1	1	GlyGly (K)	K	5813	PAEIVEQKDVPVPET	1	2847.55
G4SLH0	ttn-1	Titin homolog	G4SLH0	G4SLH0_K5852_M1	1	GlyGly (K)	K	5852	PAEIVEQKDVPVPET	1	2847.55
G4SLH0	ttn-1	Titin homolog	G4SLH0	G4SLH0_K6008_M1	1	GlyGly (K)	K	6008	PAEIVEQKDVPVPET	1	2847.55
G4SLH0	ttn-1	Titin homolog	G4SLH0	G4SLH0_K6247_M1	1	GlyGly (K)	K	6247	PAEIVEQKDVPVPET	1	2847.55
G4SLH0	ttn-1	Titin homolog	G4SLH0	G4SLH0_K6364_M1	1	GlyGly (K)	K	6364	PAEIVEQKDVPVPET	1	2847.55
G4SLH0	ttn-1	Titin homolog	G4SLH0	G4SLH0_K6520_M1	1	GlyGly (K)	K	6520	PAEIVEQKDVPVPET	1	2847.55
G4SLH0	ttn-1	Titin homolog	G4SLH0	G4SLH0_K6598_M1	1	GlyGly (K)	K	6598	PAEIVEQKDVPVPET	1	2847.55
G4SLH0	ttn-1	Titin homolog	G4SLH0	G4SLH0_K6637_M1	1	GlyGly (K)	K	6637	PAEIVEQKDVPVPET	1	2847.55
G4SLH0	ttn-1	Titin homolog	G4SLH0	G4SLH0_K5675_M1	1	GlyGly (K)	K	5675	TVEPTIEKLAPVESK	1	894.504
G4SLH0	ttn-1	Titin homolog	G4SLH0	G4SLH0_K6104_M1	1	GlyGly (K)	K	6104	TVEPTIEKLAPVESK	1	894.504
G4SLH0	ttn-1	Titin homolog	G4SLH0	G4SLH0_K6460_M1	1	GlyGly (K)	K	6460	TVEPTIEKLAPVESK	1	894.504
G4SRS5;Q71JP9	abtm-1;Y74C10AM.1	Iron-sulfur clusters transporter ABCB7, mitochondrial;Iron-sulfur clusters transporter ABCB7, mitochondrial	G4SRS5	G4SRS5_K571_M1	1	GlyGly (K)	K	571	LVGERGLKLSGGEKQ	1	10125
G4SRS5;Q71JP9	abtm-1;Y74C10AM.1	Iron-sulfur clusters transporter ABCB7, mitochondrial;Iron-sulfur clusters transporter ABCB7, mitochondrial	Q71JP9	Q71JP9_K570_M1	1	GlyGly (K)	K	570	LVGERGLKLSGGEKQ	1	10125
G5EBE3	cir-1	CBF1-interacting co-repressor CIR N-terminal domain-containing protein	G5EBE3	G5EBE3_K63_M1	1	GlyGly (K)	K	63	KALLGDEKAKMGLSF	1	6428.37
G5EBF0	glo-1	Ras-related protein Rab	G5EBF0	G5EBF0_K9_M1	1	GlyGly (K)	K	9	AALTNNDKISYKVLV	1	143473
G5EBF4	lgmn-1	legumain	G5EBF4	G5EBF4_K346_M1	1	GlyGly (K)	K	346	NDLLSSNKLEYKINR	1	3168.19
G5EBF5	rde-4	DRBM domain-containing protein	G5EBF5	G5EBF5_K182_M1	1	GlyGly (K)	K	182	QEKSQKSKLQAPIYE	1	11809.9
G5EBF5	rde-4	DRBM domain-containing protein	G5EBF5	G5EBF5_K192_M1	1	GlyGly (K)	K	192	APIYEDSKNERTERF	1	6082.5
G5EBH4;Q21097	cdr-7	CaDmium Responsive	G5EBH4	G5EBH4_K222_M1	1	GlyGly (K)	K	222	VETILGNKKYLFGDH	1	4820.4
G5EBH4;Q21097	cdr-7	CaDmium Responsive	Q21097	Q21097_K221_M1	1	GlyGly (K)	K	221	VETILGNKKYLFGDH	1	4820.4
G5EBI0	4D656	Endoplasmic reticulum transmembrane protein	G5EBI0	G5EBI0_K163_M1	1	GlyGly (K)	K	163	EEAAGLAKQIEKLKG	1	155323
G5EBI0	4D656	Endoplasmic reticulum transmembrane protein	G5EBI0	G5EBI0_K173_M1	1	GlyGly (K)	K	173	EKLKGELKSANTDRD	1	58097.3
G5EBJ9	fmo-2	Flavin-containing monooxygenase	G5EBJ9	G5EBJ9_K424_M1	1	GlyGly (K)	K	424	AMAQQFVKSRRHTIQ	1	36748.7
G5EBJ9	fmo-2	Flavin-containing monooxygenase	G5EBJ9	G5EBJ9_K117_M1	1	GlyGly (K)	K	117	VLNIERSKNYDNDGT	1	3113.68
G5EBK0	depd-5	DEP domain-containing protein	G5EBK0	G5EBK0_K399_M1	1	GlyGly (K)	K	399	YSSQIQEKLKEMLPQ	1	33668
G5EBK0	depd-5	DEP domain-containing protein	G5EBK0	G5EBK0_K467_M1	1	GlyGly (K)	K	467	RDLVSLTKQRVIDMG	1	10218.6
G5EBK0	depd-5	DEP domain-containing protein	G5EBK0	G5EBK0_K271_M1	1	GlyGly (K)	K	271	RSGYVTDKTRVVFRS	1	4977.32
G5EBK1	pbo-4	Na(+)/H(+) exchanger protein 7	G5EBK1	G5EBK1_K569_M1	1	GlyGly (K)	K	569	NRMSELSKKYVRPLL	1	111503
G5EBK1	pbo-4	Na(+)/H(+) exchanger protein 7	G5EBK1	G5EBK1_K662_M1	1	GlyGly (K)	K	662	QRANELIKDVSSIRQ	1	6261.99
G5EBK3;G5EES2;G5EGU8	erm-1	Moesin/ezrin/radixin homolog 1	G5EBK3	G5EBK3_K318_M1	1	GlyGly (K)	K	318	AREDRALKIAEQEKL	1	55963.1
G5EBK3;G5EES2;G5EGU8	erm-1	Moesin/ezrin/radixin homolog 1	G5EES2	G5EES2_K317_M1	1	GlyGly (K)	K	317	AREDRALKIAEQEKL	1	55963.1
G5EBK3;G5EES2;G5EGU8	erm-1	Moesin/ezrin/radixin homolog 1	G5EGU8	G5EGU8_K317_M1	1	GlyGly (K)	K	317	AREDRALKIAEQEKL	1	55963.1
G5EBK3;G5EES2;G5EGU8	erm-1	Moesin/ezrin/radixin homolog 1	G5EBK3	G5EBK3_K536_M1	1	GlyGly (K)	K	536	DVLHMENKKAGRDKY	1	3914.16
G5EBK3;G5EES2;G5EGU8	erm-1	Moesin/ezrin/radixin homolog 1	G5EES2	G5EES2_K535_M1	1	GlyGly (K)	K	535	DVLHMENKKAGRDKY	1	3914.16
G5EBK3;G5EES2;G5EGU8	erm-1	Moesin/ezrin/radixin homolog 1	G5EGU8	G5EGU8_K538_M1	1	GlyGly (K)	K	538	DVLHMENKKAGRDKY	1	3914.16
G5EBL8	sas-7	Spindle assembly abnormal protein 7	G5EBL8	G5EBL8_K819_M1	1	GlyGly (K)	K	819	SDNEVLTKKSLEMEA	1	1710.6
G5EBM7	scav-2	SCAVenger receptor (CD36 family) related	G5EBM7	G5EBM7_K20_M1	1	GlyGly (K)	K	20	SSSPIASKYSSGRMR	1	30778.2
G5EBN7;G5EFN1	nhx-8	Sodium/hydrogen exchanger	G5EBN7	G5EBN7_K606_M1	1	GlyGly (K)	K	606	DKLAALTKRALASDQ	1	1599.12
G5EBN7;G5EFN1	nhx-8	Sodium/hydrogen exchanger	G5EFN1	G5EFN1_K580_M1	1	GlyGly (K)	K	580	DKLAALTKRALASDQ	1	1599.12
G5EBN9	snf-3	Sodium- and chloride-dependent betaine transporter	G5EBN9	G5EBN9_K593_M1	1	GlyGly (K)	K	593	VNNAEELKFIESSSQ	1	52242.2
G5EBN9	snf-3	Sodium- and chloride-dependent betaine transporter	G5EBN9	G5EBN9_K583_M1	1	GlyGly (K)	K	583	SFESPAKKNLVNNAE	1	25018.5
G5EBN9	snf-3	Sodium- and chloride-dependent betaine transporter	G5EBN9	G5EBN9_K15_M1	1	GlyGly (K)	K	15	PLPTDEAKAKELEQS	1	24493
G5EBP4;G5EEG8;G5EEP9	frm-1	Moesin/ezrin/radixin homolog 1	G5EBP4	G5EBP4_K1365_M1	1	GlyGly (K)	K	1365	SPVATLEKKQKKVKS	1	8998.86
G5EBP4;G5EEG8;G5EEP9	frm-1	Moesin/ezrin/radixin homolog 1	G5EBP4	G5EBP4_K1771_M1	1	GlyGly (K)	K	1771	SPVATLEKKQKKVKS	1	8998.86
G5EBP4;G5EEG8;G5EEP9	frm-1	Moesin/ezrin/radixin homolog 1	G5EBP4	G5EBP4_K1974_M1	1	GlyGly (K)	K	1974	SPVATLEKKQKKVKS	1	8998.86
G5EBP4;G5EEG8;G5EEP9	frm-1	Moesin/ezrin/radixin homolog 1	G5EBP4	G5EBP4_K2177_M1	1	GlyGly (K)	K	2177	SPVATLEKKQKKVKS	1	8998.86
G5EBP4;G5EEG8;G5EEP9	frm-1	Moesin/ezrin/radixin homolog 1	G5EBP4	G5EBP4_K2380_M1	1	GlyGly (K)	K	2380	SPVATLEKKQKKVKS	1	8998.86
G5EBP4;G5EEG8;G5EEP9	frm-1	Moesin/ezrin/radixin homolog 1	G5EBP4	G5EBP4_K2583_M1	1	GlyGly (K)	K	2583	SPVATLEKKQKKVKS	1	8998.86
G5EBP4;G5EEG8;G5EEP9	frm-1	Moesin/ezrin/radixin homolog 1	G5EBP4	G5EBP4_K2989_M1	1	GlyGly (K)	K	2989	SPVATLEKKQKKVKS	1	8998.86
G5EBP4;G5EEG8;G5EEP9	frm-1	Moesin/ezrin/radixin homolog 1	G5EBP4	G5EBP4_K3192_M1	1	GlyGly (K)	K	3192	SPVATLEKKQKKVKS	1	8998.86
G5EBP4;G5EEG8;G5EEP9	frm-1	Moesin/ezrin/radixin homolog 1	G5EEG8	G5EEG8_K1354_M1	1	GlyGly (K)	K	1354	SPVATLEKKQKKVKS	1	8998.86
G5EBP4;G5EEG8;G5EEP9	frm-1	Moesin/ezrin/radixin homolog 1	G5EEG8	G5EEG8_K1760_M1	1	GlyGly (K)	K	1760	SPVATLEKKQKKVKS	1	8998.86
G5EBP4;G5EEG8;G5EEP9	frm-1	Moesin/ezrin/radixin homolog 1	G5EEG8	G5EEG8_K1963_M1	1	GlyGly (K)	K	1963	SPVATLEKKQKKVKS	1	8998.86
G5EBP4;G5EEG8;G5EEP9	frm-1	Moesin/ezrin/radixin homolog 1	G5EEG8	G5EEG8_K2166_M1	1	GlyGly (K)	K	2166	SPVATLEKKQKKVKS	1	8998.86
G5EBP4;G5EEG8;G5EEP9	frm-1	Moesin/ezrin/radixin homolog 1	G5EEG8	G5EEG8_K2369_M1	1	GlyGly (K)	K	2369	SPVATLEKKQKKVKS	1	8998.86
G5EBP4;G5EEG8;G5EEP9	frm-1	Moesin/ezrin/radixin homolog 1	G5EEG8	G5EEG8_K2572_M1	1	GlyGly (K)	K	2572	SPVATLEKKQKKVKS	1	8998.86
G5EBP4;G5EEG8;G5EEP9	frm-1	Moesin/ezrin/radixin homolog 1	G5EEG8	G5EEG8_K2978_M1	1	GlyGly (K)	K	2978	SPVATLEKKQKKVKS	1	8998.86
G5EBP4;G5EEG8;G5EEP9	frm-1	Moesin/ezrin/radixin homolog 1	G5EEG8	G5EEG8_K3181_M1	1	GlyGly (K)	K	3181	SPVATLEKKQKKVKS	1	8998.86
G5EBP4;G5EEG8;G5EEP9	frm-1	Moesin/ezrin/radixin homolog 1	G5EEP9	G5EEP9_K1354_M1	1	GlyGly (K)	K	1354	SPVATLEKKQKKVKS	1	8998.86
G5EBP4;G5EEG8;G5EEP9	frm-1	Moesin/ezrin/radixin homolog 1	G5EEP9	G5EEP9_K1760_M1	1	GlyGly (K)	K	1760	SPVATLEKKQKKVKS	1	8998.86
G5EBP4;G5EEG8;G5EEP9	frm-1	Moesin/ezrin/radixin homolog 1	G5EEP9	G5EEP9_K1963_M1	1	GlyGly (K)	K	1963	SPVATLEKKQKKVKS	1	8998.86
G5EBP4;G5EEG8;G5EEP9	frm-1	Moesin/ezrin/radixin homolog 1	G5EEP9	G5EEP9_K2166_M1	1	GlyGly (K)	K	2166	SPVATLEKKQKKVKS	1	8998.86
G5EBP4;G5EEG8;G5EEP9	frm-1	Moesin/ezrin/radixin homolog 1	G5EEP9	G5EEP9_K2369_M1	1	GlyGly (K)	K	2369	SPVATLEKKQKKVKS	1	8998.86
G5EBP4;G5EEG8;G5EEP9	frm-1	Moesin/ezrin/radixin homolog 1	G5EEP9	G5EEP9_K2572_M1	1	GlyGly (K)	K	2572	SPVATLEKKQKKVKS	1	8998.86
G5EBP4;G5EEG8;G5EEP9	frm-1	Moesin/ezrin/radixin homolog 1	G5EEP9	G5EEP9_K2978_M1	1	GlyGly (K)	K	2978	SPVATLEKKQKKVKS	1	8998.86
G5EBP4;G5EEG8;G5EEP9	frm-1	Moesin/ezrin/radixin homolog 1	G5EEP9	G5EEP9_K3181_M1	1	GlyGly (K)	K	3181	SPVATLEKKQKKVKS	1	8998.86
G5EBP5	CELE_ZC247.1	63 kDa sperm flagellar membrane protein	G5EBP5	G5EBP5_K373_M1	1	GlyGly (K)	K	373	VVIEESEKKDEPSLK	1	37750.9
G5EBP5	CELE_ZC247.1	63 kDa sperm flagellar membrane protein	G5EBP5	G5EBP5_K592_M1	1	GlyGly (K)	K	592	VVIEESEKKDEPSLK	1	37750.9
G5EBP5	CELE_ZC247.1	63 kDa sperm flagellar membrane protein	G5EBP5	G5EBP5_K669_M1	1	GlyGly (K)	K	669	VVIEESEKKDEPSLK	1	37750.9
G5EBP5	CELE_ZC247.1	63 kDa sperm flagellar membrane protein	G5EBP5	G5EBP5_K823_M1	1	GlyGly (K)	K	823	VVIEESEKKDEPSLK	1	37750.9
G5EBP5	CELE_ZC247.1	63 kDa sperm flagellar membrane protein	G5EBP5	G5EBP5_K900_M1	1	GlyGly (K)	K	900	VVIEESEKKDEPSLK	1	37750.9
G5EBP5	CELE_ZC247.1	63 kDa sperm flagellar membrane protein	G5EBP5	G5EBP5_K977_M1	1	GlyGly (K)	K	977	VVIEESEKKDEPSLK	1	37750.9
G5EBP5	CELE_ZC247.1	63 kDa sperm flagellar membrane protein	G5EBP5	G5EBP5_K1054_M1	1	GlyGly (K)	K	1054	VVIEESEKKDEPSLK	1	37750.9
G5EBP5	CELE_ZC247.1	63 kDa sperm flagellar membrane protein	G5EBP5	G5EBP5_K1208_M1	1	GlyGly (K)	K	1208	VVIEESEKKDEPSLK	1	37750.9
G5EBP5	CELE_ZC247.1	63 kDa sperm flagellar membrane protein	G5EBP5	G5EBP5_K1285_M1	1	GlyGly (K)	K	1285	VVIEESEKKDEPSLK	1	37750.9
G5EBP5	CELE_ZC247.1	63 kDa sperm flagellar membrane protein	G5EBP5	G5EBP5_K1593_M1	1	GlyGly (K)	K	1593	VVIEESEKKDEPSLK	1	37750.9
G5EBP5	CELE_ZC247.1	63 kDa sperm flagellar membrane protein	G5EBP5	G5EBP5_K1670_M1	1	GlyGly (K)	K	1670	VVIEESEKKDEPSLK	1	37750.9
G5EBP5	CELE_ZC247.1	63 kDa sperm flagellar membrane protein	G5EBP5	G5EBP5_K2055_M1	1	GlyGly (K)	K	2055	VVIEESEKKDEPSLK	1	37750.9
G5EBP5	CELE_ZC247.1	63 kDa sperm flagellar membrane protein	G5EBP5	G5EBP5_K2286_M1	1	GlyGly (K)	K	2286	VVIEESEKKNEPSLK	1	37750.9
G5EBP5	CELE_ZC247.1	63 kDa sperm flagellar membrane protein	G5EBP5	G5EBP5_K388_M1	1	GlyGly (K)	K	388	SKITGLFKKSPSHLD	1	5218.09
G5EBP5	CELE_ZC247.1	63 kDa sperm flagellar membrane protein	G5EBP5	G5EBP5_K465_M1	1	GlyGly (K)	K	465	SKITGLFKKSPSHLD	1	5218.09
G5EBP5	CELE_ZC247.1	63 kDa sperm flagellar membrane protein	G5EBP5	G5EBP5_K607_M1	1	GlyGly (K)	K	607	SKITGLFKKSPSHLD	1	5218.09
G5EBP5	CELE_ZC247.1	63 kDa sperm flagellar membrane protein	G5EBP5	G5EBP5_K684_M1	1	GlyGly (K)	K	684	SKITGLFKKSPSHLD	1	5218.09
G5EBP5	CELE_ZC247.1	63 kDa sperm flagellar membrane protein	G5EBP5	G5EBP5_K761_M1	1	GlyGly (K)	K	761	SKITGLFKKSPSHLD	1	5218.09
G5EBP5	CELE_ZC247.1	63 kDa sperm flagellar membrane protein	G5EBP5	G5EBP5_K838_M1	1	GlyGly (K)	K	838	SKITGLFKKSPSHLD	1	5218.09
G5EBP5	CELE_ZC247.1	63 kDa sperm flagellar membrane protein	G5EBP5	G5EBP5_K915_M1	1	GlyGly (K)	K	915	SKITGLFKKSPSHLD	1	5218.09
G5EBP5	CELE_ZC247.1	63 kDa sperm flagellar membrane protein	G5EBP5	G5EBP5_K992_M1	1	GlyGly (K)	K	992	SKITGLFKKSPSHLD	1	5218.09
G5EBP5	CELE_ZC247.1	63 kDa sperm flagellar membrane protein	G5EBP5	G5EBP5_K1069_M1	1	GlyGly (K)	K	1069	SKITGLFKKSPSHLD	1	5218.09
G5EBP5	CELE_ZC247.1	63 kDa sperm flagellar membrane protein	G5EBP5	G5EBP5_K1146_M1	1	GlyGly (K)	K	1146	SKITGLFKKSPSHLD	1	5218.09
G5EBP5	CELE_ZC247.1	63 kDa sperm flagellar membrane protein	G5EBP5	G5EBP5_K1223_M1	1	GlyGly (K)	K	1223	SKITGLFKKSPSHLD	1	5218.09
G5EBP5	CELE_ZC247.1	63 kDa sperm flagellar membrane protein	G5EBP5	G5EBP5_K1300_M1	1	GlyGly (K)	K	1300	SKITGLFKKSPSHLD	1	5218.09
G5EBP5	CELE_ZC247.1	63 kDa sperm flagellar membrane protein	G5EBP5	G5EBP5_K1377_M1	1	GlyGly (K)	K	1377	SKITGLFKKSPSHLD	1	5218.09
G5EBP5	CELE_ZC247.1	63 kDa sperm flagellar membrane protein	G5EBP5	G5EBP5_K1454_M1	1	GlyGly (K)	K	1454	SKITGLFKKSPSHLD	1	5218.09
G5EBP5	CELE_ZC247.1	63 kDa sperm flagellar membrane protein	G5EBP5	G5EBP5_K1531_M1	1	GlyGly (K)	K	1531	SKITGLFKKSPSHLD	1	5218.09
G5EBP5	CELE_ZC247.1	63 kDa sperm flagellar membrane protein	G5EBP5	G5EBP5_K1608_M1	1	GlyGly (K)	K	1608	SKITGLFKKSPSHLD	1	5218.09
G5EBP5	CELE_ZC247.1	63 kDa sperm flagellar membrane protein	G5EBP5	G5EBP5_K1685_M1	1	GlyGly (K)	K	1685	FKITGLFKKSPSHLD	1	5218.09
G5EBP5	CELE_ZC247.1	63 kDa sperm flagellar membrane protein	G5EBP5	G5EBP5_K1762_M1	1	GlyGly (K)	K	1762	SKITGLFKKSPSHLD	1	5218.09
G5EBP5	CELE_ZC247.1	63 kDa sperm flagellar membrane protein	G5EBP5	G5EBP5_K1839_M1	1	GlyGly (K)	K	1839	SKITGLFKKSPSHLD	1	5218.09
G5EBP5	CELE_ZC247.1	63 kDa sperm flagellar membrane protein	G5EBP5	G5EBP5_K1916_M1	1	GlyGly (K)	K	1916	SKITGLFKKSPSHLD	1	5218.09
G5EBP5	CELE_ZC247.1	63 kDa sperm flagellar membrane protein	G5EBP5	G5EBP5_K1993_M1	1	GlyGly (K)	K	1993	SKITGLFKKSPSHLD	1	5218.09
G5EBP5	CELE_ZC247.1	63 kDa sperm flagellar membrane protein	G5EBP5	G5EBP5_K2070_M1	1	GlyGly (K)	K	2070	SKITGLFKKSPSHLD	1	5218.09
G5EBP5	CELE_ZC247.1	63 kDa sperm flagellar membrane protein	G5EBP5	G5EBP5_K2224_M1	1	GlyGly (K)	K	2224	SKITGLFKKSSAHSD	1	5218.09
G5EBP5	CELE_ZC247.1	63 kDa sperm flagellar membrane protein	G5EBP5	G5EBP5_K2301_M1	1	GlyGly (K)	K	2301	SKITGLFKKSPSHLD	1	5218.09
G5EBP5	CELE_ZC247.1	63 kDa sperm flagellar membrane protein	G5EBP5	G5EBP5_K2378_M1	1	GlyGly (K)	K	2378	SKITGLFKKSPSHLD	1	5218.09
G5EBP5	CELE_ZC247.1	63 kDa sperm flagellar membrane protein	G5EBP5	G5EBP5_K2455_M1	1	GlyGly (K)	K	2455	SKITGLFKKSSAHSD	1	5218.09
G5EBP5	CELE_ZC247.1	63 kDa sperm flagellar membrane protein	G5EBP5	G5EBP5_K2532_M1	1	GlyGly (K)	K	2532	SKITGLFKKSSAHSD	1	5218.09
G5EBP5	CELE_ZC247.1	63 kDa sperm flagellar membrane protein	G5EBP5	G5EBP5_K2609_M1	1	GlyGly (K)	K	2609	SKITGLFKKSPSHLD	1	5218.09
G5EBP5	CELE_ZC247.1	63 kDa sperm flagellar membrane protein	G5EBP5	G5EBP5_K2763_M1	1	GlyGly (K)	K	2763	SKITGLFKKSSAHSD	1	5218.09
G5EBP5	CELE_ZC247.1	63 kDa sperm flagellar membrane protein	G5EBP5	G5EBP5_K2840_M1	1	GlyGly (K)	K	2840	SKITGLFKKSSAHSD	1	5218.09
G5EBP5	CELE_ZC247.1	63 kDa sperm flagellar membrane protein	G5EBP5	G5EBP5_K2994_M1	1	GlyGly (K)	K	2994	SKITGLFKKSSAHSD	1	5218.09
G5EBP5	CELE_ZC247.1	63 kDa sperm flagellar membrane protein	G5EBP5	G5EBP5_K3071_M1	1	GlyGly (K)	K	3071	SKITGLFKKSSAHSD	1	5218.09
G5EBP5	CELE_ZC247.1	63 kDa sperm flagellar membrane protein	G5EBP5	G5EBP5_K3148_M1	1	GlyGly (K)	K	3148	SKITGLFKKSSAHSD	1	5218.09
[truncated: 6,344 more rows]
